# Supplementary material for: Neutrophil-mediated immune dysregulation in recurrent miscarriage: implications of APP–CD74 signaling and CXCL1 as diagnostic biomarkers
Source: Front Immunol. 2025 Dec 4;16:1707497. doi: 10.3389/fimmu.2025.1707497 (PMC12711488; doi:10.3389/fimmu.2025.1707497)
Supplement: Supplementary file 6 [file Table1.xlsx]

## Sheet: Table_S1_DEG_clusters
	p_val	avg_log2FC	pct.1	pct.2	p_val_adj	cluster	gene
GNLY	0	3.77744322728828	0.988	0.639	0	0	GNLY
NKG7	0	3.70940762863586	0.976	0.289	0	0	NKG7
KLRC1	0	3.36421981440207	0.945	0.101	0	0	KLRC1
CTSW	0	3.29313684555799	0.944	0.15	0	0	CTSW
XCL1	0	3.2746202003169	0.749	0.089	0	0	XCL1
GZMB	0	3.26510742283504	0.888	0.134	0	0	GZMB
CD7	0	3.13555724587785	0.851	0.128	0	0	CD7
TRDC	0	3.12242423349714	0.939	0.111	0	0	TRDC
XCL2	0	3.07253827966717	0.837	0.11	0	0	XCL2
KLRD1	0	2.8165674313598	0.9	0.103	0	0	KLRD1
GZMA	0	2.75611848299435	0.802	0.176	0	0	GZMA
IL2RB	0	2.72928511625036	0.907	0.146	0	0	IL2RB
CMC1	0	2.69074205265905	0.899	0.346	0	0	CMC1
HOPX	0	2.67656688380047	0.867	0.142	0	0	HOPX
CCL4	0	2.55901395639962	0.94	0.397	0	0	CCL4
AREG	0	2.52218610743776	0.653	0.075	0	0	AREG
KRT81	0	2.41674672720097	0.752	0.059	0	0	KRT81
PRF1	0	2.31883263402715	0.849	0.098	0	0	PRF1
TNFRSF18	0	2.29799	0.766	0.072	0	0	TNFRSF18
CST7	0	2.23643734279422	0.886	0.139	0	0	CST7
COTL1	0	2.21479276749273	0.96	0.613	0	0	COTL1
NCAM1	0	2.20948619765022	0.793	0.07	0	0	NCAM1
HCST	0	2.17788640772601	0.917	0.302	0	0	HCST
KLRC2	0	2.13176799444651	0.703	0.052	0	0	KLRC2
ITGAD	0	2.00500830942166	0.701	0.063	0	0	ITGAD
EVL	0	1.99186902754423	0.915	0.454	0	0	EVL
CD247	0	1.97998426404715	0.823	0.11	0	0	CD247
KLRK1	0	1.95981970234169	0.764	0.089	0	0	KLRK1
CHST12	0	1.95425768537738	0.796	0.213	0	0	CHST12
KRT86	0	1.92520497980892	0.651	0.047	0	0	KRT86
PTPRC	0	1.90167771634689	0.928	0.405	0	0	PTPRC
KLRB1	0	1.90047672059263	0.606	0.089	0	0	KLRB1
KLRC3	0	1.89671259156955	0.68	0.053	0	0	KLRC3
TMIGD2	0	1.87627356501996	0.71	0.062	0	0	TMIGD2
TESC	0	1.86943768386294	0.717	0.084	0	0	TESC
GNPTAB	0	1.8637698390634	0.797	0.323	0	0	GNPTAB
APOBEC3G	0	1.85653090036604	0.814	0.197	0	0	APOBEC3G
STK17B	0	1.84935524141573	0.848	0.286	0	0	STK17B
IL32	0	1.83063040435863	0.567	0.292	0	0	IL32
ITGAX	0	1.83052634506497	0.747	0.184	0	0	ITGAX
SYNGR1	0	1.80070830272437	0.715	0.213	0	0	SYNGR1
IFITM1	0	1.79953582539181	0.766	0.299	0	0	IFITM1
STK17A	0	1.7903143307264	0.836	0.248	0	0	STK17A
SLA	0	1.7696580675348	0.786	0.239	0	0	SLA
CORO1A	0	1.76304649882672	0.912	0.337	0	0	CORO1A
ZNF683	0	1.75519283082211	0.383	0.03	0	0	ZNF683
TRG-AS1	0	1.75407072040636	0.662	0.104	0	0	TRG-AS1
FCER1G	0	1.75329377992214	0.942	0.41	0	0	FCER1G
SAMD3	0	1.73907478874961	0.714	0.084	0	0	SAMD3
ITGA1	0	1.72864563237299	0.659	0.154	0	0	ITGA1
RAC2	0	1.72853997766314	0.86	0.243	0	0	RAC2
BGLAP	0	1.71226495483385	0.27	0.062	0	0	BGLAP
ZFP36L2	0	1.67772050842619	0.922	0.651	0	0	ZFP36L2
SNRNP25	0	1.6740810825794	0.605	0.229	0	0	SNRNP25
CD96	0	1.6723527172461	0.735	0.095	0	0	CD96
CD3E	0	1.66219093260204	0.705	0.112	0	0	CD3E
CDHR1	0	1.65919807539252	0.513	0.025	0	0	CDHR1
ARAP2	0	1.6512928086048	0.697	0.138	0	0	ARAP2
ID2	0	1.64781951974463	0.9	0.491	0	0	ID2
AFAP1L2	0	1.62221596247141	0.596	0.058	0	0	AFAP1L2
APOC2	0	1.62159461144121	0.53	0.092	0	0	APOC2
DUSP2	0	1.6000688214886	0.67	0.197	0	0	DUSP2
NR4A2	0	1.58849202382895	0.783	0.308	0	0	NR4A2
SRGAP3	0	1.57837819912617	0.605	0.109	0	0	SRGAP3
CD2	0	1.57741560651953	0.67	0.106	0	0	CD2
CRIP1	0	1.57708043126492	0.851	0.375	0	0	CRIP1
SRGN	0	1.55526588326975	0.954	0.535	0	0	SRGN
RUNX3	0	1.55253162579054	0.679	0.144	0	0	RUNX3
ACAP1	0	1.53430783901308	0.708	0.138	0	0	ACAP1
MATK	0	1.53406905421313	0.575	0.097	0	0	MATK
IL2RG	0	1.52721100608892	0.778	0.188	0	0	IL2RG
SPINK2	0	1.51590621476646	0.28	0.027	0	0	SPINK2
B3GNT7	0	1.50795036304103	0.623	0.112	0	0	B3GNT7
KIR2DL4	0	1.49545982215486	0.549	0.041	0	0	KIR2DL4
GZMH	0	1.49060228633245	0.493	0.073	0	0	GZMH
PDCD4	0	1.47730668950281	0.846	0.491	0	0	PDCD4
SEMA4D	0	1.47531615465778	0.656	0.152	0	0	SEMA4D
CCND2	0	1.46575683587702	0.636	0.239	0	0	CCND2
DDIT4	0	1.46269340471942	0.783	0.348	0	0	DDIT4
ARHGEF1	0	1.45276638271869	0.657	0.256	0	0	ARHGEF1
EOMES	0	1.44814135799765	0.584	0.06	0	0	EOMES
GZMM	0	1.4271061156985	0.533	0.089	0	0	GZMM
SLFN5	0	1.42492161788486	0.717	0.315	0	0	SLFN5
ITM2A	0	1.42478289027179	0.656	0.11	0	0	ITM2A
GLIPR2	0	1.41435233470024	0.693	0.29	0	0	GLIPR2
KIR2DL3	0	1.40967723178773	0.406	0.033	0	0	KIR2DL3
BHLHE40	0	1.4063959097207	0.75	0.305	0	0	BHLHE40
MCTP2	0	1.40429784632529	0.555	0.076	0	0	MCTP2
LSP1	0	1.37620550812856	0.827	0.317	0	0	LSP1
FASLG	0	1.37415783836584	0.55	0.054	0	0	FASLG
CD300A	0	1.37328857918541	0.626	0.175	0	0	CD300A
CCL5	0	1.36776473939383	0.598	0.157	0	0	CCL5
DOK2	0	1.36752899044688	0.709	0.221	0	0	DOK2
CKLF	0	1.36681515261556	0.779	0.38	0	0	CKLF
DAPK2	0	1.35622933511998	0.466	0.045	0	0	DAPK2
ARHGAP9	0	1.34315023353212	0.632	0.132	0	0	ARHGAP9
SOCS1	0	1.33980093230392	0.579	0.162	0	0	SOCS1
TENT5C	0	1.33807048907123	0.57	0.08	0	0	TENT5C
GSTP1	0	1.33363321916846	0.952	0.828	0	0	GSTP1
TSC22D3	0	1.32572542266433	0.665	0.329	0	0	TSC22D3
TRAF3IP3	0	1.30769062311317	0.627	0.131	0	0	TRAF3IP3
SLFN13	0	1.30568344529622	0.501	0.055	0	0	SLFN13
IFITM2	0	1.30115063986795	0.932	0.672	0	0	IFITM2
TXK	0	1.29505687474883	0.531	0.055	0	0	TXK
LCP1	0	1.29300254869577	0.881	0.518	0	0	LCP1
SPRY2	0	1.28660671026661	0.576	0.164	0	0	SPRY2
EIF3G	0	1.28521480480474	0.883	0.653	0	0	EIF3G
CD38	0	1.28003274177763	0.577	0.124	0	0	CD38
SKAP1	0	1.27814318002051	0.617	0.099	0	0	SKAP1
PIK3R1	0	1.27449118684624	0.819	0.49	0	0	PIK3R1
ARPC5L	0	1.27289641256533	0.738	0.394	0	0	ARPC5L
RPS19	0	1.26662593817274	0.985	0.945	0	0	RPS19
SH2D1B	0	1.26236242901956	0.513	0.038	0	0	SH2D1B
PIP4K2A	0	1.25228267153273	0.636	0.236	0	0	PIP4K2A
SEPTIN7	0	1.24282045779804	0.928	0.702	0	0	SEPTIN7
TGFB1	0	1.23285131453788	0.758	0.404	0	0	TGFB1
TRAF5	0	1.22876913476323	0.533	0.135	0	0	TRAF5
PARP8	0	1.22677186782391	0.544	0.138	0	0	PARP8
BTG1	0	1.21853253815425	0.925	0.717	0	0	BTG1
TTN	0	1.21677325899363	0.363	0.053	0	0	TTN
SYTL3	0	1.20800363448996	0.486	0.073	0	0	SYTL3
SYNRG	0	1.20172462523202	0.654	0.296	0	0	SYNRG
FGR	0	1.19532725927391	0.574	0.131	0	0	FGR
STK4	0	1.18006590118372	0.765	0.392	0	0	STK4
CCL3	0	1.17795066660772	0.714	0.287	0	0	CCL3
TYROBP	0	1.16988869220564	0.96	0.47	0	0	TYROBP
SUN2	0	1.16921924400197	0.594	0.225	0	0	SUN2
PTPN4	0	1.16727528257833	0.543	0.116	0	0	PTPN4
TNFRSF4	0	1.14726295744582	0.439	0.047	0	0	TNFRSF4
CD52	0	1.14478100627176	0.696	0.254	0	0	CD52
HERC1	0	1.14472833904301	0.589	0.278	0	0	HERC1
HERPUD2	0	1.13764679491443	0.55	0.242	0	0	HERPUD2
TRBC2	0	1.13464251121104	0.692	0.12	0	0	TRBC2
JAK1	0	1.12949652582277	0.866	0.618	0	0	JAK1
CSF1	0	1.12170059035561	0.354	0.07	0	0	CSF1
CAPG	0	1.11519348106275	0.809	0.364	0	0	CAPG
ICAM3	0	1.11253579309876	0.602	0.158	0	0	ICAM3
SH2D2A	0	1.11200029581138	0.458	0.096	0	0	SH2D2A
FYN	0	1.10829456213799	0.672	0.334	0	0	FYN
PLP2	0	1.10745051663428	0.628	0.266	0	0	PLP2
AGTRAP	0	1.09946481004095	0.63	0.325	0	0	AGTRAP
LINC00996	0	1.09653727559246	0.445	0.062	0	0	LINC00996
SLC38A1	0	1.08907008295033	0.585	0.173	0	0	SLC38A1
CD69	0	1.08454707018406	0.62	0.133	0	0	CD69
AKNA	0	1.08123291223504	0.548	0.209	0	0	AKNA
PSTPIP1	0	1.08097407740549	0.499	0.109	0	0	PSTPIP1
PRKCH	0	1.07758498542004	0.513	0.107	0	0	PRKCH
MYBL1	0	1.07648519233235	0.429	0.059	0	0	MYBL1
PAXX	0	1.07632348794214	0.648	0.338	0	0	PAXX
BCO2	0	1.07431357497316	0.403	0.042	0	0	BCO2
ADGRE5	0	1.06882744973336	0.596	0.285	0	0	ADGRE5
PLAAT4	0	1.06565894319282	0.718	0.369	0	0	PLAAT4
LASP1	0	1.06261651713238	0.612	0.349	0	0	LASP1
RGS1	0	1.06230553868802	0.613	0.25	0	0	RGS1
RASA2	0	1.05849928078932	0.509	0.183	0	0	RASA2
BTN3A2	0	1.05574283662822	0.575	0.25	0	0	BTN3A2
ORAI2	0	1.05149668867211	0.528	0.229	0	0	ORAI2
MYO1E	0	1.04762445685411	0.535	0.276	0	0	MYO1E
KIR2DL1	0	1.04527061144955	0.308	0.026	0	0	KIR2DL1
ARF6	0	1.04507318393936	0.733	0.466	0	0	ARF6
CAPN12	0	1.04247703877259	0.42	0.039	0	0	CAPN12
CCND3	0	1.04110480739625	0.569	0.199	0	0	CCND3
PLCG2	0	1.03437080779733	0.475	0.109	0	0	PLCG2
SLA2	0	1.02430372284131	0.44	0.049	0	0	SLA2
HVCN1	0	1.01304344553407	0.461	0.134	0	0	HVCN1
KAT6B	0	1.01212671316108	0.547	0.292	0	0	KAT6B
SLC12A8	0	1.01200247884406	0.378	0.047	0	0	SLC12A8
TLN1	0	1.00255015297675	0.853	0.653	0	0	TLN1
GFOD1	0	0.999502204328677	0.419	0.073	0	0	GFOD1
ARHGDIB	0	0.998149226303645	0.893	0.46	0	0	ARHGDIB
MBP	0	0.99253889032501	0.638	0.303	0	0	MBP
LCP2	0	0.991978695590238	0.625	0.245	0	0	LCP2
RNF125	0	0.991742845827373	0.448	0.091	0	0	RNF125
RASGRP1	0	0.986364763459134	0.44	0.07	0	0	RASGRP1
ZAP70	0	0.979057587413039	0.42	0.058	0	0	ZAP70
DOCK10	0	0.978856253660663	0.503	0.176	0	0	DOCK10
BUB3	0	0.978218295528844	0.649	0.375	0	0	BUB3
RBL2	0	0.976596897326094	0.538	0.257	0	0	RBL2
ZFHX3	0	0.970888382663998	0.602	0.295	0	0	ZFHX3
STAT4	0	0.970843643734815	0.425	0.066	0	0	STAT4
IKZF1	0	0.969259337185736	0.567	0.207	0	0	IKZF1
ACTN4	0	0.968684925305171	0.736	0.496	0	0	ACTN4
REL	0	0.965641327599175	0.629	0.368	0	0	REL
CLNK	0	0.963895821129527	0.368	0.039	0	0	CLNK
ETS1	0	0.962978484746469	0.554	0.188	0	0	ETS1
TBC1D10C	0	0.962630544461102	0.504	0.109	0	0	TBC1D10C
LY6E	0	0.95715451182134	0.818	0.604	0	0	LY6E
EMB	0	0.953471598930277	0.554	0.183	0	0	EMB
DGKZ	0	0.952831872908119	0.564	0.281	0	0	DGKZ
PYHIN1	0	0.947467763468337	0.414	0.07	0	0	PYHIN1
MPG	0	0.945400423407464	0.619	0.414	0	0	MPG
AKAP5	0	0.941406654571228	0.348	0.037	0	0	AKAP5
IRF1	0	0.938758951020609	0.712	0.391	0	0	IRF1
RHOH	0	0.935205115310294	0.447	0.08	0	0	RHOH
IQGAP2	0	0.934717732636488	0.632	0.265	0	0	IQGAP2
DENND2D	0	0.934401476366211	0.467	0.137	0	0	DENND2D
MSN	0	0.931485855313368	0.797	0.577	0	0	MSN
NAP1L4	0	0.93002709517162	0.649	0.409	0	0	NAP1L4
MT-ND5	0	0.929448838555502	0.885	0.67	0	0	MT-ND5
LNPEP	0	0.926434226730989	0.559	0.299	0	0	LNPEP
SEPTIN6	0	0.926135074685994	0.629	0.303	0	0	SEPTIN6
OASL	0	0.92102901226422	0.427	0.096	0	0	OASL
DPF3	0	0.920439611649543	0.357	0.031	0	0	DPF3
RHOF	0	0.917482513455883	0.472	0.123	0	0	RHOF
PTPN7	0	0.915743829805124	0.446	0.122	0	0	PTPN7
PRKX	0	0.91137762747236	0.474	0.186	0	0	PRKX
CXCR3	0	0.908956416206772	0.406	0.059	0	0	CXCR3
PCED1B-AS1	0	0.90802816272778	0.566	0.187	0	0	PCED1B-AS1
CYLD	0	0.906438948319755	0.541	0.272	0	0	CYLD
HLA-C	0	0.904794061349882	0.959	0.817	0	0	HLA-C
ADGRG3	0	0.900514038026754	0.358	0.038	0	0	ADGRG3
BIN2	0	0.898285206397389	0.559	0.207	0	0	BIN2
GZMK	0	0.897657465448795	0.374	0.073	0	0	GZMK
GRK2	0	0.892488409204175	0.595	0.297	0	0	GRK2
ITGAL	0	0.889906021952474	0.457	0.132	0	0	ITGAL
ARHGAP30	0	0.884793677343321	0.56	0.223	0	0	ARHGAP30
CELF2	0	0.884581876470138	0.644	0.386	0	0	CELF2
RAB8B	0	0.882237508939706	0.583	0.352	0	0	RAB8B
CDKN2A	0	0.881264940208849	0.38	0.096	0	0	CDKN2A
PFN1	0	0.876656067267605	0.958	0.88	0	0	PFN1
PCSK7	0	0.875426580601147	0.469	0.267	0	0	PCSK7
RASAL3	0	0.873916520361581	0.432	0.098	0	0	RASAL3
WIPF1	0	0.872140812688885	0.66	0.36	0	0	WIPF1
UBASH3B	0	0.868243813614518	0.408	0.127	0	0	UBASH3B
HLA-A	0	0.864309199171664	0.965	0.821	0	0	HLA-A
OSTF1	0	0.863716842743154	0.733	0.513	0	0	OSTF1
CATSPER1	0	0.862458541238268	0.347	0.045	0	0	CATSPER1
EVI2A	0	0.861578196972526	0.532	0.21	0	0	EVI2A
SNRK	0	0.852644603331633	0.47	0.196	0	0	SNRK
SAMSN1	0	0.85214699380303	0.586	0.234	0	0	SAMSN1
FAM49B	0	0.851887098898359	0.71	0.371	0	0	FAM49B
HSH2D	0	0.851732955464979	0.365	0.057	0	0	HSH2D
GATA3	0	0.841069659405527	0.502	0.121	0	0	GATA3
CD53	0	0.840573435352954	0.7	0.326	0	0	CD53
TSTD1	0	0.840284109932898	0.569	0.201	0	0	TSTD1
NDFIP2	0	0.837975605073966	0.416	0.159	0	0	NDFIP2
SPRY1	0	0.834528097056587	0.367	0.087	0	0	SPRY1
AUTS2	0	0.834274421894154	0.37	0.143	0	0	AUTS2
ABHD2	0	0.833280639217377	0.447	0.229	0	0	ABHD2
TNFSF14	0	0.832659425024651	0.317	0.066	0	0	TNFSF14
HIST1H1E	0	0.832203335677646	0.376	0.192	0	0	HIST1H1E
CNN2	0	0.83187842322238	0.597	0.386	0	0	CNN2
FYB1	0	0.830312383758411	0.774	0.369	0	0	FYB1
RASSF5	0	0.828661642161292	0.472	0.143	0	0	RASSF5
SACM1L	0	0.828107554790082	0.438	0.203	0	0	SACM1L
TRGC1	0	0.827515288801394	0.35	0.04	0	0	TRGC1
SP100	0	0.827096407719178	0.673	0.467	0	0	SP100
SELPLG	0	0.826976769248636	0.467	0.175	0	0	SELPLG
ABCB1	0	0.82489349750038	0.336	0.037	0	0	ABCB1
CCDC88C	0	0.820961743716105	0.373	0.069	0	0	CCDC88C
UTRN	0	0.816770991959815	0.576	0.367	0	0	UTRN
CD37	0	0.812689089734687	0.708	0.31	0	0	CD37
RHOC	0	0.81220198923668	0.736	0.533	0	0	RHOC
APOBEC3C	0	0.811529449896193	0.494	0.219	0	0	APOBEC3C
CRTAM	0	0.811334591200643	0.241	0.05	0	0	CRTAM
CLIC1	0	0.808259635012542	0.927	0.795	0	0	CLIC1
MMP25-AS1	0	0.807818257624439	0.319	0.046	0	0	MMP25-AS1
MAP3K8	0	0.805072246461114	0.516	0.325	0	0	MAP3K8
DTHD1	0	0.803744782175028	0.247	0.018	0	0	DTHD1
STRBP	0	0.801124404867786	0.382	0.142	0	0	STRBP
BST2	0	0.800269750487723	0.758	0.404	0	0	BST2
PTGDR	0	0.799619604650885	0.316	0.032	0	0	PTGDR
APMAP	0	0.797829118165745	0.555	0.357	0	0	APMAP
STARD3NL	0	0.79733843599661	0.464	0.296	0	0	STARD3NL
UBE2F	0	0.793465366427298	0.452	0.363	0	0	UBE2F
CLDND1	0	0.789778436231999	0.545	0.366	0	0	CLDND1
DRAXIN	0	0.789765419214452	0.283	0.019	0	0	DRAXIN
MDFIC	0	0.787781163519783	0.493	0.29	0	0	MDFIC
SLC2A3	0	0.78616575421439	0.63	0.369	0	0	SLC2A3
PNISR	0	0.783217749078339	0.748	0.581	0	0	PNISR
BAX	0	0.78317913861961	0.573	0.451	0	0	BAX
TMC8	0	0.781672601099486	0.393	0.113	0	0	TMC8
HLA-F	0	0.781204355206788	0.667	0.43	0	0	HLA-F
MT-ND2	0	0.780820719270414	0.911	0.724	0	0	MT-ND2
CALM1	0	0.780653782031456	0.932	0.788	0	0	CALM1
OGT	0	0.777036178838258	0.433	0.231	0	0	OGT
SIGIRR	0	0.771240803123599	0.428	0.175	0	0	SIGIRR
RIN3	0	0.768919679638929	0.419	0.168	0	0	RIN3
ECI2	0	0.765323295827978	0.535	0.317	0	0	ECI2
MAPK1	0	0.764744570135334	0.537	0.331	0	0	MAPK1
DOCK8	0	0.761377754111982	0.552	0.261	0	0	DOCK8
CCSER2	0	0.760842573613287	0.491	0.298	0	0	CCSER2
PDE7A	0	0.760625615678108	0.39	0.162	0	0	PDE7A
MACF1	0	0.75873322694718	0.662	0.52	0	0	MACF1
CHD3	0	0.757913729169617	0.455	0.268	0	0	CHD3
MT-CO1	0	0.757273851332549	0.967	0.862	0	0	MT-CO1
C9orf16	0	0.756727481966425	0.726	0.541	0	0	C9orf16
TSPAN5	0	0.756371248098487	0.429	0.21	0	0	TSPAN5
ARHGEF6	0	0.755847755931394	0.403	0.134	0	0	ARHGEF6
CDKN2D	0	0.750744166859426	0.378	0.108	0	0	CDKN2D
GPR174	0	0.743011477993391	0.341	0.053	0	0	GPR174
MYL12A	0	0.742607782251302	0.916	0.802	0	0	MYL12A
ATP8B4	0	0.742369500532894	0.336	0.095	0	0	ATP8B4
NCR1	0	0.741796453467906	0.29	0.024	0	0	NCR1
MAFF	0	0.739578857285045	0.47	0.249	0	0	MAFF
CYTIP	0	0.739426623842773	0.471	0.159	0	0	CYTIP
ANKRD44	0	0.73850586124103	0.439	0.188	0	0	ANKRD44
PSD4	0	0.735515339408123	0.353	0.088	0	0	PSD4
ERMP1	0	0.735031485222934	0.319	0.098	0	0	ERMP1
RGS3	0	0.732427955651984	0.32	0.068	0	0	RGS3
C9orf78	0	0.727285976670598	0.574	0.416	0	0	C9orf78
GIMAP7	0	0.727090645350979	0.534	0.215	0	0	GIMAP7
MNAT1	0	0.726503833972805	0.414	0.203	0	0	MNAT1
RSRP1	0	0.725895792582484	0.726	0.577	0	0	RSRP1
GTF3A	0	0.725721885228686	0.632	0.479	0	0	GTF3A
OXNAD1	0	0.72552857244157	0.323	0.09	0	0	OXNAD1
PTPN22	0	0.724509012536359	0.333	0.09	0	0	PTPN22
GOLIM4	0	0.723373410099249	0.489	0.358	0	0	GOLIM4
LAT	0	0.72321218762004	0.361	0.085	0	0	LAT
KMT2E	0	0.722522690110135	0.643	0.487	0	0	KMT2E
ACTR3	0	0.722465612761774	0.78	0.631	0	0	ACTR3
TRAPPC10	0	0.721828051816627	0.429	0.218	0	0	TRAPPC10
RESF1	0	0.719037155305747	0.548	0.328	0	0	RESF1
OPTN	0	0.718633304796454	0.558	0.334	0	0	OPTN
NEDD9	0	0.715862745306108	0.382	0.113	0	0	NEDD9
TARSL2	0	0.715772443659797	0.309	0.101	0	0	TARSL2
HLA-B	0	0.714717049522197	0.957	0.808	0	0	HLA-B
PRKACB	0	0.713268004740858	0.467	0.255	0	0	PRKACB
SYK	0	0.709970161775841	0.458	0.206	0	0	SYK
RABGAP1L	0	0.709380297046525	0.452	0.227	0	0	RABGAP1L
SPN	0	0.708803736140962	0.379	0.116	0	0	SPN
PHLDA1	0	0.70876226428605	0.393	0.188	0	0	PHLDA1
HAVCR2	0	0.707017355125269	0.422	0.205	0	0	HAVCR2
LEF1	0	0.706143951612037	0.286	0.046	0	0	LEF1
AC245297.3	0	0.70598087402041	0.359	0.145	0	0	AC245297.3
PPP1R12A	0	0.703151990882453	0.654	0.505	0	0	PPP1R12A
PNN	0	0.702068213482396	0.688	0.544	0	0	PNN
CSK	0	0.701902257232498	0.502	0.279	0	0	CSK
IL10RA	0	0.70140118520616	0.468	0.218	0	0	IL10RA
ANXA6	0	0.699891832598906	0.468	0.275	0	0	ANXA6
CLIC3	0	0.699104725137089	0.391	0.137	0	0	CLIC3
LINC00623	0	0.696644283348795	0.361	0.138	0	0	LINC00623
SLC16A3	0	0.695494223757343	0.579	0.286	0	0	SLC16A3
RCSD1	0	0.691915102435766	0.467	0.191	0	0	RCSD1
YPEL1	0	0.691570206863489	0.287	0.072	0	0	YPEL1
SH3BP1	0	0.691537753029638	0.377	0.147	0	0	SH3BP1
PPP3CA	0	0.691133544250084	0.475	0.304	0	0	PPP3CA
ANAPC16	0	0.690955004749351	0.661	0.49	0	0	ANAPC16
NCR3	0	0.688791540695383	0.279	0.036	0	0	NCR3
TNRC6B	0	0.68595423570758	0.538	0.402	0	0	TNRC6B
SMARCA2	0	0.685410637004609	0.484	0.3	0	0	SMARCA2
CPNE1	0	0.685078027007239	0.56	0.418	0	0	CPNE1
SASH3	0	0.684592749878905	0.399	0.14	0	0	SASH3
JARID2	0	0.682590475090363	0.39	0.198	0	0	JARID2
IQGAP1	0	0.677833789799086	0.743	0.588	0	0	IQGAP1
ABHD17A	0	0.677199951274341	0.596	0.45	0	0	ABHD17A
OCIAD2	0	0.67294369163533	0.415	0.147	0	0	OCIAD2
TMX4	0	0.671605936437177	0.423	0.274	0	0	TMX4
ERI1	0	0.670744543472525	0.331	0.133	0	0	ERI1
APOBEC3D	0	0.669993951188499	0.281	0.048	0	0	APOBEC3D
DDX17	0	0.668327638707614	0.828	0.691	0	0	DDX17
CTR9	0	0.666535730227995	0.439	0.28	0	0	CTR9
ELF1	0	0.665654324902757	0.63	0.475	0	0	ELF1
SCML4	0	0.664662244146331	0.268	0.033	0	0	SCML4
STK39	0	0.664392271389525	0.323	0.095	0	0	STK39
JAKMIP2	0	0.662982651729412	0.252	0.03	0	0	JAKMIP2
PPP1R18	0	0.66271618965228	0.571	0.403	0	0	PPP1R18
FGD3	0	0.662448803852238	0.301	0.067	0	0	FGD3
HIST1H1D	0	0.661242925796697	0.303	0.118	0	0	HIST1H1D
ITGB7	0	0.658988794574174	0.285	0.061	0	0	ITGB7
SFMBT2	0	0.658763095382211	0.389	0.2	0	0	SFMBT2
MBNL1	0	0.658161902725935	0.639	0.472	0	0	MBNL1
HCLS1	0	0.656859514929205	0.609	0.337	0	0	HCLS1
PRMT2	0	0.655132729884933	0.56	0.436	0	0	PRMT2
RRAS2	0	0.654890469873614	0.373	0.163	0	0	RRAS2
SLC9A3R1	0	0.654664504209727	0.373	0.13	0	0	SLC9A3R1
ARGLU1	0	0.652764321468782	0.707	0.574	0	0	ARGLU1
MAML3	0	0.650237956994884	0.305	0.103	0	0	MAML3
IKZF3	0	0.650056741800625	0.384	0.091	0	0	IKZF3
MZB1	0	0.648626076669352	0.25	0.029	0	0	MZB1
METRNL	0	0.647761905475147	0.568	0.481	0	0	METRNL
COMMD7	0	0.644180498233841	0.525	0.357	0	0	COMMD7
ITK	0	0.642993634029426	0.286	0.042	0	0	ITK
CLEC12A	0	0.642342930859053	0.334	0.102	0	0	CLEC12A
SPTSSB	0	0.642118061152976	0.2	0.011	0	0	SPTSSB
APOBEC3H	0	0.641791599579076	0.269	0.038	0	0	APOBEC3H
PILRB	0	0.64171033138668	0.309	0.109	0	0	PILRB
NMUR1	0	0.639999817764201	0.252	0.023	0	0	NMUR1
AGO2	0	0.637673393543773	0.38	0.258	0	0	AGO2
LDLRAD4	0	0.635593019925522	0.289	0.123	0	0	LDLRAD4
HLA-E	0	0.633698267094644	0.929	0.778	0	0	HLA-E
PIK3R6	0	0.633030258501987	0.265	0.043	0	0	PIK3R6
TMC6	0	0.631611502563192	0.39	0.17	0	0	TMC6
C17orf49	0	0.631418472031362	0.546	0.383	0	0	C17orf49
PTPN6	0	0.631236229222737	0.458	0.251	0	0	PTPN6
PPP1R2	0	0.63063779215507	0.571	0.432	0	0	PPP1R2
PPFIBP1	0	0.630389261675228	0.368	0.109	0	0	PPFIBP1
TAPBP	0	0.629602366884391	0.646	0.49	0	0	TAPBP
RASSF1	0	0.62741268528635	0.353	0.181	0	0	RASSF1
CLSTN3	0	0.627135263521039	0.275	0.078	0	0	CLSTN3
MIB2	0	0.627111033272484	0.294	0.124	0	0	MIB2
APBA2	0	0.624933426598576	0.235	0.055	0	0	APBA2
S100PBP	0	0.624682703390179	0.325	0.159	0	0	S100PBP
DUSP10	0	0.624475678508227	0.306	0.088	0	0	DUSP10
CYFIP2	0	0.624093977120922	0.335	0.104	0	0	CYFIP2
STAP1	0	0.624003078399082	0.258	0.03	0	0	STAP1
PTPN18	0	0.623835123141764	0.421	0.25	0	0	PTPN18
CDC42SE2	0	0.62262288308296	0.51	0.293	0	0	CDC42SE2
DENND1B	0	0.622215750823154	0.337	0.136	0	0	DENND1B
CD9	0	0.621457121481029	0.523	0.245	0	0	CD9
KDM5B	0	0.620886093240892	0.469	0.35	0	0	KDM5B
STYK1	0	0.620371531170637	0.246	0.024	0	0	STYK1
ITGB1	0	0.620217190804896	0.846	0.655	0	0	ITGB1
FUT8	0	0.618920026351266	0.305	0.138	0	0	FUT8
GCNT1	0	0.618917571693042	0.313	0.143	0	0	GCNT1
PTK2B	0	0.617948636598613	0.34	0.124	0	0	PTK2B
NCOR1	0	0.616452772615012	0.622	0.513	0	0	NCOR1
TTC39B	0	0.615888481551116	0.272	0.102	0	0	TTC39B
ARPC4	0	0.614316557277211	0.687	0.572	0	0	ARPC4
PACSIN1	0	0.613951380290151	0.213	0.013	0	0	PACSIN1
TRABD	0	0.613141697336651	0.414	0.281	0	0	TRABD
SRSF5	0	0.611145285136967	0.706	0.582	0	0	SRSF5
ACAA2	0	0.60995076890659	0.511	0.392	0	0	ACAA2
RPS6KA3	0	0.609279788482727	0.409	0.275	0	0	RPS6KA3
AC004687.1	0	0.608436392211398	0.296	0.094	0	0	AC004687.1
POLR3K	0	0.607904586827198	0.322	0.155	0	0	POLR3K
ARHGAP45	0	0.607303413415002	0.403	0.189	0	0	ARHGAP45
MT-CO2	0	0.60712813981347	0.954	0.829	0	0	MT-CO2
UBTF	0	0.606798039741061	0.478	0.361	0	0	UBTF
CD82	0	0.605820535622051	0.352	0.2	0	0	CD82
MT-ND4	0	0.604476123579365	0.938	0.789	0	0	MT-ND4
KLRF1	0	0.604385369940657	0.173	0.026	0	0	KLRF1
BPTF	0	0.603638818871002	0.604	0.509	0	0	BPTF
TAGLN2	0	0.601014611833965	0.799	0.644	0	0	TAGLN2
BCL2L11	0	0.59684754406256	0.296	0.142	0	0	BCL2L11
GSTM2	0	0.596167861909579	0.203	0.03	0	0	GSTM2
DZIP3	0	0.595332246582665	0.26	0.083	0	0	DZIP3
MT-ATP6	0	0.591877608498513	0.956	0.833	0	0	MT-ATP6
USP28	0	0.591796422289054	0.281	0.093	0	0	USP28
GAS7	0	0.590848327496994	0.354	0.18	0	0	GAS7
PRMT9	0	0.590472627056299	0.294	0.126	0	0	PRMT9
MGAT5	0	0.590439347365918	0.332	0.161	0	0	MGAT5
CDK13	0	0.589327658165319	0.427	0.316	0	0	CDK13
CCDC141	0	0.588356228641315	0.21	0.025	0	0	CCDC141
C5orf56	0	0.588008543158615	0.311	0.129	0	0	C5orf56
OFD1	0	0.587813280330023	0.37	0.214	0	0	OFD1
NKTR	0	0.587045216860025	0.518	0.418	0	0	NKTR
VPS37B	0	0.585720033815977	0.309	0.144	0	0	VPS37B
RNF115	0	0.58541178289042	0.414	0.305	0	0	RNF115
KLF13	0	0.584932713093821	0.468	0.325	0	0	KLF13
N4BP2L2	0	0.584011651002493	0.701	0.583	0	0	N4BP2L2
DHRS7	0	0.583929579525626	0.549	0.41	0	0	DHRS7
FAM49A	0	0.581774914243687	0.376	0.17	0	0	FAM49A
G3BP2	0	0.580182832075223	0.54	0.437	0	0	G3BP2
COX6A2	0	0.58014830023072	0.177	0.014	0	0	COX6A2
NUDT14	0	0.579580981225178	0.335	0.175	0	0	NUDT14
CASP4	0	0.578835791835614	0.524	0.396	0	0	CASP4
CASP3	0	0.577952450402117	0.36	0.23	0	0	CASP3
CDKN2C	0	0.577469845050772	0.309	0.13	0	0	CDKN2C
CDC42SE1	0	0.577360768124849	0.542	0.405	0	0	CDC42SE1
TSEN54	0	0.577192934980798	0.28	0.083	0	0	TSEN54
TIAM1	0	0.576334871342501	0.296	0.116	0	0	TIAM1
SSBP4	0	0.574351986680877	0.465	0.35	0	0	SSBP4
KDM5A	0	0.570313797463767	0.511	0.416	0	0	KDM5A
NFATC2IP	0	0.569506793603406	0.349	0.236	0	0	NFATC2IP
PHYKPL	0	0.569152535050885	0.368	0.256	0	0	PHYKPL
PSMB8-AS1	0	0.566358105026218	0.321	0.131	0	0	PSMB8-AS1
SEPTIN1	0	0.565741891311745	0.342	0.168	0	0	SEPTIN1
SERPINB1	0	0.56507768801473	0.56	0.399	0	0	SERPINB1
BTN3A1	0	0.563959607971599	0.295	0.146	0	0	BTN3A1
COMMD6	0	0.563384789789729	0.804	0.668	0	0	COMMD6
GPR65	0	0.562432285163735	0.374	0.18	0	0	GPR65
VAMP2	0	0.562322841366448	0.581	0.453	0	0	VAMP2
CTSA	0	0.560842860270204	0.565	0.451	0	0	CTSA
B2M	0	0.560660208336015	0.995	0.976	0	0	B2M
RAB11FIP1	0	0.558826172180153	0.493	0.235	0	0	RAB11FIP1
EPB41	0	0.558700805916585	0.34	0.14	0	0	EPB41
SH3BGRL3	0	0.557690374105311	0.941	0.82	0	0	SH3BGRL3
LMO4	0	0.556771301404544	0.526	0.42	0	0	LMO4
TBCD	0	0.554731513297148	0.28	0.14	0	0	TBCD
ZNF217	0	0.554585419363149	0.422	0.298	0	0	ZNF217
TTC14	0	0.554353692047424	0.403	0.303	0	0	TTC14
TERF2IP	0	0.554127681039488	0.643	0.52	0	0	TERF2IP
PSME1	0	0.552260367780284	0.789	0.667	0	0	PSME1
RNPEPL1	0	0.549122379688983	0.427	0.29	0	0	RNPEPL1
NCALD	0	0.547605707975181	0.244	0.046	0	0	NCALD
ZBTB7A	0	0.547494438395052	0.499	0.414	0	0	ZBTB7A
ATF7IP	0	0.547481990244566	0.409	0.276	0	0	ATF7IP
POLR3GL	0	0.545208432216096	0.402	0.271	0	0	POLR3GL
SEPTIN9	0	0.543279085928274	0.453	0.318	0	0	SEPTIN9
GOLGA8B	0	0.542685960724457	0.237	0.101	0	0	GOLGA8B
SLFN12L	0	0.542617278117111	0.224	0.036	0	0	SLFN12L
PATJ	0	0.541476370667073	0.23	0.051	0	0	PATJ
ETNK1	0	0.540698645420704	0.443	0.346	0	0	ETNK1
ZBP1	0	0.540276403630723	0.211	0.023	0	0	ZBP1
IL16	0	0.539933199523189	0.319	0.13	0	0	IL16
TSPAN32	0	0.539748625953979	0.215	0.026	0	0	TSPAN32
CLEC2B	0	0.539335644022562	0.731	0.555	0	0	CLEC2B
ABI3	0	0.538524395619502	0.368	0.177	0	0	ABI3
PDE4A	0	0.536310333987663	0.278	0.131	0	0	PDE4A
TOX	0	0.536255851461516	0.241	0.05	0	0	TOX
CYTH4	0	0.534345728568909	0.397	0.186	0	0	CYTH4
CFL1	0	0.53348013443604	0.949	0.87	0	0	CFL1
SCX	0	0.533366733027336	0.126	0.016	0	0	SCX
ARID4B	0	0.533274833053339	0.569	0.479	0	0	ARID4B
DRAP1	0	0.533265921044179	0.729	0.621	0	0	DRAP1
CNOT6L	0	0.531785060254653	0.389	0.26	0	0	CNOT6L
INPP4A	0	0.531266250514854	0.285	0.132	0	0	INPP4A
RFLNB	0	0.530688162654818	0.245	0.063	0	0	RFLNB
HES6	0	0.530294116541107	0.206	0.079	0	0	HES6
ADAM8	0	0.529614885719286	0.274	0.089	0	0	ADAM8
DEF6	0	0.52841637405945	0.326	0.139	0	0	DEF6
PSMB9	0	0.528023097617528	0.652	0.426	0	0	PSMB9
MYH9	0	0.527890658434678	0.677	0.573	0	0	MYH9
ROCK1	0	0.527411164424038	0.6	0.517	0	0	ROCK1
PCM1	0	0.527410713204693	0.559	0.483	0	0	PCM1
IRF2BPL	0	0.527264498789365	0.31	0.166	0	0	IRF2BPL
TSPAN14	0	0.52619881068461	0.411	0.306	0	0	TSPAN14
RNF213	0	0.523039513970381	0.666	0.498	0	0	RNF213
APOBR	0	0.522200090494149	0.28	0.105	0	0	APOBR
CCDC69	0	0.521787130759446	0.299	0.135	0	0	CCDC69
TMSB4X	0	0.520952755861794	0.994	0.948	0	0	TMSB4X
MIA2	0	0.520942516393801	0.34	0.216	0	0	MIA2
MT-CO3	0	0.520462432662511	0.953	0.831	0	0	MT-CO3
GPSM3	0	0.519927499774074	0.522	0.283	0	0	GPSM3
PTGER2	0	0.519605474674189	0.244	0.057	0	0	PTGER2
RNF187	0	0.519086681477558	0.406	0.316	0	0	RNF187
FXYD5	0	0.51750212711413	0.716	0.565	0	0	FXYD5
HIPK1	0	0.517049682222984	0.381	0.264	0	0	HIPK1
LAT2	0	0.515404397589176	0.33	0.153	0	0	LAT2
CCDC88B	0	0.513922739554873	0.267	0.097	0	0	CCDC88B
SLC44A1	0	0.513798584357075	0.388	0.215	0	0	SLC44A1
FCRL6	0	0.513560649371856	0.188	0.023	0	0	FCRL6
CCR1	0	0.513368990847166	0.367	0.174	0	0	CCR1
SRSF9	0	0.512548401613741	0.722	0.616	0	0	SRSF9
TNRC6C	0	0.51238563899088	0.258	0.126	0	0	TNRC6C
WAS	0	0.511348416178163	0.411	0.205	0	0	WAS
AC008105.3	0	0.511313592432773	0.221	0.085	0	0	AC008105.3
G6PD	0	0.510024598344693	0.313	0.185	0	0	G6PD
MYCBP2	0	0.509321304702564	0.54	0.471	0	0	MYCBP2
LINC00539	0	0.508698762539329	0.204	0.032	0	0	LINC00539
NME3	0	0.508346808302678	0.45	0.358	0	0	NME3
FMNL1	0	0.508142900729886	0.445	0.267	0	0	FMNL1
IFI16	0	0.507236879397262	0.779	0.625	0	0	IFI16
RBM38	0	0.507090431032309	0.249	0.086	0	0	RBM38
TIPARP	0	0.506522972096263	0.331	0.213	0	0	TIPARP
ACY3	0	0.50609627501961	0.186	0.021	0	0	ACY3
EFHD2	0	0.504677933967607	0.643	0.464	0	0	EFHD2
IPCEF1	0	0.503533053893217	0.224	0.05	0	0	IPCEF1
IRF8	0	0.503131216716589	0.391	0.189	0	0	IRF8
VASP	0	0.501708406551084	0.553	0.42	0	0	VASP
CD47	0	0.501123959602825	0.468	0.294	0	0	CD47
AAK1	0	0.500441723030409	0.513	0.42	0	0	AAK1
TRIM59	0	0.500303616650945	0.244	0.069	0	0	TRIM59
PLXND1	0	-0.500054	0.035	0.274	0	0	PLXND1
SIRPA	0	-0.500553	0.007	0.186	0	0	SIRPA
SPINT1	0	-0.500729	0.005	0.11	0	0	SPINT1
ARHGAP21	0	-0.501108	0.113	0.377	0	0	ARHGAP21
LMO2	0	-0.501434	0.008	0.183	0	0	LMO2
NCOA7	0	-0.502202	0.091	0.329	0	0	NCOA7
SH3PXD2B	0	-0.503577	0.006	0.248	0	0	SH3PXD2B
MFSD1	0	-0.50368	0.119	0.335	0	0	MFSD1
CD86	0	-0.503829	0.006	0.168	0	0	CD86
RPL39	0	-0.504454	0.958	0.934	0	0	RPL39
PYGL	0	-0.50496	0.006	0.26	0	0	PYGL
PRRX1	0	-0.505261	0.005	0.221	0	0	PRRX1
ARPC1A	0	-0.506126	0.133	0.409	0	0	ARPC1A
TFG	0	-0.50626	0.167	0.437	0	0	TFG
LY86	0	-0.507903	0.008	0.17	0	0	LY86
CTSK	0	-0.508771	0.012	0.211	0	0	CTSK
PPT1	0	-0.509129	0.129	0.339	0	0	PPT1
SERP1	0	-0.509283	0.607	0.724	0	0	SERP1
TMBIM1	0	-0.511314	0.072	0.369	0	0	TMBIM1
ARL3	0	-0.511427	0.061	0.328	0	0	ARL3
AOPEP	0	-0.511587	0.021	0.265	0	0	AOPEP
VAMP5	0	-0.512351	0.138	0.378	0	0	VAMP5
HM13	0	-0.513294	0.283	0.517	0	0	HM13
AP2S1	0	-0.513405	0.449	0.626	0	0	AP2S1
RAB32	0	-0.51349	0.084	0.356	0	0	RAB32
CTNNA1	0	-0.51406	0.187	0.468	0	0	CTNNA1
ATP6V0A1	0	-0.514325	0.007	0.277	0	0	ATP6V0A1
IFNGR1	0	-0.516322	0.109	0.4	0	0	IFNGR1
FCGR1A	0	-0.516396	0.003	0.145	0	0	FCGR1A
PLEC	0	-0.516728	0.045	0.314	0	0	PLEC
RPL4	0	-0.516737	0.854	0.849	0	0	RPL4
PSD3	0	-0.516862	0.005	0.233	0	0	PSD3
EEF1A1	0	-0.516895	0.989	0.985	0	0	EEF1A1
TP53I3	0	-0.517366	0.014	0.279	0	0	TP53I3
LAIR1	0	-0.517867	0.086	0.215	0	0	LAIR1
SNX2	0	-0.518302	0.19	0.449	0	0	SNX2
CDC42BPB	0	-0.518313	0.008	0.281	0	0	CDC42BPB
PDK4	0	-0.518975	0.007	0.187	0	0	PDK4
PPA1	0	-0.519037	0.292	0.493	0	0	PPA1
MCOLN1	0	-0.51922	0.059	0.303	0	0	MCOLN1
GRINA	0	-0.520691	0.099	0.395	0	0	GRINA
ADM	0	-0.520728	0.011	0.127	0	0	ADM
TSHZ2	0	-0.520826	0.004	0.225	0	0	TSHZ2
GNS	0	-0.522042	0.072	0.335	0	0	GNS
SIGLEC1	0	-0.522122	0.009	0.146	0	0	SIGLEC1
TRIP6	0	-0.522251	0.008	0.296	0	0	TRIP6
RPL18A	0	-0.522526	0.964	0.941	0	0	RPL18A
CCDC71L	0	-0.523146	0.041	0.256	0	0	CCDC71L
AEBP1	0	-0.523344	0.007	0.221	0	0	AEBP1
PABPC4	0	-0.523551	0.167	0.468	0	0	PABPC4
CD93	0	-0.525255	0.006	0.133	0	0	CD93
LILRB4	0	-0.52572	0.006	0.165	0	0	LILRB4
NPW	0	-0.525737	0.005	0.178	0	0	NPW
SLC7A8	0	-0.526435	0.009	0.261	0	0	SLC7A8
SDC2	0	-0.526473	0.023	0.279	0	0	SDC2
RPL27A	0	-0.527999	0.954	0.933	0	0	RPL27A
SDS	0	-0.529122	0.006	0.109	0	0	SDS
FNDC3A	0	-0.529428	0.173	0.417	0	0	FNDC3A
WWTR1	0	-0.529682	0.009	0.244	0	0	WWTR1
RPL23	0	-0.530314	0.936	0.909	0	0	RPL23
RRAS	0	-0.530417	0.116	0.362	0	0	RRAS
SEC62	0	-0.531145	0.464	0.628	0	0	SEC62
SFRP4	0	-0.533496	0.005	0.165	0	0	SFRP4
H1F0	0	-0.533755	0.013	0.231	0	0	H1F0
CTNNAL1	0	-0.534113	0.013	0.245	0	0	CTNNAL1
ATP6V1B2	0	-0.534788	0.095	0.315	0	0	ATP6V1B2
PBX1	0	-0.535782	0.006	0.239	0	0	PBX1
ITGAV	0	-0.536541	0.029	0.317	0	0	ITGAV
EPS8	0	-0.53692	0.027	0.272	0	0	EPS8
ZFAND5	0	-0.537164	0.293	0.543	0	0	ZFAND5
PMEPA1	0	-0.539299	0.031	0.248	0	0	PMEPA1
DSP	0	-0.539468	0.009	0.106	0	0	DSP
IMPA2	0	-0.542277	0.011	0.243	0	0	IMPA2
HEBP2	0	-0.54233	0.295	0.516	0	0	HEBP2
PDLIM4	0	-0.542432	0.007	0.235	0	0	PDLIM4
RPS6	0	-0.542806	0.966	0.947	0	0	RPS6
SH3PXD2A	0	-0.543058	0.017	0.277	0	0	SH3PXD2A
YWHAQ	0	-0.544175	0.358	0.557	0	0	YWHAQ
RAI14	0	-0.544458	0.009	0.252	0	0	RAI14
ADAM9	0	-0.546253	0.019	0.319	0	0	ADAM9
TNFSF13	0	-0.546685	0.01	0.191	0	0	TNFSF13
RNF149	0	-0.547349	0.161	0.391	0	0	RNF149
VCL	0	-0.547611	0.077	0.317	0	0	VCL
PHACTR1	0	-0.548409	0.027	0.148	0	0	PHACTR1
TAX1BP3	0	-0.549341	0.071	0.361	0	0	TAX1BP3
OSBPL1A	0	-0.549755	0.006	0.272	0	0	OSBPL1A
TLR4	0	-0.550382	0.006	0.227	0	0	TLR4
SEM1	0	-0.551812	0.513	0.663	0	0	SEM1
ATP6V1A	0	-0.553695	0.106	0.291	0	0	ATP6V1A
RPS2	0	-0.553808	0.975	0.962	0	0	RPS2
EFHD1	0	-0.554235	0.008	0.234	0	0	EFHD1
SLC15A3	0	-0.554329	0.007	0.196	0	0	SLC15A3
LHFPL6	0	-0.554877	0.009	0.253	0	0	LHFPL6
CTNND1	0	-0.55659	0.018	0.317	0	0	CTNND1
MTCH1	0	-0.557054	0.25	0.514	0	0	MTCH1
HES4	0	-0.557954	0.012	0.221	0	0	HES4
LGALS9	0	-0.55837	0.233	0.453	0	0	LGALS9
TUBB3	0	-0.562412	0.007	0.209	0	0	TUBB3
NANS	0	-0.562868	0.099	0.407	0	0	NANS
RASD1	0	-0.562931	0.013	0.132	0	0	RASD1
PIM3	0	-0.563202	0.073	0.333	0	0	PIM3
SHTN1	0	-0.563412	0.006	0.201	0	0	SHTN1
SULF2	0	-0.563642	0.027	0.269	0	0	SULF2
SLC7A2	0	-0.563848	0.019	0.199	0	0	SLC7A2
BCAT1	0	-0.563905	0.007	0.28	0	0	BCAT1
NDUFS5	0	-0.564045	0.641	0.724	0	0	NDUFS5
FCHO2	0	-0.566108	0.027	0.258	0	0	FCHO2
CLEC7A	0	-0.567027	0.007	0.173	0	0	CLEC7A
GNB4	0	-0.567289	0.049	0.277	0	0	GNB4
INAFM1	0	-0.568129	0.07	0.28	0	0	INAFM1
OTUD1	0	-0.568968	0.049	0.218	0	0	OTUD1
KANK2	0	-0.569431	0.008	0.256	0	0	KANK2
EPB41L3	0	-0.570456	0.03	0.3	0	0	EPB41L3
CXCL12	0	-0.570822	0.008	0.222	0	0	CXCL12
NFE2L2	0	-0.573674	0.337	0.59	0	0	NFE2L2
RASSF4	0	-0.574251	0.062	0.257	0	0	RASSF4
GNG11	0	-0.57501	0.023	0.177	0	0	GNG11
SESN3	0	-0.577639	0.011	0.275	0	0	SESN3
ITSN1	0	-0.577793	0.009	0.291	0	0	ITSN1
CALHM6	0	-0.578017	0.015	0.156	0	0	CALHM6
POMP	0	-0.578654	0.534	0.696	0	0	POMP
GM2A	0	-0.579255	0.042	0.223	0	0	GM2A
H2AFJ	0	-0.579439	0.189	0.467	0	0	H2AFJ
NABP1	0	-0.580668	0.14	0.304	0	0	NABP1
ADH5	0	-0.581237	0.279	0.494	0	0	ADH5
CD248	0	-0.581708	0.009	0.196	0	0	CD248
RBFOX2	0	-0.582082	0.008	0.272	0	0	RBFOX2
MPP1	0	-0.582479	0.07	0.24	0	0	MPP1
PLEKHH2	0	-0.583752	0.004	0.216	0	0	PLEKHH2
CARHSP1	0	-0.584216	0.244	0.447	0	0	CARHSP1
ZNF706	0	-0.585805	0.256	0.548	0	0	ZNF706
RAB1A	0	-0.58623	0.21	0.504	0	0	RAB1A
RAB34	0	-0.587716	0.006	0.316	0	0	RAB34
PPIC	0	-0.587768	0.009	0.287	0	0	PPIC
EMP1	0	-0.587794	0.009	0.265	0	0	EMP1
TPP1	0	-0.588286	0.163	0.444	0	0	TPP1
RASGRP2	0	-0.588514	0.012	0.226	0	0	RASGRP2
2025-03-01	0	-0.588776	0.011	0.187	0	0	2025-03-01
NRP2	0	-0.588871	0.008	0.185	0	0	NRP2
VAT1	0	-0.590856	0.063	0.366	0	0	VAT1
NME4	0	-0.590967	0.021	0.331	0	0	NME4
MCFD2	0	-0.592432	0.108	0.396	0	0	MCFD2
FPR1	0	-0.596819	0.004	0.127	0	0	FPR1
NPL	0	-0.597632	0.021	0.191	0	0	NPL
RNASE6	0	-0.598252	0.01	0.173	0	0	RNASE6
AKR1A1	0	-0.598308	0.192	0.482	0	0	AKR1A1
DIO2	0	-0.601311	0.008	0.141	0	0	DIO2
PKIG	0	-0.602101	0.01	0.277	0	0	PKIG
LTBP4	0	-0.602435	0.053	0.272	0	0	LTBP4
HERPUD1	0	-0.602791	0.374	0.569	0	0	HERPUD1
LAMB1	0	-0.60319	0.013	0.266	0	0	LAMB1
HILPDA	0	-0.604078	0.033	0.232	0	0	HILPDA
AC027288.3	0	-0.605383	0.006	0.182	0	0	AC027288.3
GCA	0	-0.605676	0.019	0.192	0	0	GCA
INSR	0	-0.607727	0.007	0.27	0	0	INSR
ARID3A	0	-0.608056	0.049	0.23	0	0	ARID3A
RAB11A	0	-0.60815	0.26	0.5	0	0	RAB11A
PARVA	0	-0.609512	0.009	0.286	0	0	PARVA
C3AR1	0	-0.609649	0.055	0.2	0	0	C3AR1
RBM47	0	-0.611195	0.009	0.21	0	0	RBM47
HOMER3	0	-0.611505	0.008	0.319	0	0	HOMER3
MAP3K5	0	-0.611635	0.036	0.303	0	0	MAP3K5
SPTSSA	0	-0.611729	0.17	0.407	0	0	SPTSSA
CCDC80	0	-0.613526	0.009	0.247	0	0	CCDC80
PRDX4	0	-0.613934	0.176	0.446	0	0	PRDX4
PGR	0	-0.615949	0.007	0.223	0	0	PGR
TNFRSF1B	0	-0.616398	0.107	0.29	0	0	TNFRSF1B
TGFB1I1	0	-0.616399	0.009	0.249	0	0	TGFB1I1
GLIPR1	0	-0.617335	0.189	0.479	0	0	GLIPR1
VEGFA	0	-0.617919	0.013	0.225	0	0	VEGFA
FBLN2	0	-0.619594	0.01	0.229	0	0	FBLN2
PRXL2A	0	-0.619647	0.03	0.267	0	0	PRXL2A
NFIC	0	-0.619682	0.12	0.429	0	0	NFIC
HEXB	0	-0.619716	0.091	0.346	0	0	HEXB
LMOD1	0	-0.621651	0.006	0.23	0	0	LMOD1
FAM107B	0	-0.622034	0.065	0.329	0	0	FAM107B
SASH1	0	-0.622404	0.008	0.282	0	0	SASH1
MAN2B1	0	-0.623474	0.075	0.336	0	0	MAN2B1
RPS11	0	-0.623735	0.95	0.93	0	0	RPS11
RPS16	0	-0.624184	0.954	0.936	0	0	RPS16
EGFR	0	-0.62419	0.006	0.245	0	0	EGFR
IMPDH2	0	-0.624303	0.104	0.399	0	0	IMPDH2
FAM114A1	0	-0.624436	0.017	0.308	0	0	FAM114A1
NAGK	0	-0.624868	0.118	0.433	0	0	NAGK
EBI3	0	-0.624918	0.011	0.12	0	0	EBI3
ITPRIPL2	0	-0.625056	0.007	0.338	0	0	ITPRIPL2
LAMA4	0	-0.626059	0.04	0.266	0	0	LAMA4
CAPZA2	0	-0.626435	0.307	0.552	0	0	CAPZA2
SLC25A6	0	-0.628248	0.714	0.778	0	0	SLC25A6
SLC43A2	0	-0.628291	0.009	0.242	0	0	SLC43A2
HSPD1	0	-0.628863	0.458	0.644	0	0	HSPD1
TGIF1	0	-0.629028	0.016	0.315	0	0	TGIF1
DDAH2	0	-0.629358	0.235	0.488	0	0	DDAH2
IFIT3	0	-0.632752	0.042	0.199	0	0	IFIT3
NCF2	0	-0.632941	0.005	0.167	0	0	NCF2
RRBP1	0	-0.634487	0.313	0.53	0	0	RRBP1
CKAP4	0	-0.635139	0.008	0.3	0	0	CKAP4
QKI	0	-0.635361	0.286	0.548	0	0	QKI
CUX1	0	-0.636834	0.163	0.44	0	0	CUX1
SPART	0	-0.637469	0.024	0.356	0	0	SPART
MAP1B	0	-0.63804	0.009	0.22	0	0	MAP1B
CD36	0	-0.638458	0.005	0.134	0	0	CD36
SCARB2	0	-0.638871	0.113	0.44	0	0	SCARB2
CCND1	0	-0.639438	0.012	0.142	0	0	CCND1
SLC25A37	0	-0.640057	0.084	0.275	0	0	SLC25A37
MYOF	0	-0.640315	0.012	0.294	0	0	MYOF
PLPP3	0	-0.641381	0.009	0.268	0	0	PLPP3
NID1	0	-0.64187	0.011	0.252	0	0	NID1
MORC4	0	-0.64207	0.006	0.15	0	0	MORC4
RPS13	0	-0.643465	0.946	0.927	0	0	RPS13
RHEB	0	-0.643915	0.314	0.559	0	0	RHEB
FBXO32	0	-0.646117	0.044	0.231	0	0	FBXO32
SERPINB6	0	-0.646223	0.253	0.548	0	0	SERPINB6
TTYH3	0	-0.646956	0.022	0.268	0	0	TTYH3
FHL2	0	-0.646997	0.012	0.249	0	0	FHL2
ATP1B3	0	-0.647171	0.186	0.495	0	0	ATP1B3
CSRP1	0	-0.647379	0.188	0.421	0	0	CSRP1
RPL8	0	-0.648901	0.961	0.944	0	0	RPL8
OLR1	0	-0.648935	0.002	0.133	0	0	OLR1
LAMC1	0	-0.648992	0.016	0.285	0	0	LAMC1
TMEM14C	0	-0.65033	0.204	0.535	0	0	TMEM14C
HAMP	0	-0.651479	0.009	0.115	0	0	HAMP
PROCR	0	-0.651789	0.008	0.262	0	0	PROCR
ADAMTS9	0	-0.652372	0.008	0.215	0	0	ADAMTS9
NAA20	0	-0.65335	0.203	0.472	0	0	NAA20
ITGB8	0	-0.654211	0.01	0.224	0	0	ITGB8
PCBD1	0	-0.65763	0.143	0.424	0	0	PCBD1
KDELR1	0	-0.65871	0.301	0.559	0	0	KDELR1
TEAD1	0	-0.66203	0.011	0.265	0	0	TEAD1
CFL2	0	-0.663332	0.061	0.318	0	0	CFL2
ARL2	0	-0.664392	0.066	0.413	0	0	ARL2
DPYSL2	0	-0.664583	0.072	0.409	0	0	DPYSL2
ANTXR1	0	-0.666106	0.013	0.259	0	0	ANTXR1
SDC3	0	-0.666403	0.01	0.328	0	0	SDC3
VGLL3	0	-0.667429	0.014	0.222	0	0	VGLL3
RPS20	0	-0.667931	0.931	0.912	0	0	RPS20
RPS8	0	-0.668143	0.972	0.951	0	0	RPS8
CLMP	0	-0.668973	0.01	0.239	0	0	CLMP
TUBB4B	0	-0.669263	0.277	0.523	0	0	TUBB4B
VSIG4	0	-0.672041	0.043	0.17	0	0	VSIG4
MPEG1	0	-0.677656	0.009	0.168	0	0	MPEG1
PLAGL1	0	-0.682284	0.044	0.302	0	0	PLAGL1
TRIOBP	0	-0.683056	0.101	0.418	0	0	TRIOBP
ALDH2	0	-0.683378	0.01	0.291	0	0	ALDH2
TCF4	0	-0.685728	0.094	0.359	0	0	TCF4
HSBP1	0	-0.686488	0.303	0.594	0	0	HSBP1
TCEAL3	0	-0.687769	0.054	0.358	0	0	TCEAL3
RARRES1	0	-0.688172	0.007	0.214	0	0	RARRES1
CTTN	0	-0.688473	0.014	0.31	0	0	CTTN
PDGFRA	0	-0.691225	0.01	0.242	0	0	PDGFRA
GCSH	0	-0.692109	0.125	0.376	0	0	GCSH
PSMB5	0	-0.692366	0.187	0.492	0	0	PSMB5
CSF3R	0	-0.694043	0.004	0.178	0	0	CSF3R
GAA	0	-0.694081	0.033	0.328	0	0	GAA
NECTIN2	0	-0.695528	0.011	0.348	0	0	NECTIN2
CLU	0	-0.696287	0.075	0.247	0	0	CLU
TBX3	0	-0.696827	0.007	0.241	0	0	TBX3
EEF2	0	-0.697288	0.751	0.801	0	0	EEF2
RDH10	0	-0.69834	0.02	0.252	0	0	RDH10
CXCL16	0	-0.698419	0.011	0.212	0	0	CXCL16
OLFML3	0	-0.700531	0.012	0.295	0	0	OLFML3
CALM2	0	-0.70303	0.746	0.82	0	0	CALM2
CLTA	0	-0.703401	0.5	0.699	0	0	CLTA
MAOA	0	-0.703767	0.018	0.125	0	0	MAOA
DSE	0	-0.704182	0.011	0.27	0	0	DSE
RBPMS	0	-0.706524	0.011	0.306	0	0	RBPMS
DNPH1	0	-0.709643	0.042	0.393	0	0	DNPH1
ATP6V0B	0	-0.710936	0.41	0.621	0	0	ATP6V0B
YWHAH	0	-0.711606	0.244	0.487	0	0	YWHAH
SERPINA1	0	-0.712603	0.005	0.149	0	0	SERPINA1
HIF1A	0	-0.71427	0.301	0.563	0	0	HIF1A
MCC	0	-0.71687	0.017	0.259	0	0	MCC
MITF	0	-0.717488	0.01	0.322	0	0	MITF
SNHG29	0	-0.71787	0.688	0.737	0	0	SNHG29
EPB41L2	0	-0.718084	0.015	0.324	0	0	EPB41L2
PHACTR2	0	-0.718671	0.109	0.423	0	0	PHACTR2
REXO2	0	-0.720695	0.182	0.449	0	0	REXO2
COL6A3	0	-0.720821	0.012	0.209	0	0	COL6A3
YWHAE	0	-0.720839	0.502	0.698	0	0	YWHAE
TJP1	0	-0.722022	0.011	0.3	0	0	TJP1
PTPRF	0	-0.722145	0.024	0.128	0	0	PTPRF
PLA2G7	0	-0.722229	0.009	0.275	0	0	PLA2G7
MGLL	0	-0.722779	0.02	0.268	0	0	MGLL
CXCL2	0	-0.725634	0.012	0.118	0	0	CXCL2
ETS2	0	-0.72659	0.116	0.399	0	0	ETS2
CRTAP	0	-0.726972	0.099	0.459	0	0	CRTAP
IER5L	0	-0.729144	0.028	0.339	0	0	IER5L
PALMD	0	-0.731516	0.007	0.233	0	0	PALMD
BMP2K	0	-0.73355	0.062	0.323	0	0	BMP2K
CYFIP1	0	-0.733831	0.02	0.372	0	0	CYFIP1
BTBD3	0	-0.734148	0.03	0.255	0	0	BTBD3
EIF4A1	0	-0.734583	0.804	0.84	0	0	EIF4A1
PRDM1	0	-0.735075	0.231	0.397	0	0	PRDM1
BNIP3	0	-0.735974	0.046	0.337	0	0	BNIP3
TNFRSF1A	0	-0.737173	0.08	0.456	0	0	TNFRSF1A
CPM	0	-0.737424	0.011	0.185	0	0	CPM
COMT	0	-0.737611	0.293	0.573	0	0	COMT
GNG4	0	-0.737619	0.01	0.245	0	0	GNG4
AKAP12	0	-0.740538	0.017	0.227	0	0	AKAP12
MSRB2	0	-0.741788	0.05	0.408	0	0	MSRB2
TUBB6	0	-0.741815	0.011	0.329	0	0	TUBB6
PILRA	0	-0.74194	0.01	0.302	0	0	PILRA
ITM2B	0	-0.742666	0.92	0.897	0	0	ITM2B
SPATS2L	0	-0.743553	0.107	0.443	0	0	SPATS2L
ADAM12	0	-0.747371	0.016	0.148	0	0	ADAM12
MEF2C	0	-0.749911	0.009	0.225	0	0	MEF2C
IRS2	0	-0.752921	0.039	0.316	0	0	IRS2
FAM89A	0	-0.753139	0.017	0.273	0	0	FAM89A
HMGB3	0	-0.753427	0.074	0.236	0	0	HMGB3
GBP1	0	-0.755164	0.12	0.37	0	0	GBP1
TNFSF13B	0	-0.756533	0.019	0.203	0	0	TNFSF13B
LY96	0	-0.756861	0.017	0.219	0	0	LY96
PTN	0	-0.757968	0.007	0.24	0	0	PTN
C12orf75	0	-0.759316	0.09	0.233	0	0	C12orf75
SERPINE1	0	-0.760305	0.013	0.176	0	0	SERPINE1
RARRES2	0	-0.761112	0.01	0.231	0	0	RARRES2
SPHK1	0	-0.764163	0.015	0.271	0	0	SPHK1
C2	0	-0.764215	0.015	0.315	0	0	C2
CD84	0	-0.765267	0.012	0.22	0	0	CD84
RNH1	0	-0.765832	0.298	0.587	0	0	RNH1
PRDX2	0	-0.766317	0.248	0.503	0	0	PRDX2
TSPAN4	0	-0.768142	0.043	0.393	0	0	TSPAN4
FPR3	0	-0.771365	0.008	0.191	0	0	FPR3
NINJ1	0	-0.772309	0.087	0.361	0	0	NINJ1
HSPG2	0	-0.773079	0.019	0.187	0	0	HSPG2
ACTN1	0	-0.775145	0.045	0.357	0	0	ACTN1
GSTO1	0	-0.78073	0.307	0.581	0	0	GSTO1
NAP1L1	0	-0.781933	0.59	0.729	0	0	NAP1L1
CD302	0	-0.785216	0.014	0.363	0	0	CD302
SNHG16	0	-0.785256	0.142	0.447	0	0	SNHG16
TWIST2	0	-0.785541	0.012	0.263	0	0	TWIST2
GDF15	0	-0.788212	0.016	0.118	0	0	GDF15
MXRA7	0	-0.789457	0.193	0.378	0	0	MXRA7
LEPROT	0	-0.792077	0.232	0.537	0	0	LEPROT
HSP90AA1	0	-0.792779	0.893	0.876	0	0	HSP90AA1
CDK2AP1	0	-0.795822	0.063	0.419	0	0	CDK2AP1
KLF4	0	-0.798333	0.016	0.298	0	0	KLF4
GLRX	0	-0.80374	0.29	0.491	0	0	GLRX
CLIC4	0	-0.806787	0.015	0.371	0	0	CLIC4
BCL2A1	0	-0.808291	0.015	0.142	0	0	BCL2A1
ISLR	0	-0.809363	0.012	0.247	0	0	ISLR
SNX9	0	-0.809497	0.09	0.432	0	0	SNX9
GAS6	0	-0.81159	0.013	0.342	0	0	GAS6
C20orf27	0	-0.813611	0.096	0.387	0	0	C20orf27
PRLR	0	-0.814507	0.012	0.261	0	0	PRLR
CCDC88A	0	-0.815282	0.063	0.366	0	0	CCDC88A
PPP1R14B	0	-0.81576	0.451	0.628	0	0	PPP1R14B
CNN3	0	-0.816848	0.01	0.289	0	0	CNN3
CAVIN1	0	-0.821638	0.012	0.278	0	0	CAVIN1
RND3	0	-0.824113	0.009	0.254	0	0	RND3
CD4	0	-0.828384	0.01	0.242	0	0	CD4
ATOX1	0	-0.829081	0.178	0.527	0	0	ATOX1
RPL12	0	-0.831454	0.959	0.939	0	0	RPL12
RIN2	0	-0.831828	0.014	0.317	0	0	RIN2
ZEB2	0	-0.832448	0.124	0.404	0	0	ZEB2
CCN2	0	-0.835203	0.017	0.185	0	0	CCN2
OSR2	0	-0.838173	0.013	0.232	0	0	OSR2
AXL	0	-0.83998	0.012	0.355	0	0	AXL
SSR3	0	-0.84055	0.353	0.615	0	0	SSR3
NBL1	0	-0.842827	0.058	0.331	0	0	NBL1
ABCA1	0	-0.843894	0.033	0.369	0	0	ABCA1
MGST3	0	-0.844213	0.38	0.616	0	0	MGST3
RPL7	0	-0.845119	0.928	0.911	0	0	RPL7
GPR183	0	-0.845735	0.021	0.175	0	0	GPR183
SLCO2B1	0	-0.845821	0.016	0.197	0	0	SLCO2B1
BNIP3L	0	-0.846003	0.212	0.542	0	0	BNIP3L
PLD3	0	-0.846401	0.278	0.484	0	0	PLD3
HDLBP	0	-0.855717	0.263	0.572	0	0	HDLBP
FILIP1L	0	-0.856552	0.008	0.238	0	0	FILIP1L
SDCBP	0	-0.856991	0.401	0.659	0	0	SDCBP
RIMKLB	0	-0.863591	0.025	0.133	0	0	RIMKLB
GJA1	0	-0.865355	0.02	0.279	0	0	GJA1
ENG	0	-0.868414	0.034	0.395	0	0	ENG
PLEKHO1	0	-0.869827	0.124	0.477	0	0	PLEKHO1
HLA-DMB	0	-0.871151	0.108	0.265	0	0	HLA-DMB
CD55	0	-0.877209	0.308	0.487	0	0	CD55
THY1	0	-0.878822	0.014	0.243	0	0	THY1
ULK4	0	-0.88273	0.031	0.287	0	0	ULK4
PSG3	0	-0.884212	0.008	0.11	0	0	PSG3
TCF7L2	0	-0.884245	0.011	0.319	0	0	TCF7L2
ARF4	0	-0.886562	0.255	0.55	0	0	ARF4
F3	0	-0.886858	0.013	0.216	0	0	F3
MORF4L2	0	-0.886992	0.217	0.521	0	0	MORF4L2
PLXDC2	0	-0.887939	0.009	0.274	0	0	PLXDC2
P2RY14	0	-0.888319	0.036	0.256	0	0	P2RY14
ALDH1A2	0	-0.896392	0.012	0.257	0	0	ALDH1A2
KLF3	0	-0.899969	0.014	0.41	0	0	KLF3
HAND2-AS1	0	-0.900907	0.014	0.26	0	0	HAND2-AS1
RTN4	0	-0.903966	0.401	0.655	0	0	RTN4
YBX1	0	-0.906247	0.783	0.842	0	0	YBX1
PPP1R15A	0	-0.9063	0.355	0.526	0	0	PPP1R15A
HLA-DQA2	0	-0.907871	0.015	0.16	0	0	HLA-DQA2
RHOBTB3	0	-0.908641	0.01	0.357	0	0	RHOBTB3
FOXO1	0	-0.909632	0.084	0.34	0	0	FOXO1
CD83	0	-0.910029	0.059	0.256	0	0	CD83
COX6C	0	-0.910188	0.775	0.789	0	0	COX6C
HSD17B1	0	-0.910415	0.02	0.124	0	0	HSD17B1
LIMA1	0	-0.912495	0.025	0.361	0	0	LIMA1
MMP14	0	-0.913947	0.018	0.382	0	0	MMP14
NRP1	0	-0.915432	0.013	0.316	0	0	NRP1
GABARAP	0	-0.916661	0.706	0.806	0	0	GABARAP
C5AR1	0	-0.917363	0.014	0.203	0	0	C5AR1
RCN1	0	-0.921521	0.071	0.383	0	0	RCN1
KCNK6	0	-0.922738	0.059	0.373	0	0	KCNK6
PERP	0	-0.925177	0.046	0.171	0	0	PERP
SOD3	0	-0.926603	0.011	0.279	0	0	SOD3
JUNB	0	-0.935889	0.642	0.714	0	0	JUNB
GNAS	0	-0.942882	0.775	0.867	0	0	GNAS
TSC22D1	0	-0.946253	0.074	0.381	0	0	TSC22D1
PPP1R14A	0	-0.946311	0.013	0.241	0	0	PPP1R14A
CALU	0	-0.94765	0.158	0.478	0	0	CALU
MFAP5	0	-0.953933	0.012	0.128	0	0	MFAP5
LRP1	0	-0.955035	0.012	0.414	0	0	LRP1
TMSB10	0	-0.957626	0.976	0.973	0	0	TMSB10
TMEM176A	0	-0.95814	0.013	0.286	0	0	TMEM176A
CREG1	0	-0.958744	0.077	0.347	0	0	CREG1
LAPTM4A	0	-0.963994	0.405	0.616	0	0	LAPTM4A
SPINT2	0	-0.96612	0.025	0.289	0	0	SPINT2
MSR1	0	-0.972523	0.014	0.21	0	0	MSR1
MRC1	0	-0.976034	0.018	0.166	0	0	MRC1
BLVRB	0	-0.978322	0.131	0.446	0	0	BLVRB
RAC1	0	-0.978725	0.622	0.784	0	0	RAC1
VMP1	0	-0.981005	0.222	0.544	0	0	VMP1
RHOB	0	-0.981157	0.378	0.519	0	0	RHOB
SPON2	0	-0.984977	0.021	0.265	0	0	SPON2
CD163	0	-0.986283	0.021	0.206	0	0	CD163
KCNQ1OT1	0	-0.987908	0.039	0.284	0	0	KCNQ1OT1
HNMT	0	-0.989282	0.021	0.411	0	0	HNMT
LIPA	0	-0.990507	0.107	0.359	0	0	LIPA
PTTG1IP	0	-0.992011	0.178	0.551	0	0	PTTG1IP
TGFBI	0	-0.992958	0.014	0.339	0	0	TGFBI
PEBP1	0	-0.995437	0.484	0.703	0	0	PEBP1
MT1E	0	-0.999481	0.02	0.135	0	0	MT1E
ANXA4	0	-1.00227	0.095	0.404	0	0	ANXA4
TREM2	0	-1.00628	0.011	0.187	0	0	TREM2
COL6A1	0	-1.01035	0.041	0.282	0	0	COL6A1
MGST1	0	-1.0217	0.024	0.329	0	0	MGST1
CAV1	0	-1.02231	0.017	0.284	0	0	CAV1
AOC1	0	-1.02802	0.01	0.123	0	0	AOC1
GSN	0	-1.02972	0.349	0.559	0	0	GSN
TNFAIP2	0	-1.03328	0.018	0.402	0	0	TNFAIP2
SPI1	0	-1.03452	0.012	0.249	0	0	SPI1
FBN1	0	-1.04105	0.016	0.305	0	0	FBN1
IFNGR2	0	-1.04262	0.016	0.469	0	0	IFNGR2
PALLD	0	-1.04758	0.025	0.349	0	0	PALLD
FERMT2	0	-1.04946	0.013	0.322	0	0	FERMT2
RPS17	0	-1.04958	0.776	0.843	0	0	RPS17
NENF	0	-1.05438	0.039	0.497	0	0	NENF
PLPP1	0	-1.05799	0.142	0.316	0	0	PLPP1
MS4A4A	0	-1.06183	0.034	0.216	0	0	MS4A4A
TUBA1C	0	-1.06404	0.144	0.507	0	0	TUBA1C
CD59	0	-1.06982	0.404	0.634	0	0	CD59
XAGE2	0	-1.072	0.006	0.114	0	0	XAGE2
CEBPD	0	-1.07376	0.612	0.706	0	0	CEBPD
HLA-DRB5	0	-1.07704	0.011	0.137	0	0	HLA-DRB5
PRSS23	0	-1.07817	0.032	0.292	0	0	PRSS23
PMP22	0	-1.0785	0.017	0.38	0	0	PMP22
PAPPA	0	-1.07908	0.016	0.249	0	0	PAPPA
DST	0	-1.08131	0.06	0.432	0	0	DST
ADAP2	0	-1.08217	0.014	0.24	0	0	ADAP2
TMEM37	0	-1.08326	0.016	0.345	0	0	TMEM37
RGS10	0	-1.08884	0.099	0.441	0	0	RGS10
RGS2	0	-1.09321	0.087	0.321	0	0	RGS2
IL6ST	0	-1.09656	0.127	0.478	0	0	IL6ST
KCTD12	0	-1.09901	0.018	0.318	0	0	KCTD12
ADRA2C	0	-1.10551	0.014	0.278	0	0	ADRA2C
ACSL4	0	-1.11236	0.118	0.299	0	0	ACSL4
FSTL1	0	-1.11338	0.03	0.359	0	0	FSTL1
IGF1	0	-1.11493	0.016	0.32	0	0	IGF1
SERPINH1	0	-1.11643	0.023	0.364	0	0	SERPINH1
SGK1	0	-1.12132	0.049	0.298	0	0	SGK1
HSPB6	0	-1.1229	0.018	0.279	0	0	HSPB6
EGR1	0	-1.1231	0.263	0.401	0	0	EGR1
IFITM3	0	-1.12695	0.534	0.726	0	0	IFITM3
CPVL	0	-1.12935	0.021	0.247	0	0	CPVL
CSF1R	0	-1.13091	0.016	0.244	0	0	CSF1R
ACTA2	0	-1.13943	0.048	0.217	0	0	ACTA2
S100A11	0	-1.14169	0.875	0.904	0	0	S100A11
MNDA	0	-1.14183	0.008	0.206	0	0	MNDA
MXRA8	0	-1.14201	0.02	0.291	0	0	MXRA8
FGL2	0	-1.14444	0.023	0.227	0	0	FGL2
EFEMP1	0	-1.15167	0.019	0.302	0	0	EFEMP1
CRISPLD2	0	-1.15356	0.022	0.282	0	0	CRISPLD2
IL1B	0	-1.15482	0.012	0.117	0	0	IL1B
S100P	0	-1.15594	0.013	0.113	0	0	S100P
HSPA1B	0	-1.15785	0.125	0.384	0	0	HSPA1B
IGSF6	0	-1.16077	0.031	0.222	0	0	IGSF6
STAB1	0	-1.16164	0.027	0.207	0	0	STAB1
GPX4	0	-1.16224	0.61	0.797	0	0	GPX4
FSTL3	0	-1.16393	0.036	0.208	0	0	FSTL3
TUBB	0	-1.16917	0.394	0.651	0	0	TUBB
PLAUR	0	-1.17281	0.022	0.352	0	0	PLAUR
PDLIM1	0	-1.17288	0.109	0.372	0	0	PDLIM1
ALDH1A1	0	-1.17362	0.021	0.387	0	0	ALDH1A1
IL1R1	0	-1.17433	0.026	0.365	0	0	IL1R1
PLTP	0	-1.17855	0.04	0.36	0	0	PLTP
APP	0	-1.18085	0.043	0.436	0	0	APP
RORB	0	-1.19018	0.023	0.271	0	0	RORB
F13A1	0	-1.19598	0.022	0.167	0	0	F13A1
RAB13	0	-1.19712	0.023	0.454	0	0	RAB13
RPLP0	0	-1.19973	0.913	0.933	0	0	RPLP0
CYBB	0	-1.20067	0.032	0.234	0	0	CYBB
EMILIN2	0	-1.20172	0.032	0.414	0	0	EMILIN2
STMN1	0	-1.2025	0.143	0.467	0	0	STMN1
LST1	0	-1.20349	0.024	0.244	0	0	LST1
FLT1	0	-1.20398	0.036	0.172	0	0	FLT1
FCGR2A	0	-1.20556	0.022	0.232	0	0	FCGR2A
RAB31	0	-1.20572	0.021	0.484	0	0	RAB31
CTSH	0	-1.22206	0.017	0.454	0	0	CTSH
MEG3	0	-1.22521	0.011	0.237	0	0	MEG3
FCGR3A	0	-1.23425	0.024	0.231	0	0	FCGR3A
TCEAL9	0	-1.23623	0.019	0.433	0	0	TCEAL9
SOCS3	0	-1.23855	0.064	0.386	0	0	SOCS3
FGF7	0	-1.24052	0.017	0.213	0	0	FGF7
HAND2	0	-1.24349	0.02	0.282	0	0	HAND2
CXCR4	0	-1.24735	0.123	0.302	0	0	CXCR4
MAFB	0	-1.24744	0.017	0.285	0	0	MAFB
ANXA2	0	-1.25059	0.581	0.755	0	0	ANXA2
NR2F2	0	-1.25342	0.016	0.336	0	0	NR2F2
ID4	0	-1.25364	0.018	0.288	0	0	ID4
LGALS3BP	0	-1.26854	0.032	0.456	0	0	LGALS3BP
S100A16	0	-1.29098	0.022	0.325	0	0	S100A16
DEPP1	0	-1.30454	0.032	0.286	0	0	DEPP1
LMNA	0	-1.30594	0.038	0.472	0	0	LMNA
PTMS	0	-1.31389	0.196	0.585	0	0	PTMS
HMOX1	0	-1.31791	0.043	0.278	0	0	HMOX1
IFI6	0	-1.31845	0.362	0.567	0	0	IFI6
ZFP36L1	0	-1.32145	0.508	0.711	0	0	ZFP36L1
PLA2G2A	0	-1.32305	0.015	0.202	0	0	PLA2G2A
TFPI	0	-1.32385	0.038	0.363	0	0	TFPI
GAS1	0	-1.32424	0.041	0.279	0	0	GAS1
TUBA1B	0	-1.33202	0.519	0.739	0	0	TUBA1B
APLP2	0	-1.33712	0.299	0.641	0	0	APLP2
FOLR2	0	-1.34808	0.074	0.199	0	0	FOLR2
CD24	0	-1.35318	0.03	0.32	0	0	CD24
SOX4	0	-1.36168	0.162	0.395	0	0	SOX4
HTRA1	0	-1.37129	0.027	0.408	0	0	HTRA1
CYBA	0	-1.37272	0.47	0.694	0	0	CYBA
TCEAL4	0	-1.37964	0.034	0.492	0	0	TCEAL4
SELENOM	0	-1.38416	0.093	0.399	0	0	SELENOM
COL1A2	0	-1.38665	0.032	0.29	0	0	COL1A2
HLA-DMA	0	-1.39077	0.066	0.314	0	0	HLA-DMA
ADAMTS5	0	-1.40013	0.024	0.25	0	0	ADAMTS5
MARCKSL1	0	-1.43033	0.032	0.385	0	0	MARCKSL1
C1S	0	-1.43574	0.024	0.282	0	0	C1S
TMEM176B	0	-1.43892	0.03	0.347	0	0	TMEM176B
S100A13	0	-1.4401	0.058	0.415	0	0	S100A13
GLUL	0	-1.44037	0.379	0.651	0	0	GLUL
DUSP1	0	-1.46033	0.544	0.699	0	0	DUSP1
ATF3	0	-1.47032	0.039	0.366	0	0	ATF3
MGP	0	-1.47638	0.029	0.284	0	0	MGP
TFPI2	0	-1.47906	0.014	0.185	0	0	TFPI2
BEX3	0	-1.4845	0.03	0.437	0	0	BEX3
TXN	0	-1.48464	0.583	0.735	0	0	TXN
S100A10	0	-1.48545	0.314	0.475	0	0	S100A10
DKK1	0	-1.4875	0.023	0.214	0	0	DKK1
BRI3	0	-1.49096	0.389	0.728	0	0	BRI3
DSTN	0	-1.49609	0.296	0.616	0	0	DSTN
NAMPT	0	-1.51748	0.112	0.474	0	0	NAMPT
CPXM1	0	-1.52846	0.049	0.297	0	0	CPXM1
COL4A2	0	-1.53634	0.03	0.358	0	0	COL4A2
CRYAB	0	-1.54019	0.038	0.273	0	0	CRYAB
GPNMB	0	-1.54746	0.039	0.335	0	0	GPNMB
GADD45G	0	-1.5666	0.041	0.333	0	0	GADD45G
VIM	0	-1.56806	0.88	0.813	0	0	VIM
CTSZ	0	-1.58456	0.388	0.553	0	0	CTSZ
IER3	0	-1.5909	0.19	0.377	0	0	IER3
COL3A1	0	-1.59146	0.038	0.298	0	0	COL3A1
XAGE3	0	-1.59283	0.004	0.11	0	0	XAGE3
TYMP	0	-1.59976	0.211	0.538	0	0	TYMP
PCOLCE	0	-1.60736	0.038	0.289	0	0	PCOLCE
COL1A1	0	-1.60737	0.034	0.284	0	0	COL1A1
NOTUM	0	-1.61187	0.036	0.17	0	0	NOTUM
YBX3	0	-1.61631	0.081	0.582	0	0	YBX3
MYL9	0	-1.61633	0.059	0.338	0	0	MYL9
MMP2	0	-1.62639	0.061	0.372	0	0	MMP2
IGFBP6	0	-1.62661	0.045	0.292	0	0	IGFBP6
MS4A6A	0	-1.64633	0.047	0.263	0	0	MS4A6A
KISS1	0	-1.6597	0.019	0.202	0	0	KISS1
A2M	0	-1.67528	0.051	0.424	0	0	A2M
HSPA1A	0	-1.68204	0.283	0.531	0	0	HSPA1A
TPM2	0	-1.69156	0.041	0.354	0	0	TPM2
COL6A2	0	-1.70095	0.028	0.31	0	0	COL6A2
C3	0	-1.70957	0.041	0.402	0	0	C3
MAF	0	-1.72261	0.041	0.482	0	0	MAF
FABP5	0	-1.73028	0.138	0.371	0	0	FABP5
CCN1	0	-1.74024	0.032	0.252	0	0	CCN1
KRT19	0	-1.74753	0.041	0.278	0	0	KRT19
NNMT	0	-1.76022	0.077	0.386	0	0	NNMT
LEFTY2	0	-1.76383	0.041	0.205	0	0	LEFTY2
C1R	0	-1.76773	0.035	0.298	0	0	C1R
COL4A1	0	-1.76805	0.053	0.402	0	0	COL4A1
TIMP2	0	-1.7792	0.123	0.605	0	0	TIMP2
TUBA1A	0	-1.78258	0.295	0.581	0	0	TUBA1A
SPARC	0	-1.7834	0.05	0.427	0	0	SPARC
SLC40A1	0	-1.788	0.058	0.399	0	0	SLC40A1
NPC2	0	-1.78987	0.37	0.69	0	0	NPC2
CD68	0	-1.81142	0.049	0.428	0	0	CD68
IFI27	0	-1.83506	0.104	0.388	0	0	IFI27
MS4A7	0	-1.84393	0.04	0.274	0	0	MS4A7
S100A6	0	-1.86282	0.682	0.804	0	0	S100A6
TPM1	0	-1.86955	0.179	0.545	0	0	TPM1
ARID5B	0	-1.87479	0.087	0.487	0	0	ARID5B
LGMN	0	-1.87741	0.072	0.389	0	0	LGMN
KRT8	0	-1.87751	0.024	0.219	0	0	KRT8
GPX3	0	-1.88029	0.154	0.309	0	0	GPX3
CSH2	0	-1.89831	0.015	0.209	0	0	CSH2
HSPB1	0	-1.90489	0.261	0.68	0	0	HSPB1
SERPINF1	0	-1.91453	0.037	0.414	0	0	SERPINF1
MDK	0	-1.91591	0.047	0.384	0	0	MDK
CEBPB	0	-1.93008	0.189	0.67	0	0	CEBPB
RAMP1	0	-1.9337	0.104	0.348	0	0	RAMP1
HLA-DQB1	0	-1.9368	0.044	0.301	0	0	HLA-DQB1
PLIN2	0	-1.9415	0.062	0.56	0	0	PLIN2
ANXA5	0	-1.96473	0.239	0.755	0	0	ANXA5
DAB2	0	-1.96852	0.043	0.519	0	0	DAB2
SERPING1	0	-2.0173	0.059	0.483	0	0	SERPING1
KRT7	0	-2.02611	0.027	0.227	0	0	KRT7
PRDX1	0	-2.04839	0.172	0.734	0	0	PRDX1
HLA-DQA1	0	-2.07646	0.043	0.285	0	0	HLA-DQA1
FCGRT	0	-2.08447	0.084	0.575	0	0	FCGRT
TAGLN	0	-2.09253	0.049	0.32	0	0	TAGLN
GRN	0	-2.11412	0.109	0.598	0	0	GRN
TGM2	0	-2.15743	0.056	0.431	0	0	TGM2
AIF1	0	-2.16474	0.069	0.337	0	0	AIF1
IGFBP5	0	-2.18957	0.037	0.274	0	0	IGFBP5
C1QC	0	-2.19148	0.109	0.279	0	0	C1QC
KRT18	0	-2.19646	0.03	0.256	0	0	KRT18
NUPR1	0	-2.2404	0.081	0.499	0	0	NUPR1
TIMP1	0	-2.24491	0.198	0.559	0	0	TIMP1
CD14	0	-2.24688	0.096	0.314	0	0	CD14
CTSL	0	-2.26231	0.076	0.618	0	0	CTSL
FTH1	0	-2.26379	0.97	0.987	0	0	FTH1
H19	0	-2.26608	0.153	0.546	0	0	H19
JUN	0	-2.27214	0.257	0.632	0	0	JUN
BASP1	0	-2.29039	0.049	0.547	0	0	BASP1
MT2A	0	-2.29712	0.163	0.522	0	0	MT2A
SAT1	0	-2.31162	0.508	0.83	0	0	SAT1
HLA-DPB1	0	-2.36011	0.142	0.419	0	0	HLA-DPB1
MARCKS	0	-2.36877	0.051	0.595	0	0	MARCKS
FBLN1	0	-2.37637	0.089	0.489	0	0	FBLN1
PSAP	0	-2.3911	0.516	0.734	0	0	PSAP
SOD2	0	-2.40611	0.221	0.658	0	0	SOD2
APOD	0	-2.41121	0.06	0.326	0	0	APOD
CSH1	0	-2.41393	0.074	0.286	0	0	CSH1
IGFBP4	0	-2.429	0.083	0.443	0	0	IGFBP4
CALD1	0	-2.45784	0.056	0.428	0	0	CALD1
PHLDA2	0	-2.47879	0.022	0.195	0	0	PHLDA2
SPARCL1	0	-2.48615	0.059	0.327	0	0	SPARCL1
IGFBP3	0	-2.52425	0.09	0.414	0	0	IGFBP3
CGA	0	-2.52899	0.071	0.28	0	0	CGA
S100A8	0	-2.55712	0.014	0.119	0	0	S100A8
CDKN1C	0	-2.59988	0.068	0.526	0	0	CDKN1C
C1QA	0	-2.62304	0.237	0.369	0	0	C1QA
HLA-DPA1	0	-2.65064	0.162	0.431	0	0	HLA-DPA1
C11orf96	0	-2.66607	0.086	0.373	0	0	C11orf96
C1QB	0	-2.67448	0.236	0.373	0	0	C1QB
VCAN	0	-2.67783	0.074	0.373	0	0	VCAN
CTSB	0	-2.69972	0.158	0.677	0	0	CTSB
RBP1	0	-2.72626	0.115	0.425	0	0	RBP1
SELENOP	0	-2.75664	0.163	0.552	0	0	SELENOP
IFI30	0	-2.79564	0.072	0.385	0	0	IFI30
HLA-DRB1	0	-2.80179	0.155	0.415	0	0	HLA-DRB1
S100A9	0	-2.81071	0.051	0.262	0	0	S100A9
LGALS3	0	-2.82305	0.188	0.74	0	0	LGALS3
FTL	0	-2.87112	0.957	0.97	0	0	FTL
PTGDS	0	-2.88119	0.067	0.332	0	0	PTGDS
FN1	0	-2.9427	0.14	0.55	0	0	FN1
CFD	0	-3.00533	0.148	0.564	0	0	CFD
APOC1	0	-3.09052	0.08	0.495	0	0	APOC1
TIMP3	0	-3.16808	0.23	0.608	0	0	TIMP3
CST3	0	-3.17944	0.4	0.782	0	0	CST3
PRG2	0	-3.1975	0.152	0.354	0	0	PRG2
PAGE4	0	-3.32936	0.013	0.14	0	0	PAGE4
SPP1	0	-3.36096	0.169	0.377	0	0	SPP1
LUM	0	-3.38263	0.264	0.459	0	0	LUM
HLA-DRA	0	-3.39389	0.222	0.473	0	0	HLA-DRA
CD74	0	-3.44691	0.331	0.524	0	0	CD74
DCN	0	-3.58784	0.262	0.477	0	0	DCN
APOE	0	-3.90964	0.26	0.706	0	0	APOE
DNAJB1	8.30955503713745e-308	-0.708028	0.252	0.436	2.52776664229721e-303	0	DNAJB1
SLC39A10	1.07000159073616e-305	0.564379057061564	0.339	0.233	3.25494483901941e-301	0	SLC39A10
CCL2	1.14905547672731e-305	-1.10469	0.02	0.117	3.49542676020448e-301	0	CCL2
CXCL8	1.85302595020571e-304	-1.46992	0.024	0.124	5.63690494052577e-300	0	CXCL8
HPGD	1.35953652979489e-303	-0.636673	0.371	0.209	4.13571012363607e-299	0	HPGD
THBS1	4.64151151106662e-302	-0.750384	0.114	0.25	1.41194780166647e-297	0	THBS1
P4HB	9.68225023869231e-299	-0.530119	0.508	0.636	2.9453405226102e-294	0	P4HB
XAF1	3.55824372273733e-298	0.560415286205526	0.491	0.38	1.0824177404567e-293	0	XAF1
C12orf57	3.80516169980426e-298	-0.508407	0.368	0.534	1.15753018908046e-293	0	C12orf57
CNOT2	6.02117028293197e-297	0.542203858550336	0.41	0.327	1.8316400000679e-292	0	CNOT2
JPX	5.26158123163774e-294	0.518685442880803	0.491	0.418	1.6005730106642e-289	0	JPX
HSPH1	1.51834591530035e-292	-0.500819	0.249	0.444	4.61880827434365e-288	0	HSPH1
RAB3GAP1	1.74926912320616e-291	0.542588817024687	0.322	0.224	5.32127667279314e-287	0	RAB3GAP1
PRDX6	2.49377297177431e-289	-0.541768	0.494	0.647	7.58605738013744e-285	0	PRDX6
G0S2	6.38885477551769e-289	-2.22191	0.029	0.129	1.94348962271248e-284	0	G0S2
IFIT2	1.08154960968581e-286	-0.543692	0.026	0.124	3.29007391266422e-282	0	IFIT2
SEC61G	8.52414001096964e-285	-0.583495	0.507	0.635	2.59304339133696e-280	0	SEC61G
DNAJB14	2.92895556023413e-283	0.506475514021613	0.426	0.345	8.90988281423221e-279	0	DNAJB14
CITED2	2.64878062810798e-278	-0.53594	0.199	0.364	8.05759067070448e-274	0	CITED2
CLPTM1	4.36188687422775e-278	0.528410860644919	0.362	0.276	1.32688598714008e-273	0	CLPTM1
STX16	4.44629948684294e-275	0.528354663446398	0.409	0.324	1.35256430389762e-270	0	STX16
C15orf48	1.51678711642396e-272	-0.878717	0.042	0.143	4.61406640816169e-268	0	C15orf48
PAEP	8.34599958921829e-269	-2.57855	0.878	0.719	2.53885307504021e-264	0	PAEP
RNASE1	3.59985322309941e-264	-2.63691	0.229	0.35	1.09507535046684e-259	0	RNASE1
TMEM131	2.10299445253429e-263	0.519298121199033	0.341	0.253	6.39730912460931e-259	0	TMEM131
HTRA4	6.94113315190505e-263	-0.650236	0.022	0.112	2.11149270480952e-258	0	HTRA4
NFKBIZ	1.34038795998505e-254	-0.557711	0.172	0.314	4.07746017427452e-250	0	NFKBIZ
CSTB	6.01622987572927e-252	-0.926218	0.612	0.718	1.83013712819684e-247	0	CSTB
PPIB	9.94749683795177e-246	-0.565979	0.814	0.791	3.02602853810493e-241	0	PPIB
ISM2	9.4860926117083e-242	-0.828662	0.019	0.1	2.88566937248166e-237	0	ISM2
TALDO1	3.15986665287601e-233	-0.500765	0.384	0.569	9.61231435804883e-229	0	TALDO1
BSG	3.02477600831772e-232	-0.502623	0.5	0.592	9.2013686173025e-228	0	BSG
RAB2A	2.57543448534828e-230	-0.56796	0.465	0.625	7.83447170442948e-226	0	RAB2A
OSTC	2.1765475083265e-219	-0.500563	0.478	0.58	6.62105752032922e-215	0	OSTC
CD81	1.42250573089943e-218	-0.500422	0.849	0.769	4.32726243339608e-214	0	CD81
KLF2	2.50112932674075e-217	-0.759273	0.153	0.273	7.60843541194536e-213	0	KLF2
HSPA5	1.14265006499962e-207	-0.6015	0.605	0.65	3.47594149772886e-203	0	HSPA5
EID1	6.90353811778322e-206	-0.502476	0.568	0.657	2.10005629542966e-201	0	EID1
HLA-G	3.56106250594731e-193	-0.82578	0.03	0.105	1.08327521430917e-188	0	HLA-G
ASAH1	5.33232995235599e-187	-0.708664	0.365	0.491	1.62209477150669e-182	0	ASAH1
LAIR2	4.13073001118809e-182	-0.802282	0.048	0.129	1.25656806940342e-177	0	LAIR2
RNASET2	1.54350378441919e-174	-0.768414	0.295	0.382	4.69533851220318e-170	0	RNASET2
PCCA	9.3077475222892e-160	-0.950448	0.085	0.176	2.83141679628038e-155	0	PCCA
IGFBP1	1.41511102399793e-139	-2.68552	0.318	0.402	4.30476773500169e-135	0	IGFBP1
LINC01502	3.94307425638407e-128	-2.01737	0.048	0.11	1.19948318879204e-123	0	LINC01502
NR4A1	9.80435862961585e-127	-0.519149	0.297	0.391	2.98248589512914e-122	0	NR4A1
CXCL14	1.85036990944565e-113	-2.00021	0.135	0.214	5.62882526453368e-109	0	CXCL14
SLPI	4.73539415398406e-111	-1.06432	0.048	0.106	1.44050690164195e-106	0	SLPI
LYZ	4.14160812392e-106	-1.34792	0.203	0.28	1.25987719129646e-101	0	LYZ
IGFBP7	2.34312972507718e-105	-1.85883	0.626	0.548	7.12780062368477e-101	0	IGFBP7
CTSS	3.21833009670415e-104	-1.24628	0.392	0.422	9.79016015417402e-100	0	CTSS
QSOX1	1.37472127796526e-103	-0.760049	0.169	0.266	4.18190212757033e-99	0	QSOX1
GCHFR	1.12181400155664e-89	-0.544155	0.112	0.175	3.41255819273531e-85	0	GCHFR
CCL3L1	8.59676435931233e-86	-1.31492	0.122	0.181	2.61513571810281e-81	0	CCL3L1
ISYNA1	2.24950459764348e-43	-0.664594	0.079	0.116	6.84299298603148e-39	0	ISYNA1
NFKBIA	3.25129352933839e-26	-0.750048	0.65	0.651	9.89043491624739e-22	0	NFKBIA
SERPINE2	5.77633407149526e-18	-0.816994	0.29	0.258	1.75716082454886e-13	0	SERPINE2
NEAT1	9.96658933557039e-13	-0.814843	0.837	0.706	3.03183647588051e-08	0	NEAT1
GADD45A	7.34503931943401e-07	-0.786217	0.324	0.31	0.0223436096097183	0	GADD45A
LUM.1	0	4.05712	0.999	0.283	0	1	LUM
DCN.1	0	3.82195545962525	1	0.297	0	1	DCN
PTGDS.1	0	3.62298426252322	0.961	0.114	0	1	PTGDS
VCAN.1	0	3.46651090067469	0.996	0.144	0	1	VCAN
APOD.1	0	3.2239591992958	0.982	0.102	0	1	APOD
SPARCL1.1	0	3.13197214447841	0.997	0.099	0	1	SPARCL1
IGFBP5.1	0	3.12042777431761	0.904	0.065	0	1	IGFBP5
IGFBP1.1	0	3.07589732002727	0.641	0.325	0	1	IGFBP1
CFD.1	0	3.06870638951063	0.994	0.333	0	1	CFD
LEFTY2.1	0	2.95556583207265	0.674	0.054	0	1	LEFTY2
C1R.1	0	2.90432567891446	0.996	0.066	0	1	C1R
C11orf96.1	0	2.77543305117702	0.99	0.15	0	1	C11orf96
PCOLCE.1	0	2.74257342600518	0.989	0.061	0	1	PCOLCE
RAMP1.1	0	2.74011836734158	0.997	0.133	0	1	RAMP1
TIMP3.1	0	2.72164747613461	0.989	0.4	0	1	TIMP3
CCN1.1	0	2.69549346461125	0.748	0.076	0	1	CCN1
IGFBP3.1	0	2.66806455977739	0.912	0.202	0	1	IGFBP3
CPXM1.1	0	2.63436497636461	0.993	0.071	0	1	CPXM1
C1S.1	0	2.60390809147464	0.996	0.049	0	1	C1S
COL6A2.1	0	2.59653584322489	0.997	0.074	0	1	COL6A2
IGFBP4.1	0	2.59201991934816	0.998	0.207	0	1	IGFBP4
SERPINF1.1	0	2.52295259226845	0.985	0.168	0	1	SERPINF1
IGFBP6.1	0	2.51922527969318	0.958	0.073	0	1	IGFBP6
ADAMTS5.1	0	2.49634778565557	0.874	0.046	0	1	ADAMTS5
MDK.1	0	2.48701175417303	0.988	0.146	0	1	MDK
RBP1.1	0	2.45684517776111	0.998	0.202	0	1	RBP1
DKK1.1	0	2.45160148080343	0.722	0.046	0	1	DKK1
SERPING1.1	0	2.43041682254429	0.997	0.233	0	1	SERPING1
CALD1.1	0	2.41338046987338	0.999	0.184	0	1	CALD1
MMP2.1	0	2.3961625918076	0.994	0.139	0	1	MMP2
IGFBP2	0	2.34896379391354	0.997	0.424	0	1	IGFBP2
MEG3.1	0	2.3443473607289	0.934	0.019	0	1	MEG3
TGM2.1	0	2.31688089334176	0.981	0.191	0	1	TGM2
PLA2G2A.1	0	2.30214991716165	0.73	0.031	0	1	PLA2G2A
PLPP1.1	0	2.22815417534613	0.974	0.124	0	1	PLPP1
COL3A1.1	0	2.20971173957344	0.983	0.071	0	1	COL3A1
GAS1.1	0	2.17162464999834	0.931	0.065	0	1	GAS1
TAGLN.1	0	2.15332362077792	0.881	0.113	0	1	TAGLN
IGFBP7.1	0	2.13673871605573	0.999	0.485	0	1	IGFBP7
CRISPLD2.1	0	2.10767610049041	0.97	0.053	0	1	CRISPLD2
TPM2.1	0	2.05983166502859	0.99	0.118	0	1	TPM2
COL1A1.1	0	2.03503464210987	0.95	0.063	0	1	COL1A1
MXRA8.1	0	2.02570340929312	0.987	0.057	0	1	MXRA8
TUBA1A.1	0	1.98284876808567	0.991	0.399	0	1	TUBA1A
COL6A1.1	0	1.97632413301307	0.976	0.059	0	1	COL6A1
SELENOM.1	0	1.93417455112075	0.987	0.175	0	1	SELENOM
GADD45G.1	0	1.92613036108266	0.823	0.133	0	1	GADD45G
C3.1	0	1.92152907076799	0.978	0.161	0	1	C3
MYL9.1	0	1.91649451040846	0.976	0.113	0	1	MYL9
COL1A2.1	0	1.89059324628333	0.971	0.063	0	1	COL1A2
THBS1.1	0	1.85234360394047	0.844	0.084	0	1	THBS1
SOX4.1	0	1.84761838938271	0.898	0.213	0	1	SOX4
BASP1.1	0	1.84090314847079	0.993	0.285	0	1	BASP1
F3.1	0	1.80958541879059	0.777	0.033	0	1	F3
P2RY14.1	0	1.80827668276048	0.906	0.049	0	1	P2RY14
RORB.1	0	1.79201754247289	0.932	0.052	0	1	RORB
TIMP1.1	0	1.7836453223597	0.993	0.347	0	1	TIMP1
FBLN1.1	0	1.78037888762686	0.997	0.248	0	1	FBLN1
ISLR.1	0	1.7495499635424	0.931	0.028	0	1	ISLR
ADRA2C.1	0	1.74222519411312	0.959	0.05	0	1	ADRA2C
EMILIN2.1	0	1.7237075595874	0.97	0.17	0	1	EMILIN2
HAND2.1	0	1.72267527889741	0.946	0.058	0	1	HAND2
SPON2.1	0	1.71198432609427	0.873	0.058	0	1	SPON2
PRSS23.1	0	1.68868344289631	0.954	0.069	0	1	PRSS23
JUN.1	0	1.64678164686566	0.979	0.433	0	1	JUN
MGP.1	0	1.62467916735427	0.918	0.069	0	1	MGP
PDGFRA.1	0	1.6073146549063	0.938	0.022	0	1	PDGFRA
PRLR.1	0	1.60279	0.904	0.046	0	1	PRLR
RHOB.1	0	1.59888821097101	0.981	0.378	0	1	RHOB
EFEMP1.1	0	1.59064875060084	0.916	0.08	0	1	EFEMP1
HAND2-AS1.1	0	1.57651722092289	0.934	0.039	0	1	HAND2-AS1
TMEM37.1	0	1.57591939691711	0.93	0.113	0	1	TMEM37
KCNK6.1	0	1.55735068789108	0.946	0.149	0	1	KCNK6
GJA1.1	0	1.54825148757034	0.922	0.06	0	1	GJA1
S100A16.1	0	1.54429018220939	0.956	0.093	0	1	S100A16
SERPINH1.1	0	1.53058046834583	0.964	0.125	0	1	SERPINH1
RARRES2.1	0	1.52931884181987	0.855	0.029	0	1	RARRES2
ALDH1A2.1	0	1.52699017702123	0.916	0.04	0	1	ALDH1A2
MARCKSL1.1	0	1.51314044648953	0.963	0.146	0	1	MARCKSL1
ACTA2.1	0	1.51282988079581	0.692	0.063	0	1	ACTA2
HSPB6.1	0	1.50594295893495	0.929	0.058	0	1	HSPB6
COL6A3.1	0	1.49633601004552	0.786	0.025	0	1	COL6A3
NR2F2.1	0	1.4950811548427	0.964	0.099	0	1	NR2F2
ID4.1	0	1.49279429012766	0.87	0.078	0	1	ID4
LTBP4.1	0	1.49063510850302	0.935	0.063	0	1	LTBP4
THY1.1	0	1.48266463307846	0.846	0.042	0	1	THY1
OSR2.1	0	1.4488763636572	0.81	0.04	0	1	OSR2
KCNQ1OT1.1	0	1.43968553173251	0.796	0.096	0	1	KCNQ1OT1
ULK4.1	0	1.4359925035404	0.948	0.066	0	1	ULK4
NBL1.1	0	1.42877614107179	0.956	0.111	0	1	NBL1
RCN1.1	0	1.42593259905666	0.972	0.157	0	1	RCN1
GSN.1	0	1.42379500330306	0.989	0.4	0	1	GSN
MXRA7.1	0	1.41548543989984	0.981	0.193	0	1	MXRA7
CLMP.1	0	1.4151684878703	0.906	0.026	0	1	CLMP
FOXO1.1	0	1.41431585710885	0.926	0.134	0	1	FOXO1
PPP1R14A.1	0	1.41148646842735	0.79	0.051	0	1	PPP1R14A
PRDM1.1	0	1.3986093618777	0.935	0.232	0	1	PRDM1
TXN.1	0	1.39121918876821	0.991	0.631	0	1	TXN
PPIB.1	0	1.38881860630742	0.997	0.757	0	1	PPIB
FBLN2.1	0	1.38869918228735	0.853	0.027	0	1	FBLN2
CD248.1	0	1.37878093477351	0.749	0.02	0	1	CD248
RARRES1.1	0	1.37155298787712	0.696	0.045	0	1	RARRES1
NID1.1	0	1.36919551727111	0.891	0.04	0	1	NID1
COX6C.1	0	1.36685993641925	0.995	0.743	0	1	COX6C
ARID5B.1	0	1.36314191017641	0.988	0.248	0	1	ARID5B
CEBPD.1	0	1.36067440098277	0.993	0.615	0	1	CEBPD
SPARC.1	0	1.36052613600006	0.977	0.186	0	1	SPARC
MMP10	0	1.35624631007053	0.185	0.016	0	1	MMP10
PLEKHH2.1	0	1.35088599663161	0.851	0.015	0	1	PLEKHH2
ANTXR1.1	0	1.34971831985249	0.882	0.048	0	1	ANTXR1
COL15A1	0	1.34788177402692	0.868	0.052	0	1	COL15A1
ATF3.1	0	1.34621152215004	0.739	0.178	0	1	ATF3
SFRP4.1	0	1.33934114685156	0.652	0.012	0	1	SFRP4
LGALS3.1	0	1.33189087004738	0.996	0.497	0	1	LGALS3
MCC.1	0	1.32578462317736	0.912	0.044	0	1	MCC
MFGE8	0	1.32330570735671	0.931	0.086	0	1	MFGE8
HTRA1.1	0	1.32026918028404	0.973	0.162	0	1	HTRA1
RND3.1	0	1.32017022206057	0.803	0.059	0	1	RND3
PALLD.1	0	1.31770349718918	0.922	0.121	0	1	PALLD
TWIST2.1	0	1.3170507621845	0.938	0.04	0	1	TWIST2
ADAMTS9.1	0	1.31470706029564	0.777	0.03	0	1	ADAMTS9
DST.1	0	1.30540113409241	0.953	0.198	0	1	DST
FBN1.1	0	1.30117371377304	0.917	0.082	0	1	FBN1
RDH10.1	0	1.29591041450419	0.819	0.058	0	1	RDH10
PMP22.1	0	1.29430377840907	0.947	0.14	0	1	PMP22
ITGB8.1	0	1.29029838733726	0.781	0.038	0	1	ITGB8
CCN2.1	0	1.28992247348694	0.578	0.048	0	1	CCN2
PPP1R15A.1	0	1.28716411359308	0.896	0.393	0	1	PPP1R15A
CCDC80.1	0	1.27567172402371	0.875	0.039	0	1	CCDC80
FERMT2.1	0	1.25850677347926	0.902	0.098	0	1	FERMT2
LMOD1.1	0	1.2571459869843	0.869	0.024	0	1	LMOD1
PLAGL1.1	0	1.25017985441964	0.857	0.101	0	1	PLAGL1
PGR.1	0	1.2395351306846	0.841	0.024	0	1	PGR
LAMA4.1	0	1.22650222348528	0.879	0.065	0	1	LAMA4
VIM.1	0	1.22484172780604	0.999	0.799	0	1	VIM
IL1R1.1	0	1.2235129269621	0.956	0.129	0	1	IL1R1
AEBP1.1	0	1.21261861069523	0.821	0.026	0	1	AEBP1
ALDH1A1.1	0	1.2120784195605	0.919	0.153	0	1	ALDH1A1
ADAMTS1	0	1.20707770723915	0.734	0.146	0	1	ADAMTS1
LAPTM4A.1	0	1.20651537216335	0.99	0.468	0	1	LAPTM4A
YBX3.1	0	1.20411273457503	0.985	0.327	0	1	YBX3
HSPA5.1	0	1.19360699312552	0.993	0.566	0	1	HSPA5
PLAT	0	1.18277871322555	0.752	0.021	0	1	PLAT
FBXO32.1	0	1.17974815056317	0.716	0.069	0	1	FBXO32
SPOCK1	0	1.17854683668414	0.817	0.019	0	1	SPOCK1
SULF2.1	0	1.17843479445208	0.898	0.059	0	1	SULF2
TBX3.1	0	1.16920794633185	0.829	0.042	0	1	TBX3
C20orf27.1	0	1.16885529879231	0.925	0.178	0	1	C20orf27
DEPP1.1	0	1.15609466129452	0.739	0.107	0	1	DEPP1
PDLIM1.1	0	1.15452975726349	0.922	0.17	0	1	PDLIM1
IRS2.1	0	1.15139452593871	0.877	0.107	0	1	IRS2
HSPB1.1	0	1.15063070308097	0.974	0.475	0	1	HSPB1
INAFM1.1	0	1.14944873327251	0.876	0.088	0	1	INAFM1
BTBD3.1	0	1.14897354383439	0.771	0.073	0	1	BTBD3
TCEAL4.1	0	1.14762440511361	0.969	0.237	0	1	TCEAL4
CALU.1	0	1.14419826755297	0.97	0.268	0	1	CALU
DSTN.1	0	1.14342083828833	0.993	0.43	0	1	DSTN
PALMD.1	0	1.13523517270551	0.815	0.038	0	1	PALMD
SNHG29.1	0	1.13412203590032	0.989	0.67	0	1	SNHG29
INSR.1	0	1.13116153083943	0.854	0.062	0	1	INSR
MMP14.1	0	1.12720836505262	0.918	0.148	0	1	MMP14
SPHK1.1	0	1.12494137978444	0.735	0.089	0	1	SPHK1
FILIP1L.1	0	1.12231999679393	0.665	0.072	0	1	FILIP1L
PAMR1	0	1.12231970955421	0.782	0.015	0	1	PAMR1
CTSK.1	0	1.11967824985778	0.747	0.034	0	1	CTSK
GNG4.1	0	1.11791909995025	0.86	0.04	0	1	GNG4
OSTC.1	0	1.11761594945188	0.983	0.464	0	1	OSTC
S100A6.1	0	1.1167145096554	0.994	0.723	0	1	S100A6
LGALS1	0	1.11060052675402	0.998	0.773	0	1	LGALS1
EFEMP2	0	1.11033080744022	0.895	0.044	0	1	EFEMP2
NPW.1	0	1.10364	0.655	0.022	0	1	NPW
RIN2.1	0	1.10206359687601	0.774	0.12	0	1	RIN2
BSG.1	0	1.09853688081814	0.989	0.48	0	1	BSG
TGFB1I1.1	0	1.09793605822853	0.865	0.042	0	1	TGFB1I1
LGALS3BP.1	0	1.08382067744981	0.961	0.207	0	1	LGALS3BP
DUSP1.1	0	1.07658354966609	0.976	0.59	0	1	DUSP1
TPM1.1	0	1.07229793965081	0.977	0.331	0	1	TPM1
MAP1B.1	0	1.06958160005888	0.76	0.038	0	1	MAP1B
CAV1.1	0	1.06776577016291	0.847	0.078	0	1	CAV1
IGF1.1	0	1.06582208287696	0.776	0.123	0	1	IGF1
TNXB	0	1.05608129962917	0.809	0.016	0	1	TNXB
HSP90B1	0	1.05295246220122	0.995	0.675	0	1	HSP90B1
RPL12.1	0	1.05244072344821	0.997	0.934	0	1	RPL12
CNN3.1	0	1.0519374472974	0.891	0.071	0	1	CNN3
WT1	0	1.0492098918437	0.831	0.019	0	1	WT1
VCL.1	0	1.04919188111018	0.86	0.125	0	1	VCL
PDGFRB	0	1.04911330828599	0.819	0.019	0	1	PDGFRB
SOCS3.1	0	1.04696295150377	0.782	0.195	0	1	SOCS3
CDH11	0	1.0465301826643	0.805	0.017	0	1	CDH11
TCF7L2.1	0	1.04311858401704	0.877	0.1	0	1	TCF7L2
TUBB3.1	0	1.04226193432456	0.71	0.039	0	1	TUBB3
SNHG16.1	0	1.03970499345481	0.952	0.239	0	1	SNHG16
CST3.1	0	1.03602531648665	0.999	0.606	0	1	CST3
COL4A2.1	0	1.02942141059558	0.967	0.122	0	1	COL4A2
AKAP12.1	0	1.01787037531611	0.769	0.045	0	1	AKAP12
PRRX1.1	0	1.0158531170879	0.841	0.022	0	1	PRRX1
LONRF2	0	1.0129567083381	0.749	0.015	0	1	LONRF2
MANF	0	1.00940559620806	0.954	0.348	0	1	MANF
PDIA6	0	1.00369693711309	0.988	0.552	0	1	PDIA6
KANK2.1	0	1.00152527083166	0.843	0.052	0	1	KANK2
TMEM45A	0	1.00031965618547	0.71	0.033	0	1	TMEM45A
MGST1.1	0	1.0001221497795	0.834	0.122	0	1	MGST1
PROCR.1	0	0.9998479384995	0.766	0.073	0	1	PROCR
DDR2	0	0.999781865142775	0.755	0.015	0	1	DDR2
REV3L	0	0.996603840822259	0.809	0.159	0	1	REV3L
SOD3.1	0	0.993573855558341	0.867	0.068	0	1	SOD3
COL18A1	0	0.986986503816197	0.854	0.075	0	1	COL18A1
CFL2.1	0	0.984691458101943	0.902	0.111	0	1	CFL2
ZEB1	0	0.980223814520084	0.891	0.158	0	1	ZEB1
RPS8.1	0	0.979822634534278	0.998	0.949	0	1	RPS8
RNF152	0	0.979444571697918	0.763	0.026	0	1	RNF152
EEF2.1	0	0.979222626735589	0.995	0.745	0	1	EEF2
RSPO3	0	0.979089852377335	0.564	0.013	0	1	RSPO3
CHSY1	0	0.977313360365539	0.77	0.19	0	1	CHSY1
SCARA5	0	0.97627519102001	0.605	0.016	0	1	SCARA5
NDN	0	0.972317907359513	0.867	0.04	0	1	NDN
CXCL12.1	0	0.970865660002366	0.702	0.051	0	1	CXCL12
FBLN5	0	0.967826739338294	0.848	0.052	0	1	FBLN5
TSKU	0	0.965438849217674	0.771	0.034	0	1	TSKU
SSR2	0	0.962297767111315	0.992	0.632	0	1	SSR2
TPST1	0	0.962042568292002	0.835	0.033	0	1	TPST1
LAMB1.1	0	0.958699408863167	0.835	0.064	0	1	LAMB1
LAMC1.1	0	0.958570729981068	0.847	0.079	0	1	LAMC1
MFAP4	0	0.952714832800203	0.624	0.018	0	1	MFAP4
CD81.1	0	0.951177464216742	0.997	0.751	0	1	CD81
CUX1.1	0	0.94360398365899	0.952	0.241	0	1	CUX1
PBX1.1	0	0.940880957485158	0.82	0.042	0	1	PBX1
PTN.1	0	0.936042686736423	0.735	0.059	0	1	PTN
APP.1	0	0.935947719590878	0.962	0.194	0	1	APP
PSD3.1	0	0.933448272677946	0.78	0.044	0	1	PSD3
XBP1	0	0.932837666338367	0.98	0.463	0	1	XBP1
ZFP36L1.1	0	0.928055278505655	0.972	0.588	0	1	ZFP36L1
RPL5	0	0.927237273348867	0.997	0.904	0	1	RPL5
EMP1.1	0	0.927170061305011	0.809	0.067	0	1	EMP1
AXL.1	0	0.926744900805709	0.902	0.126	0	1	AXL
SPTSSA.1	0	0.926674956777927	0.911	0.224	0	1	SPTSSA
TWIST1	0	0.925588487964609	0.686	0.02	0	1	TWIST1
NECTIN2.1	0	0.922220016404849	0.886	0.123	0	1	NECTIN2
IL15	0	0.92132915805875	0.77	0.058	0	1	IL15
JUNB.1	0	0.91459178319611	0.966	0.638	0	1	JUNB
ADH5.1	0	0.910120898315565	0.957	0.327	0	1	ADH5
MEDAG	0	0.909220638277462	0.659	0.024	0	1	MEDAG
COL5A2	0	0.905686947827463	0.74	0.021	0	1	COL5A2
CSRP1.1	0	0.902154071027108	0.895	0.245	0	1	CSRP1
CD59.1	0	0.899595281859258	0.991	0.483	0	1	CD59
SSR3.1	0	0.897856315299892	0.978	0.451	0	1	SSR3
TSHZ2.1	0	0.89617552740005	0.785	0.036	0	1	TSHZ2
DNAJB9	0	0.894148380342325	0.851	0.189	0	1	DNAJB9
MIR100HG	0	0.894145277692298	0.711	0.019	0	1	MIR100HG
SH3PXD2B.1	0	0.894118330062788	0.824	0.048	0	1	SH3PXD2B
OGN	0	0.893983707399354	0.63	0.011	0	1	OGN
DDAH2.1	0	0.893864788625778	0.958	0.306	0	1	DDAH2
TWISTNB	0	0.89315280439721	0.781	0.183	0	1	TWISTNB
RAB13.1	0	0.889207555627354	0.933	0.208	0	1	RAB13
S100A13.1	0	0.886763028662176	0.963	0.181	0	1	S100A13
ALDH1A3	0	0.886627453447513	0.677	0.023	0	1	ALDH1A3
PDLIM4.1	0	0.885872634940501	0.797	0.043	0	1	PDLIM4
IER2	0	0.883211660186247	0.877	0.673	0	1	IER2
TUBB.1	0	0.883042258855783	0.987	0.494	0	1	TUBB
RPLP0.1	0	0.881154606773531	0.998	0.913	0	1	RPLP0
AC027288.3.1	0	0.880984901291886	0.643	0.029	0	1	AC027288.3
OLFML3.1	0	0.870059535647254	0.816	0.092	0	1	OLFML3
PLPP3.1	0	0.867600508908098	0.726	0.086	0	1	PLPP3
TPM4	0	0.86681774163165	0.997	0.638	0	1	TPM4
RPL29	0	0.86663442900713	0.996	0.93	0	1	RPL29
SH3PXD2A.1	0	0.862404823930582	0.807	0.08	0	1	SH3PXD2A
DBN1	0	0.859647625396461	0.79	0.038	0	1	DBN1
RPS18	0	0.859086869883555	0.999	0.967	0	1	RPS18
MAP3K20	0	0.856650959660595	0.844	0.09	0	1	MAP3K20
ADGRG2	0	0.856582601735047	0.486	0.008	0	1	ADGRG2
LINC02432	0	0.853084383367722	0.443	0.018	0	1	LINC02432
TMEM98	0	0.850316479979898	0.775	0.024	0	1	TMEM98
ARF4.1	0	0.849191379275777	0.97	0.363	0	1	ARF4
TUBB6.1	0	0.848944755573469	0.868	0.11	0	1	TUBB6
TJP1.1	0	0.848697300614415	0.883	0.083	0	1	TJP1
HES4.1	0	0.845752696751034	0.677	0.057	0	1	HES4
ZBTB20	0	0.845190542162296	0.825	0.188	0	1	ZBTB20
ZYX	0	0.841043715888624	0.971	0.38	0	1	ZYX
PBXIP1	0	0.840041388556298	0.839	0.18	0	1	PBXIP1
RRBP1.1	0	0.83547606754451	0.962	0.368	0	1	RRBP1
RASD1.1	0	0.835459975771059	0.378	0.042	0	1	RASD1
MAP1LC3A	0	0.835180074035408	0.883	0.126	0	1	MAP1LC3A
CNN1	0	0.834062274603536	0.534	0.017	0	1	CNN1
ENPEP	0	0.832817719338613	0.722	0.012	0	1	ENPEP
MEIS1	0	0.831089684366618	0.73	0.021	0	1	MEIS1
WNT4	0	0.830943245129563	0.594	0.017	0	1	WNT4
RPL10A	0	0.830099786625586	0.996	0.907	0	1	RPL10A
MITF.1	0	0.825083022501805	0.82	0.113	0	1	MITF
RPL7.1	0	0.824951123957506	0.995	0.9	0	1	RPL7
NAA20.1	0	0.824308684228263	0.942	0.284	0	1	NAA20
TIMP2.1	0	0.82293164506016	0.993	0.36	0	1	TIMP2
SMTN	0	0.82142573619122	0.775	0.041	0	1	SMTN
CKAP4.1	0	0.819793637743011	0.839	0.091	0	1	CKAP4
IFITM3.1	0	0.819183708187345	0.994	0.606	0	1	IFITM3
SDC2.1	0	0.81821060852499	0.81	0.083	0	1	SDC2
EGFR.1	0	0.817192252654466	0.794	0.052	0	1	EGFR
NNMT.1	0	0.816623416210109	0.948	0.165	0	1	NNMT
ARMCX3	0	0.816283228615745	0.924	0.243	0	1	ARMCX3
CCDC71L.1	0	0.815540969064765	0.697	0.092	0	1	CCDC71L
TCEAL3.1	0	0.815080931030899	0.871	0.149	0	1	TCEAL3
SLC39A6	0	0.810189289681329	0.816	0.127	0	1	SLC39A6
PARVA.1	0	0.808731923965477	0.875	0.072	0	1	PARVA
AL139393.3	0	0.807476676202842	0.562	0.023	0	1	AL139393.3
EMILIN1	0	0.807162632656562	0.743	0.022	0	1	EMILIN1
DNAJC3	0	0.80699081055129	0.936	0.332	0	1	DNAJC3
SNX9.1	0	0.806832726380387	0.91	0.217	0	1	SNX9
CYP1B1	0	0.805981858879187	0.541	0.029	0	1	CYP1B1
RACK1	0	0.802812356936619	0.996	0.907	0	1	RACK1
GREB1	0	0.801505493672784	0.688	0.019	0	1	GREB1
PTMS.1	0	0.800871688529683	0.969	0.373	0	1	PTMS
FXYD1	0	0.800592613420354	0.779	0.027	0	1	FXYD1
CD151	0	0.799696962201181	0.943	0.307	0	1	CD151
AOPEP.1	0	0.799358089518373	0.829	0.067	0	1	AOPEP
LHFPL6.1	0	0.799231242769407	0.82	0.055	0	1	LHFPL6
RPS2.1	0	0.798283920633681	0.999	0.959	0	1	RPS2
PTTG1IP.1	0	0.797742775117493	0.97	0.337	0	1	PTTG1IP
EID1.1	0	0.796723233322221	0.988	0.56	0	1	EID1
COL4A1.1	0	0.795320180424917	0.952	0.17	0	1	COL4A1
ADAMTS4	0	0.792201704703523	0.52	0.016	0	1	ADAMTS4
RPL10	0	0.791206231816126	1	0.973	0	1	RPL10
MCFD2.1	0	0.79069358157293	0.891	0.196	0	1	MCFD2
ABCA8	0	0.790225024952375	0.537	0.007	0	1	ABCA8
PAWR	0	0.786593954422075	0.812	0.147	0	1	PAWR
PAPPA.1	0	0.785357074047131	0.679	0.082	0	1	PAPPA
CEBPB.1	0	0.784611103077743	0.984	0.44	0	1	CEBPB
RASGRP2.1	0	0.784045071859681	0.688	0.059	0	1	RASGRP2
RPL8.1	0	0.783157410669913	0.998	0.939	0	1	RPL8
CARHSP1.1	0	0.780764360522037	0.938	0.278	0	1	CARHSP1
RPS5	0	0.779385305545451	0.994	0.881	0	1	RPS5
EGR1.1	0	0.776714112056146	0.789	0.275	0	1	EGR1
MYDGF	0	0.77655262400503	0.975	0.492	0	1	MYDGF
NR4A1.1	0	0.776473431157703	0.816	0.274	0	1	NR4A1
PDPN	0	0.775541647460196	0.742	0.031	0	1	PDPN
WNT2	0	0.773519326822927	0.604	0.01	0	1	WNT2
MAGED2	0	0.77166530047694	0.913	0.263	0	1	MAGED2
TXNDC5	0	0.770490375471129	0.855	0.132	0	1	TXNDC5
SYNPO2	0	0.769581436484754	0.608	0.017	0	1	SYNPO2
EFHD1.1	0	0.768772457433312	0.75	0.052	0	1	EFHD1
MYC	0	0.764805818178107	0.579	0.079	0	1	MYC
BAMBI	0	0.763122560445065	0.439	0.026	0	1	BAMBI
ABI3BP	0	0.762214371523918	0.662	0.02	0	1	ABI3BP
GAS5	0	0.761667227849767	0.979	0.561	0	1	GAS5
PXDN	0	0.761160449332931	0.731	0.032	0	1	PXDN
CDK2AP1.1	0	0.757782444980247	0.914	0.196	0	1	CDK2AP1
FSTL1.1	0	0.757711363390715	0.937	0.129	0	1	FSTL1
AKAP13	0	0.757157099435704	0.985	0.548	0	1	AKAP13
SEC63	0	0.754789172257091	0.924	0.257	0	1	SEC63
OAT	0	0.750365359199527	0.867	0.144	0	1	OAT
NENF.1	0	0.747647119669713	0.946	0.247	0	1	NENF
RPL7A	0	0.745540982027351	0.998	0.943	0	1	RPL7A
CTTN.1	0	0.745133555984886	0.879	0.093	0	1	CTTN
PNRC1	0	0.744062623954793	0.993	0.737	0	1	PNRC1
CAVIN1.1	0	0.741775580020391	0.811	0.079	0	1	CAVIN1
MAPKAP1	0	0.739065460526342	0.876	0.22	0	1	MAPKAP1
PDLIM2	0	0.737569350421223	0.892	0.239	0	1	PDLIM2
FAP	0	0.736847736130901	0.645	0.012	0	1	FAP
TCIM	0	0.736216598428904	0.437	0.033	0	1	TCIM
CYBRD1	0	0.735505589470461	0.786	0.072	0	1	CYBRD1
LMAN1	0	0.733790564605902	0.954	0.373	0	1	LMAN1
PAPLN	0	0.732910597853407	0.695	0.025	0	1	PAPLN
LMCD1	0	0.730520012349488	0.528	0.031	0	1	LMCD1
PLAC9	0	0.728788801858926	0.646	0.02	0	1	PLAC9
RNASE4	0	0.726558665223275	0.699	0.05	0	1	RNASE4
EEA1	0	0.726510206903588	0.911	0.266	0	1	EEA1
PPIC.1	0	0.721529935564877	0.811	0.085	0	1	PPIC
PKIG.1	0	0.719765253103846	0.827	0.074	0	1	PKIG
FAM114A1.1	0	0.718517037256738	0.825	0.103	0	1	FAM114A1
SPATS2	0	0.712632617962284	0.807	0.095	0	1	SPATS2
LIMA1.1	0	0.712514905577297	0.811	0.154	0	1	LIMA1
FNDC3A.1	0	0.711170695166986	0.886	0.238	0	1	FNDC3A
RPL36	0	0.709559426142367	0.996	0.913	0	1	RPL36
F2R	0	0.708464186441857	0.641	0.042	0	1	F2R
OSMR	0	0.708099087583257	0.71	0.029	0	1	OSMR
SPCS2	0	0.707983744892812	0.983	0.559	0	1	SPCS2
LDLR	0	0.706634633307736	0.675	0.082	0	1	LDLR
MORF4L2.1	0	0.705382808671293	0.962	0.327	0	1	MORF4L2
RETREG1	0	0.70408963889151	0.691	0.045	0	1	RETREG1
FKBP10	0	0.703505632190268	0.764	0.038	0	1	FKBP10
VASN	0	0.70278523808694	0.583	0.014	0	1	VASN
SDC3.1	0	0.702256878895716	0.822	0.118	0	1	SDC3
YWHAQ.1	0	0.701816887497914	0.971	0.405	0	1	YWHAQ
MTCH1.1	0	0.70069898479755	0.95	0.335	0	1	MTCH1
EIF4A1.1	0	0.699888736972456	0.998	0.796	0	1	EIF4A1
HTR2B	0	0.699851733836021	0.57	0.014	0	1	HTR2B
ZNF516	0	0.69860291205173	0.761	0.056	0	1	ZNF516
RRAS.1	0	0.698057300096256	0.816	0.186	0	1	RRAS
LRRC8A	0	0.696148787182569	0.738	0.073	0	1	LRRC8A
RBFOX2.1	0	0.695875536079215	0.822	0.07	0	1	RBFOX2
PPP1R14B.1	0	0.69302467199932	0.977	0.497	0	1	PPP1R14B
RPL18A.1	0	0.692250102976138	0.997	0.937	0	1	RPL18A
HSDL2	0	0.691486380172656	0.808	0.151	0	1	HSDL2
MAP3K5.1	0	0.690582338496725	0.781	0.114	0	1	MAP3K5
TRIOBP.1	0	0.689933355977179	0.892	0.212	0	1	TRIOBP
MT2A.1	0	0.68971888255024	0.767	0.348	0	1	MT2A
EDNRA	0	0.689695102362034	0.57	0.009	0	1	EDNRA
KDELR1.1	0	0.68932808619709	0.966	0.387	0	1	KDELR1
SEMA5A	0	0.687495334104638	0.585	0.016	0	1	SEMA5A
DIO2.1	0	0.685599762072549	0.394	0.044	0	1	DIO2
EIF4A3	0	0.685238806968562	0.887	0.306	0	1	EIF4A3
PHLDB1	0	0.682473871501005	0.686	0.029	0	1	PHLDB1
TP53I3.1	0	0.681420939220527	0.776	0.087	0	1	TP53I3
MAF.1	0	0.680736143282245	0.953	0.234	0	1	MAF
CAB39L	0	0.676830076362004	0.562	0.044	0	1	CAB39L
RBMS1	0	0.676150368820123	0.967	0.432	0	1	RBMS1
RTN4.1	0	0.6750362107089	0.981	0.501	0	1	RTN4
PTMA	0	0.67346059400997	1	0.955	0	1	PTMA
THBS2	0	0.671030170027478	0.51	0.008	0	1	THBS2
RAB34.1	0	0.670983087584454	0.825	0.106	0	1	RAB34
SEC61A1	0	0.66926450695767	0.879	0.235	0	1	SEC61A1
REXO2.1	0	0.668976297836824	0.927	0.261	0	1	REXO2
CLEC11A	0	0.668700201162267	0.735	0.059	0	1	CLEC11A
PMEPA1.1	0	0.667780818880152	0.644	0.093	0	1	PMEPA1
CAVIN3	0	0.667189403538022	0.707	0.051	0	1	CAVIN3
FKBP11	0	0.666930584508643	0.83	0.171	0	1	FKBP11
PKDCC	0	0.666694744953119	0.715	0.041	0	1	PKDCC
CKB	0	0.666272200530662	0.541	0.041	0	1	CKB
SRM	0	0.665077486352371	0.892	0.261	0	1	SRM
IMPDH2.1	0	0.664255024045488	0.883	0.199	0	1	IMPDH2
RHOQ	0	0.663886343644704	0.934	0.35	0	1	RHOQ
RPL13	0	0.663304484710315	0.999	0.973	0	1	RPL13
VGLL4	0	0.661098326657146	0.835	0.203	0	1	VGLL4
CDC42EP3	0	0.660566588606632	0.72	0.156	0	1	CDC42EP3
CHRDL1	0	0.654479928771838	0.329	0.013	0	1	CHRDL1
WDR86	0	0.653376414324396	0.69	0.02	0	1	WDR86
THSD7A	0	0.651683473502899	0.503	0.041	0	1	THSD7A
BNIP3L.1	0	0.65105677187894	0.958	0.343	0	1	BNIP3L
CNTN4	0	0.649820376851145	0.587	0.007	0	1	CNTN4
IGF1R	0	0.649261553336824	0.693	0.06	0	1	IGF1R
FBLIM1	0	0.64866049943841	0.738	0.052	0	1	FBLIM1
MAP3K4	0	0.648646760162339	0.778	0.139	0	1	MAP3K4
PLIN2.1	0	0.647224529580191	0.963	0.306	0	1	PLIN2
HILPDA.1	0	0.645384813196461	0.59	0.091	0	1	HILPDA
C1orf21	0	0.644683127402968	0.765	0.113	0	1	C1orf21
RFTN1	0	0.643474945609894	0.806	0.143	0	1	RFTN1
EMX2	0	0.640150036192989	0.683	0.026	0	1	EMX2
SEC61B	0	0.638427985681556	0.989	0.653	0	1	SEC61B
LEPROT.1	0	0.637825944772836	0.96	0.346	0	1	LEPROT
RPS17.1	0	0.636988369462442	0.992	0.79	0	1	RPS17
SLC25A6.1	0	0.636558593236969	0.989	0.714	0	1	SLC25A6
CLIC4.1	0	0.636080641982536	0.879	0.145	0	1	CLIC4
RPL3	0	0.634366775747006	0.999	0.95	0	1	RPL3
MEG8	0	0.634343595280003	0.477	0.005	0	1	MEG8
RHOBTB3.1	0	0.63423258052781	0.865	0.135	0	1	RHOBTB3
METRN	0	0.634149426975638	0.79	0.134	0	1	METRN
ADCY1	0	0.632708620217002	0.639	0.011	0	1	ADCY1
RBPMS.1	0	0.632459420492272	0.848	0.095	0	1	RBPMS
CHPF	0	0.631853773753635	0.765	0.086	0	1	CHPF
RPS4X	0	0.631090114155946	0.998	0.953	0	1	RPS4X
CTSC	0	0.630592191242471	0.978	0.622	0	1	CTSC
HDLBP.1	0	0.629249480546709	0.961	0.387	0	1	HDLBP
S1PR3	0	0.627888422986932	0.562	0.017	0	1	S1PR3
UGDH	0	0.627182169923083	0.784	0.104	0	1	UGDH
RPL35A	0	0.625338100312311	0.996	0.902	0	1	RPL35A
SLC5A3	0	0.624616641501005	0.746	0.174	0	1	SLC5A3
SLC2A1	0	0.624612598300272	0.73	0.179	0	1	SLC2A1
PWWP3B	0	0.623457490532423	0.428	0.012	0	1	PWWP3B
PCYOX1	0	0.623054407026854	0.729	0.133	0	1	PCYOX1
MIR99AHG	0	0.62269893211727	0.59	0.021	0	1	MIR99AHG
SRPX	0	0.622152831450505	0.586	0.011	0	1	SRPX
RPS6.1	0	0.621792594424972	0.998	0.943	0	1	RPS6
CFI	0	0.620593936484224	0.683	0.031	0	1	CFI
RTL8C	0	0.62038956377391	0.9	0.209	0	1	RTL8C
RCAN1	0	0.619361595577586	0.67	0.105	0	1	RCAN1
SELENOS	0	0.619071152148584	0.95	0.39	0	1	SELENOS
CTXN1	0	0.617101988398217	0.63	0.017	0	1	CTXN1
PLEKHA5	0	0.616277926436893	0.715	0.088	0	1	PLEKHA5
FKBP7	0	0.614096237151972	0.69	0.033	0	1	FKBP7
CRTAP.1	0	0.614007587498319	0.908	0.243	0	1	CRTAP
EMID1	0	0.613679723568499	0.504	0.017	0	1	EMID1
SEC61G.1	0	0.612748168946505	0.975	0.522	0	1	SEC61G
SGIP1	0	0.611761141591023	0.49	0.016	0	1	SGIP1
SPSB1	0	0.610579992812075	0.658	0.05	0	1	SPSB1
EVA1C	0	0.610292285996859	0.644	0.031	0	1	EVA1C
NXN	0	0.6082780398134	0.691	0.029	0	1	NXN
FLNA	0	0.607379256232686	0.942	0.328	0	1	FLNA
EEF1A1.1	0	0.606785557592885	1	0.983	0	1	EEF1A1
ECM2	0	0.60673914151688	0.619	0.01	0	1	ECM2
FOS	0	0.605384413577475	0.963	0.734	0	1	FOS
COX7A1	0	0.605181538482578	0.622	0.031	0	1	COX7A1
SEPTIN11	0	0.604154099517152	0.966	0.437	0	1	SEPTIN11
AASS	0	0.603911947085048	0.608	0.02	0	1	AASS
ERN1	0	0.600731653047654	0.733	0.135	0	1	ERN1
SMARCA1	0	0.600164892292229	0.684	0.044	0	1	SMARCA1
SEC62.1	0	0.599666869642813	0.981	0.5	0	1	SEC62
TBL1X	0	0.599474581902753	0.793	0.107	0	1	TBL1X
MRPS6	0	0.596820944725464	0.934	0.381	0	1	MRPS6
CDK4	0	0.596517912648657	0.865	0.193	0	1	CDK4
TRIP6.1	0	0.596280350830319	0.787	0.097	0	1	TRIP6
GOLM1	0	0.595936925143677	0.758	0.096	0	1	GOLM1
OMD	0	0.592837022919772	0.518	0.008	0	1	OMD
AHCY	0	0.592531401484966	0.767	0.133	0	1	AHCY
BAG2	0	0.590315400767746	0.702	0.084	0	1	BAG2
RCN3	0	0.588802934977581	0.622	0.043	0	1	RCN3
RPL4.1	0	0.588699189612267	0.994	0.822	0	1	RPL4
NFKBIA.1	0	0.588536913442149	0.864	0.608	0	1	NFKBIA
RPL22L1	0	0.587756671681169	0.891	0.368	0	1	RPL22L1
BDKRB2	0	0.587537153417662	0.542	0.011	0	1	BDKRB2
COPZ2	0	0.586708245434733	0.652	0.054	0	1	COPZ2
TMED2	0	0.585911438910687	0.952	0.389	0	1	TMED2
C12orf57.1	0	0.583820346125646	0.962	0.391	0	1	C12orf57
HM13.1	0	0.583550711325021	0.935	0.352	0	1	HM13
MLPH	0	0.581093173927307	0.662	0.032	0	1	MLPH
MTDH	0	0.580790082618559	0.988	0.576	0	1	MTDH
BTF3	0	0.579789826200833	0.992	0.811	0	1	BTF3
PRXL2A.1	0	0.579507443179423	0.562	0.126	0	1	PRXL2A
CHST2	0	0.578391910750685	0.746	0.164	0	1	CHST2
FGF7.1	0	0.577305785936534	0.658	0.055	0	1	FGF7
SGCB	0	0.576554610165277	0.656	0.036	0	1	SGCB
EMX2OS	0	0.57599852245082	0.673	0.022	0	1	EMX2OS
NFIL3	0	0.575261270918819	0.809	0.16	0	1	NFIL3
IL6ST.1	0	0.573848741493947	0.939	0.264	0	1	IL6ST
TXNIP	0	0.573210718027075	0.993	0.679	0	1	TXNIP
TCEAL9.1	0	0.569885010350796	0.92	0.191	0	1	TCEAL9
ANTXR2	0	0.569590342652455	0.742	0.12	0	1	ANTXR2
RPL6	0	0.569003325295364	0.996	0.931	0	1	RPL6
ZDHHC14	0	0.567604411855461	0.667	0.089	0	1	ZDHHC14
APEX1	0	0.567233166156628	0.935	0.335	0	1	APEX1
SVIL	0	0.567178818614836	0.664	0.066	0	1	SVIL
PTK7	0	0.566819587432213	0.613	0.014	0	1	PTK7
RPL32	0	0.566152001057367	0.997	0.947	0	1	RPL32
RPL36A	0	0.565835236042003	0.995	0.875	0	1	RPL36A
SARAF	0	0.565574986759088	0.984	0.624	0	1	SARAF
TMEM165	0	0.565399926697829	0.925	0.341	0	1	TMEM165
TSC22D1.1	0	0.564605734006676	0.792	0.192	0	1	TSC22D1
ING1	0	0.563635238544167	0.67	0.11	0	1	ING1
PRDX4.1	0	0.563111199918258	0.901	0.261	0	1	PRDX4
ARHGAP28	0	0.56223280696326	0.553	0.013	0	1	ARHGAP28
FST	0	0.561696479435295	0.358	0.02	0	1	FST
AR	0	0.559736299702649	0.561	0.013	0	1	AR
SEPTIN10	0	0.559616107927427	0.752	0.077	0	1	SEPTIN10
SLC6A8	0	0.558913845940321	0.55	0.043	0	1	SLC6A8
ENPP1	0	0.556105295546689	0.509	0.024	0	1	ENPP1
RPS9	0	0.555751734849485	0.998	0.934	0	1	RPS9
MAOB	0	0.55475189762533	0.567	0.02	0	1	MAOB
C1QTNF1	0	0.55454139267057	0.556	0.019	0	1	C1QTNF1
COLEC11	0	0.554405057335504	0.501	0.008	0	1	COLEC11
SOCS2	0	0.553469365873521	0.747	0.118	0	1	SOCS2
PILRA.1	0	0.553174659343899	0.619	0.137	0	1	PILRA
ACTG1	0	0.552253885760803	0.999	0.916	0	1	ACTG1
FHL2.1	0	0.551872330670131	0.694	0.078	0	1	FHL2
PTPN13	0	0.551850734173832	0.556	0.012	0	1	PTPN13
COL12A1	0	0.551097849487326	0.472	0.01	0	1	COL12A1
PDGFRL	0	0.55028503192998	0.523	0.017	0	1	PDGFRL
SAT1.1	0	0.550170023689221	0.998	0.685	0	1	SAT1
TRMT44	0	0.549839137288183	0.624	0.051	0	1	TRMT44
RPL37A	0	0.549757028483699	0.998	0.937	0	1	RPL37A
PRICKLE2	0	0.548555355444152	0.598	0.012	0	1	PRICKLE2
SLC7A8.1	0	0.547733626947591	0.66	0.093	0	1	SLC7A8
RAI14.1	0	0.547696645317186	0.718	0.074	0	1	RAI14
WASL	0	0.547153268487833	0.831	0.146	0	1	WASL
BEX3.1	0	0.545714548470294	0.94	0.195	0	1	BEX3
EIF3E	0	0.544641001478766	0.98	0.599	0	1	EIF3E
MYADM	0	0.542989507255054	0.808	0.254	0	1	MYADM
KLF3.1	0	0.542581074336247	0.827	0.189	0	1	KLF3
SSR4	0	0.542087596751617	0.991	0.747	0	1	SSR4
ITGB5	0	0.541314805345668	0.795	0.176	0	1	ITGB5
VCAM1	0	0.53995831496639	0.332	0.021	0	1	VCAM1
ATP8A2	0	0.539881435604026	0.468	0.005	0	1	ATP8A2
CREB3L2	0	0.538853185822054	0.845	0.223	0	1	CREB3L2
GBP1.1	0	0.538660713921302	0.739	0.209	0	1	GBP1
CAMK2N1	0	0.537632005006784	0.565	0.042	0	1	CAMK2N1
RRAGA	0	0.537147790237757	0.879	0.218	0	1	RRAGA
TRPC4	0	0.536242527782476	0.521	0.008	0	1	TRPC4
HYMAI	0	0.534511484748613	0.417	0.016	0	1	HYMAI
GINM1	0	0.534448691885693	0.85	0.195	0	1	GINM1
LRRN4CL	0	0.53215952910773	0.533	0.009	0	1	LRRN4CL
WWTR1.1	0	0.531019924380829	0.722	0.067	0	1	WWTR1
RAP1B	0	0.528770465058672	0.985	0.593	0	1	RAP1B
ROCK2	0	0.526440107258041	0.83	0.208	0	1	ROCK2
APLP2.1	0	0.524629996592545	0.982	0.454	0	1	APLP2
LPAR1	0	0.524042436051529	0.58	0.023	0	1	LPAR1
GALNT15	0	0.523907740039285	0.481	0.014	0	1	GALNT15
RGMA	0	0.523351225046508	0.497	0.008	0	1	RGMA
CCNI	0	0.52329161058104	0.987	0.705	0	1	CCNI
COL5A1	0	0.522988625190353	0.539	0.021	0	1	COL5A1
DSEL	0	0.522507542510682	0.567	0.023	0	1	DSEL
METAP2	0	0.522119132795606	0.939	0.36	0	1	METAP2
EIF3M	0	0.521847193649032	0.961	0.427	0	1	EIF3M
PDIA3	0	0.520108401375091	0.989	0.648	0	1	PDIA3
YIF1A	0	0.5172544726279	0.859	0.238	0	1	YIF1A
TM9SF1	0	0.517142582060127	0.766	0.143	0	1	TM9SF1
CSNK1E	0	0.516462753736077	0.834	0.193	0	1	CSNK1E
C1QTNF6	0	0.515656672376121	0.475	0.051	0	1	C1QTNF6
SETD7	0	0.515348666317548	0.702	0.091	0	1	SETD7
WDR45	0	0.515219424947242	0.818	0.157	0	1	WDR45
LARP6	0	0.514530046782011	0.644	0.022	0	1	LARP6
EHD2	0	0.514184756623686	0.62	0.031	0	1	EHD2
JMY	0	0.513234034021591	0.654	0.085	0	1	JMY
AL162584.1	0	0.513112740706732	0.406	0.01	0	1	AL162584.1
KDELR2	0	0.512592795928654	0.953	0.426	0	1	KDELR2
STARD13	0	0.511733380429844	0.594	0.051	0	1	STARD13
ARHGAP21.1	0	0.511614405607969	0.833	0.194	0	1	ARHGAP21
TULP3	0	0.511276639279282	0.632	0.051	0	1	TULP3
CES1	0	0.507414335187239	0.433	0.013	0	1	CES1
MYL6	0	0.506813972505411	0.999	0.931	0	1	MYL6
RPL24	0	0.506792014306902	0.996	0.908	0	1	RPL24
RPL18	0	0.505552878934849	0.997	0.933	0	1	RPL18
DHRS3	0	0.505304351006499	0.779	0.296	0	1	DHRS3
GPRC5A	0	0.505160055041784	0.466	0.021	0	1	GPRC5A
GLB1L2	0	0.504657231350544	0.488	0.007	0	1	GLB1L2
DCHS1	0	0.503653309758603	0.547	0.018	0	1	DCHS1
SLC37A3	0	0.503155769161671	0.616	0.034	0	1	SLC37A3
AHNAK2	0	0.502710166835018	0.457	0.012	0	1	AHNAK2
DTWD1	0	0.50248619576806	0.69	0.106	0	1	DTWD1
DPYSL2.1	0	0.502475591613568	0.847	0.204	0	1	DPYSL2
LRPAP1	0	0.501546736451864	0.945	0.404	0	1	LRPAP1
ABL1	0	0.500134497743838	0.705	0.089	0	1	ABL1
APOBR.1	0	-0.504228	0.004	0.186	0	1	APOBR
RPS29	0	-0.50804	0.995	0.925	0	1	RPS29
ADAM8.1	0	-0.51085	0.014	0.169	0	1	ADAM8
TIAM1.1	0	-0.516517	0.035	0.195	0	1	TIAM1
THEMIS2	0	-0.521799	0.023	0.168	0	1	THEMIS2
TRGC1.1	0	-0.52307	0.004	0.155	0	1	TRGC1
AKAP5.1	0	-0.525218	0.009	0.151	0	1	AKAP5
CLEC7A.1	0	-0.52636	0.006	0.149	0	1	CLEC7A
FCGRT.1	0	-0.529598	0.956	0.328	0	1	FCGRT
GPR174.1	0	-0.533464	0.003	0.163	0	1	GPR174
PIK3AP1	0	-0.534347	0.006	0.2	0	1	PIK3AP1
ADGRG3.1	0	-0.536719	0.007	0.155	0	1	ADGRG3
ATP1B1	0	-0.546311	0.009	0.181	0	1	ATP1B1
DENND1B.1	0	-0.548465	0.064	0.221	0	1	DENND1B
PSD4.1	0	-0.554869	0.011	0.196	0	1	PSD4
AHR	0	-0.555509	0.024	0.189	0	1	AHR
CLNK.1	0	-0.560709	0.003	0.161	0	1	CLNK
ST8SIA4	0	-0.561855	0.04	0.219	0	1	ST8SIA4
HSH2D.1	0	-0.562568	0.006	0.175	0	1	HSH2D
RBM47.1	0	-0.56342	0.027	0.177	0	1	RBM47
RNASE6.1	0	-0.567464	0.007	0.149	0	1	RNASE6
CAPN12.1	0	-0.570349	0.017	0.176	0	1	CAPN12
FLI1	0	-0.571013	0.006	0.219	0	1	FLI1
NCF2.1	0	-0.577906	0.004	0.143	0	1	NCF2
AC004687.1.1	0	-0.578565	0.004	0.183	0	1	AC004687.1
CASP1	0	-0.579258	0.07	0.232	0	1	CASP1
VAV3	0	-0.580273	0.012	0.201	0	1	VAV3
TLE3	0	-0.584418	0.042	0.22	0	1	TLE3
TUBA4A	0	-0.585759	0.013	0.164	0	1	TUBA4A
FRMD4B	0	-0.589257	0.026	0.18	0	1	FRMD4B
TPD52	0	-0.594762	0.046	0.207	0	1	TPD52
IL16.1	0	-0.596514	0.04	0.214	0	1	IL16
CCDC88C.1	0	-0.599579	0.008	0.187	0	1	CCDC88C
STK10	0	-0.599579	0.075	0.241	0	1	STK10
GIMAP1	0	-0.601897	0.006	0.215	0	1	GIMAP1
GIMAP5	0	-0.605716	0.008	0.2	0	1	GIMAP5
LAT.1	0	-0.607105	0.023	0.193	0	1	LAT
PTK2B.1	0	-0.607493	0.019	0.22	0	1	PTK2B
DEF6.1	0	-0.612116	0.008	0.23	0	1	DEF6
CLEC12A.1	0	-0.613774	0.005	0.202	0	1	CLEC12A
TAGAP	0	-0.614886	0.014	0.17	0	1	TAGAP
CXCR3.1	0	-0.615315	0.003	0.191	0	1	CXCR3
PTPN22.1	0	-0.615882	0.005	0.192	0	1	PTPN22
ITGAM	0	-0.616817	0.008	0.225	0	1	ITGAM
NIBAN1	0	-0.620193	0.029	0.205	0	1	NIBAN1
SLA2.1	0	-0.622291	0.009	0.193	0	1	SLA2
AOAH	0	-0.631793	0.006	0.209	0	1	AOAH
SLC40A1.1	0	-0.640219	0.604	0.24	0	1	SLC40A1
OAZ1	0	-0.650766	0.99	0.86	0	1	OAZ1
ZAP70.1	0	-0.652837	0.011	0.194	0	1	ZAP70
SH3BP1.1	0	-0.652914	0.033	0.25	0	1	SH3BP1
STAT4.1	0	-0.654922	0.008	0.203	0	1	STAT4
TMC8.1	0	-0.655661	0.011	0.231	0	1	TMC8
FAM49A.1	0	-0.657438	0.091	0.258	0	1	FAM49A
INPP5D	0	-0.658967	0.008	0.241	0	1	INPP5D
GFOD1.1	0	-0.659133	0.011	0.206	0	1	GFOD1
UBASH3B.1	0	-0.660333	0.075	0.235	0	1	UBASH3B
NEDD9.1	0	-0.663731	0.022	0.225	0	1	NEDD9
DAB2.1	0	-0.664728	0.848	0.288	0	1	DAB2
RASGEF1B	0	-0.665894	0.019	0.205	0	1	RASGEF1B
LAT2.1	0	-0.668652	0.007	0.243	0	1	LAT2
ARHGEF6.1	0	-0.671823	0.038	0.247	0	1	ARHGEF6
A2M.1	0	-0.677395	0.724	0.234	0	1	A2M
EPB41.1	0	-0.681594	0.029	0.232	0	1	EPB41
SLC9A3R1.1	0	-0.684559	0.035	0.233	0	1	SLC9A3R1
PTGER4	0	-0.688897	0.007	0.22	0	1	PTGER4
GADD45A.1	0	-0.693462	0.545	0.268	0	1	GADD45A
RIN3.1	0	-0.693678	0.076	0.274	0	1	RIN3
SPN.1	0	-0.694174	0.005	0.229	0	1	SPN
PREX1	0	-0.695217	0.013	0.221	0	1	PREX1
CPM.1	0	-0.69522	0.012	0.159	0	1	CPM
LINC00996.1	0	-0.696454	0.008	0.206	0	1	LINC00996
SASH3.1	0	-0.696903	0.01	0.256	0	1	SASH3
ARHGAP4	0	-0.697196	0.018	0.261	0	1	ARHGAP4
RASAL3.1	0	-0.69756	0.009	0.232	0	1	RASAL3
GAPDH	0	-0.6984	0.992	0.896	0	1	GAPDH
SIGIRR.1	0	-0.706334	0.091	0.28	0	1	SIGIRR
FPR3.1	0	-0.706675	0.007	0.164	0	1	FPR3
CLIC1.1	0	-0.70701	0.974	0.806	0	1	CLIC1
RNF125.1	0	-0.712419	0.012	0.231	0	1	RNF125
BIRC3	0	-0.71333	0.021	0.173	0	1	BIRC3
SH2D1B.1	0	-0.713438	0.007	0.21	0	1	SH2D1B
C3AR1.1	0	-0.713621	0.016	0.186	0	1	C3AR1
RHOF.1	0	-0.716794	0.076	0.254	0	1	RHOF
OASL.1	0	-0.718146	0.013	0.228	0	1	OASL
TMSB4X.1	0	-0.721206	1	0.954	0	1	TMSB4X
LY96.1	0	-0.721653	0.034	0.185	0	1	LY96
TNFRSF4.1	0	-0.724665	0.015	0.19	0	1	TNFRSF4
IL18	0	-0.724831	0.007	0.253	0	1	IL18
RHOH.1	0	-0.725978	0.01	0.222	0	1	RHOH
TMC6.1	0	-0.729406	0.011	0.279	0	1	TMC6
ARRB2	0	-0.729763	0.035	0.253	0	1	ARRB2
DOCK2	0	-0.73336	0.008	0.277	0	1	DOCK2
TNFSF13B.1	0	-0.735421	0.013	0.177	0	1	TNFSF13B
CD84.1	0	-0.738169	0.007	0.19	0	1	CD84
GPR34	0	-0.739186	0.011	0.176	0	1	GPR34
DAPK2.1	0	-0.739811	0.025	0.195	0	1	DAPK2
RASGRP1.1	0	-0.740203	0.009	0.211	0	1	RASGRP1
MYBL1.1	0	-0.741279	0.008	0.198	0	1	MYBL1
LAIR1.1	0	-0.744215	0.011	0.211	0	1	LAIR1
UNC93B1	0	-0.744465	0.07	0.29	0	1	UNC93B1
ABI3.1	0	-0.744861	0.01	0.277	0	1	ABI3
LTC4S	0	-0.745793	0.024	0.201	0	1	LTC4S
STXBP2	0	-0.746823	0.012	0.274	0	1	STXBP2
FUCA1	0	-0.753763	0.107	0.285	0	1	FUCA1
HMGA1	0	-0.758143	0.028	0.233	0	1	HMGA1
PLCG2.1	0	-0.759964	0.013	0.255	0	1	PLCG2
HVCN1.1	0	-0.764575	0.068	0.261	0	1	HVCN1
PARVG	0	-0.765669	0.011	0.283	0	1	PARVG
[truncated: 23,302 more rows]
