# Supplementary material for: Neutrophil-mediated immune dysregulation in recurrent miscarriage: implications of APP–CD74 signaling and CXCL1 as diagnostic biomarkers
Source: Front Immunol. 2025 Dec 4;16:1707497. doi: 10.3389/fimmu.2025.1707497 (PMC12711488; doi:10.3389/fimmu.2025.1707497)
Supplement: Supplementary file 7 [file Table2.xlsx]

## Sheet: Sheet1
celltype	marker
Epi	EPCAM
Epi	MUC1
DC	CLEC9A
DC	XCR1
dM	CD14
dM	MS4A7
T cells	CD3D
T cells	CD3G
B cells	CD79A
B cells	CD19
dNK	NCAM1
dNK	KLRB1
VCT	PAGE4
VCT	SLC27A2
EVT	HLA-G
EVT	NOTUM
Endo	ACKR1
Endo	CDH5
Mo	LILRA4
Mo	FCN1
Granulocytes	KIT
Granulocytes	MS4A2
Neutrophils	CMTM2
Neutrophils	CXCR2
PV	RGS5
PV	ACTA2
DSC	DKK1
DSC	HAND2
