# Supplementary material for: Neutrophil-mediated immune dysregulation in recurrent miscarriage: implications of APP–CD74 signaling and CXCL1 as diagnostic biomarkers
Source: Front Immunol. 2025 Dec 4;16:1707497. doi: 10.3389/fimmu.2025.1707497 (PMC12711488; doi:10.3389/fimmu.2025.1707497)
Supplement: Supplementary file 8 [file Table3.xlsx]

## Sheet: Table_S3_DEGs_celltype
	p_val	avg_log2FC	pct.1	pct.2	p_val_adj	cluster	gene
GNLY	0	5.24457610850113	0.985	0.624	0	dNK	GNLY
NKG7	0	4.25210764968053	0.97	0.26	0	dNK	NKG7
GZMB	0	3.91244342864707	0.882	0.101	0	dNK	GZMB
CTSW	0	3.83903241404777	0.933	0.118	0	dNK	CTSW
KLRC1	0	3.72111500322102	0.928	0.07	0	dNK	KLRC1
TRDC	0	3.45822853625988	0.929	0.077	0	dNK	TRDC
XCL1	0	3.39909738991972	0.729	0.067	0	dNK	XCL1
GZMA	0	3.36800926469734	0.803	0.147	0	dNK	GZMA
XCL2	0	3.33332857629802	0.822	0.083	0	dNK	XCL2
CD7	0	3.29916706134832	0.837	0.101	0	dNK	CD7
IL2RB	0	2.95334533936797	0.892	0.117	0	dNK	IL2RB
KLRD1	0	2.93749174782819	0.885	0.073	0	dNK	KLRD1
HOPX	0	2.81168405651664	0.857	0.113	0	dNK	HOPX
CMC1	0	2.75315214755857	0.887	0.325	0	dNK	CMC1
CCL4	0	2.62655359284095	0.93	0.376	0	dNK	CCL4
COTL1	0	2.61627829486531	0.951	0.6	0	dNK	COTL1
AREG	0	2.50647746033391	0.63	0.058	0	dNK	AREG
PRF1	0	2.48926598556649	0.839	0.068	0	dNK	PRF1
KRT81	0	2.46188988619182	0.728	0.038	0	dNK	KRT81
TNFRSF18	0	2.37200197108575	0.75	0.047	0	dNK	TNFRSF18
CST7	0	2.33652903763392	0.875	0.109	0	dNK	CST7
NCAM1	0	2.30767891441414	0.778	0.043	0	dNK	NCAM1
HCST	0	2.2423833767443	0.906	0.279	0	dNK	HCST
KLRC2	0	2.19080734317067	0.691	0.027	0	dNK	KLRC2
TESC	0	2.12396969520102	0.718	0.054	0	dNK	TESC
EVL	0	2.0921854454804	0.906	0.437	0	dNK	EVL
ITGAD	0	2.08051420464753	0.689	0.039	0	dNK	ITGAD
CD247	0	2.07962916768199	0.815	0.08	0	dNK	CD247
CORO1A	0	2.04247544357136	0.908	0.312	0	dNK	CORO1A
CHST12	0	2.02929724618538	0.785	0.191	0	dNK	CHST12
APOBEC3G	0	2.02237250404203	0.812	0.169	0	dNK	APOBEC3G
KLRK1	0	1.98535058264588	0.751	0.064	0	dNK	KLRK1
RAC2	0	1.95414348375136	0.857	0.215	0	dNK	RAC2
IL32	0	1.95057504951704	0.57	0.278	0	dNK	IL32
SLA	0	1.94823362516978	0.787	0.212	0	dNK	SLA
PTPRC	0	1.94058323481247	0.919	0.385	0	dNK	PTPRC
GNPTAB	0	1.93136739874435	0.788	0.305	0	dNK	GNPTAB
KRT86	0	1.92870416261923	0.627	0.03	0	dNK	KRT86
TMIGD2	0	1.92229824051001	0.697	0.038	0	dNK	TMIGD2
KLRC3	0	1.91669887331578	0.665	0.031	0	dNK	KLRC3
KLRB1	0	1.90339422536695	0.598	0.069	0	dNK	KLRB1
STK17B	0	1.88857651001142	0.836	0.265	0	dNK	STK17B
SYNGR1	0	1.88245751263505	0.709	0.193	0	dNK	SYNGR1
IFITM1	0	1.87070232615634	0.757	0.281	0	dNK	IFITM1
ITGAX	0	1.83190009450434	0.73	0.166	0	dNK	ITGAX
CRIP1	0	1.82584071276368	0.85	0.353	0	dNK	CRIP1
STK17A	0	1.81537070271602	0.825	0.225	0	dNK	STK17A
SAMD3	0	1.8139128993536	0.71	0.056	0	dNK	SAMD3
TRG-AS1	0	1.8072018956639	0.659	0.079	0	dNK	TRG-AS1
SNRNP25	0	1.77491561397726	0.608	0.209	0	dNK	SNRNP25
BGLAP	0	1.77222875377846	0.266	0.054	0	dNK	BGLAP
FCER1G	0	1.76468353368272	0.927	0.392	0	dNK	FCER1G
ZNF683	0	1.75639805208017	0.367	0.021	0	dNK	ZNF683
CD96	0	1.75159593852474	0.73	0.067	0	dNK	CD96
CD3E	0	1.75115628689328	0.706	0.083	0	dNK	CD3E
ITGA1	0	1.7401027232374	0.646	0.136	0	dNK	ITGA1
AFAP1L2	0	1.73395018574393	0.595	0.033	0	dNK	AFAP1L2
ID2	0	1.72965196135966	0.895	0.474	0	dNK	ID2
RUNX3	0	1.72613494650689	0.683	0.116	0	dNK	RUNX3
ARAP2	0	1.68763935672358	0.687	0.117	0	dNK	ARAP2
SRGAP3	0	1.65191418534438	0.602	0.087	0	dNK	SRGAP3
ITM2A	0	1.64885074057249	0.661	0.081	0	dNK	ITM2A
IL2RG	0	1.62846223773738	0.776	0.161	0	dNK	IL2RG
ZFP36L2	0	1.62486837611975	0.908	0.645	0	dNK	ZFP36L2
APOC2	0	1.61542582949364	0.521	0.076	0	dNK	APOC2
CDHR1	0	1.61248207294081	0.486	0.015	0	dNK	CDHR1
NR4A2	0	1.60776318124842	0.767	0.293	0	dNK	NR4A2
DUSP2	0	1.5978752148095	0.661	0.179	0	dNK	DUSP2
CCND2	0	1.59327230008199	0.64	0.218	0	dNK	CCND2
SEMA4D	0	1.58802210450603	0.657	0.128	0	dNK	SEMA4D
CD2	0	1.57856725846623	0.658	0.084	0	dNK	CD2
SRGN	0	1.57518062729147	0.947	0.519	0	dNK	SRGN
KIR2DL4	0	1.56863959432206	0.55	0.016	0	dNK	KIR2DL4
ACAP1	0	1.56292666348624	0.702	0.114	0	dNK	ACAP1
GZMH	0	1.55939920995267	0.497	0.052	0	dNK	GZMH
SPINK2	0	1.5490324662771	0.281	0.014	0	dNK	SPINK2
MATK	0	1.53306688816087	0.559	0.082	0	dNK	MATK
GSTP1	0	1.53247279350887	0.946	0.825	0	dNK	GSTP1
ARHGEF1	0	1.52994742809153	0.659	0.236	0	dNK	ARHGEF1
EOMES	0	1.52253686132459	0.584	0.036	0	dNK	EOMES
B3GNT7	0	1.5187797255509	0.614	0.092	0	dNK	B3GNT7
DDIT4	0	1.51676839700169	0.776	0.33	0	dNK	DDIT4
KIR2DL3	0	1.47881392379145	0.409	0.014	0	dNK	KIR2DL3
PDCD4	0	1.46537675971466	0.833	0.48	0	dNK	PDCD4
GLIPR2	0	1.46415212139811	0.689	0.273	0	dNK	GLIPR2
BHLHE40	0	1.46395015651472	0.744	0.287	0	dNK	BHLHE40
LCP1	0	1.45676825240068	0.878	0.503	0	dNK	LCP1
CKLF	0	1.44317069252085	0.776	0.363	0	dNK	CKLF
LSP1	0	1.44039504786826	0.822	0.296	0	dNK	LSP1
MCTP2	0	1.43622218960296	0.552	0.055	0	dNK	MCTP2
SLFN5	0	1.42803270986435	0.709	0.299	0	dNK	SLFN5
GZMM	0	1.40059844306708	0.517	0.075	0	dNK	GZMM
DOK2	0	1.39961101337667	0.705	0.2	0	dNK	DOK2
ARPC5L	0	1.39886888125059	0.743	0.375	0	dNK	ARPC5L
SOCS1	0	1.38231087846735	0.579	0.142	0	dNK	SOCS1
FASLG	0	1.38165575483592	0.543	0.033	0	dNK	FASLG
CCL5	0	1.37952291186733	0.588	0.141	0	dNK	CCL5
ARHGAP9	0	1.37774022385196	0.63	0.109	0	dNK	ARHGAP9
SLFN13	0	1.36090845052983	0.504	0.033	0	dNK	SLFN13
CD300A	0	1.35910283947516	0.615	0.159	0	dNK	CD300A
CD38	0	1.35667897015339	0.581	0.101	0	dNK	CD38
DAPK2	0	1.34240587339622	0.457	0.029	0	dNK	DAPK2
TENT5C	0	1.34206767116362	0.564	0.06	0	dNK	TENT5C
TXK	0	1.32740975320338	0.53	0.033	0	dNK	TXK
RPS19	0	1.31769452632258	0.985	0.943	0	dNK	RPS19
SKAP1	0	1.30667038771993	0.615	0.076	0	dNK	SKAP1
SEPTIN7	0	1.30585140550575	0.923	0.694	0	dNK	SEPTIN7
TRAF3IP3	0	1.29812020014444	0.617	0.112	0	dNK	TRAF3IP3
EIF3G	0	1.28999729979622	0.874	0.646	0	dNK	EIF3G
SPRY2	0	1.28501249103024	0.568	0.148	0	dNK	SPRY2
IFITM2	0	1.27710802889034	0.923	0.664	0	dNK	IFITM2
PIP4K2A	0	1.26256773059727	0.633	0.219	0	dNK	PIP4K2A
SH2D1B	0	1.25386149112726	0.504	0.02	0	dNK	SH2D1B
TSC22D3	0	1.25328973655171	0.646	0.322	0	dNK	TSC22D3
TRAF5	0	1.24646275880638	0.531	0.117	0	dNK	TRAF5
PIK3R1	0	1.24573888175078	0.807	0.48	0	dNK	PIK3R1
TGFB1	0	1.23418308659304	0.751	0.391	0	dNK	TGFB1
TTN	0	1.22272500214822	0.353	0.043	0	dNK	TTN
CAPG	0	1.22209940837035	0.805	0.344	0	dNK	CAPG
FGR	0	1.21896857142442	0.572	0.111	0	dNK	FGR
SYTL3	0	1.21627197153317	0.481	0.056	0	dNK	SYTL3
PARP8	0	1.20028428644735	0.532	0.124	0	dNK	PARP8
SYNRG	0	1.19653681010403	0.647	0.282	0	dNK	SYNRG
PLP2	0	1.19325012148759	0.634	0.247	0	dNK	PLP2
CD52	0	1.18960538306751	0.698	0.232	0	dNK	CD52
TRBC2	0	1.18428225788758	0.693	0.093	0	dNK	TRBC2
SH2D2A	0	1.18394873016109	0.466	0.075	0	dNK	SH2D2A
CCL3	0	1.16663698629348	0.706	0.271	0	dNK	CCL3
STK4	0	1.16496754943131	0.758	0.378	0	dNK	STK4
PTPN4	0	1.16495869452282	0.539	0.098	0	dNK	PTPN4
HERC1	0	1.16417659756771	0.587	0.264	0	dNK	HERC1
SUN2	0	1.1622371901303	0.586	0.212	0	dNK	SUN2
TYROBP	0	1.15619081116673	0.953	0.45	0	dNK	TYROBP
CSF1	0	1.15553356685251	0.356	0.056	0	dNK	CSF1
PRKCH	0	1.1403708737145	0.521	0.084	0	dNK	PRKCH
BTG1	0	1.13554112051947	0.914	0.712	0	dNK	BTG1
MYBL1	0	1.12836528792148	0.433	0.039	0	dNK	MYBL1
FYN	0	1.12139687951046	0.67	0.319	0	dNK	FYN
ICAM3	0	1.12131514585323	0.6	0.138	0	dNK	ICAM3
KIR2DL1	0	1.11691954703549	0.315	0.009	0	dNK	KIR2DL1
PSTPIP1	0	1.1167317913369	0.502	0.089	0	dNK	PSTPIP1
ARHGDIB	0	1.1157135118687	0.892	0.441	0	dNK	ARHGDIB
JAK1	0	1.11173050758241	0.858	0.61	0	dNK	JAK1
HERPUD2	0	1.11059369242432	0.542	0.232	0	dNK	HERPUD2
RGS1	0	1.10603743818725	0.616	0.231	0	dNK	RGS1
TNFRSF4	0	1.10443772612088	0.419	0.038	0	dNK	TNFRSF4
MYO1E	0	1.09497305124867	0.537	0.263	0	dNK	MYO1E
PAXX	0	1.09303282464653	0.646	0.324	0	dNK	PAXX
ORAI2	0	1.0922536009036	0.532	0.213	0	dNK	ORAI2
AKNA	0	1.08953437325467	0.546	0.194	0	dNK	AKNA
SLC38A1	0	1.08903569335149	0.584	0.155	0	dNK	SLC38A1
AGTRAP	0	1.08761443869715	0.623	0.314	0	dNK	AGTRAP
LASP1	0	1.08566008059979	0.613	0.336	0	dNK	LASP1
SEPTIN6	0	1.08339087972746	0.64	0.283	0	dNK	SEPTIN6
BUB3	0	1.08075948425418	0.656	0.358	0	dNK	BUB3
HIST1H1E	0	1.07917977552785	0.394	0.174	0	dNK	HIST1H1E
HVCN1	0	1.07781499029185	0.467	0.116	0	dNK	HVCN1
LINC00996	0	1.07661480980411	0.436	0.049	0	dNK	LINC00996
ADGRE5	0	1.07646653493475	0.594	0.272	0	dNK	ADGRE5
SLC12A8	0	1.07308060924921	0.387	0.028	0	dNK	SLC12A8
ARF6	0	1.06469016612479	0.731	0.454	0	dNK	ARF6
BCO2	0	1.06390081733776	0.395	0.029	0	dNK	BCO2
PLCG2	0	1.06334786928421	0.478	0.09	0	dNK	PLCG2
BTN3A2	0	1.06275230340811	0.573	0.235	0	dNK	BTN3A2
CCND3	0	1.05548078449047	0.569	0.181	0	dNK	CCND3
PLAAT4	0	1.05235712815146	0.713	0.355	0	dNK	PLAAT4
RASA2	0	1.04901224439266	0.506	0.169	0	dNK	RASA2
CD69	0	1.04359855586777	0.609	0.115	0	dNK	CD69
SLA2	0	1.04123765413474	0.441	0.03	0	dNK	SLA2
RASGRP1	0	1.03699	0.447	0.049	0	dNK	RASGRP1
TLN1	0	1.03686803473456	0.849	0.645	0	dNK	TLN1
ZAP70	0	1.03112946104593	0.429	0.037	0	dNK	ZAP70
GFOD1	0	1.02726919317223	0.422	0.055	0	dNK	GFOD1
KAT6B	0	1.02442293083153	0.548	0.279	0	dNK	KAT6B
PFN1	0	1.01667219347909	0.957	0.876	0	dNK	PFN1
DOCK10	0	1.0165623890258	0.508	0.158	0	dNK	DOCK10
HIST1H1D	0	1.01393127314292	0.33	0.096	0	dNK	HIST1H1D
CAPN12	0	1.00598628356154	0.403	0.029	0	dNK	CAPN12
LCP2	0	0.998577332236291	0.623	0.227	0	dNK	LCP2
TBC1D10C	0	0.995660642928683	0.508	0.088	0	dNK	TBC1D10C
CDKN2A	0	0.992722970325972	0.4	0.074	0	dNK	CDKN2A
ETS1	0	0.992486104929496	0.557	0.17	0	dNK	ETS1
RNF125	0	0.988372209353524	0.448	0.074	0	dNK	RNF125
MBP	0	0.986744217417621	0.633	0.289	0	dNK	MBP
PYHIN1	0	0.982992843107875	0.419	0.052	0	dNK	PYHIN1
ACTN4	0	0.976937591164472	0.733	0.487	0	dNK	ACTN4
MSN	0	0.976871097387273	0.795	0.567	0	dNK	MSN
IQGAP2	0	0.974954743767196	0.634	0.246	0	dNK	IQGAP2
IKZF1	0	0.974902917620231	0.566	0.191	0	dNK	IKZF1
STAT4	0	0.973362128847844	0.425	0.049	0	dNK	STAT4
PTPN7	0	0.971084498468134	0.456	0.102	0	dNK	PTPN7
DGKZ	0	0.9685334257197	0.564	0.268	0	dNK	DGKZ
AKAP5	0	0.95541794363821	0.35	0.021	0	dNK	AKAP5
REL	0	0.954797516394977	0.624	0.358	0	dNK	REL
RBL2	0	0.954470757246751	0.533	0.246	0	dNK	RBL2
DENND2D	0	0.954388771694345	0.47	0.12	0	dNK	DENND2D
NAP1L4	0	0.953860151859307	0.651	0.397	0	dNK	NAP1L4
OASL	0	0.950567046325805	0.431	0.079	0	dNK	OASL
EMB	0	0.950168507542796	0.551	0.167	0	dNK	EMB
MPG	0	0.949179540853271	0.618	0.405	0	dNK	MPG
LY6E	0	0.948335265200902	0.812	0.597	0	dNK	LY6E
LNPEP	0	0.948174490030296	0.562	0.285	0	dNK	LNPEP
ZFHX3	0	0.945116120178999	0.593	0.284	0	dNK	ZFHX3
UBASH3B	0	0.942457054641454	0.42	0.108	0	dNK	UBASH3B
RHOH	0	0.942189143438306	0.448	0.062	0	dNK	RHOH
PCED1B-AS1	0	0.942175751950713	0.572	0.166	0	dNK	PCED1B-AS1
IRF1	0	0.94160779399728	0.709	0.377	0	dNK	IRF1
DPF3	0	0.941533481111625	0.362	0.013	0	dNK	DPF3
MT-ND5	0	0.938383533181922	0.877	0.663	0	dNK	MT-ND5
GRK2	0	0.936865163309482	0.6	0.28	0	dNK	GRK2
RHOF	0	0.933310261610882	0.475	0.105	0	dNK	RHOF
PRKX	0	0.93150387554415	0.477	0.171	0	dNK	PRKX
CLNK	0	0.926613460936327	0.354	0.03	0	dNK	CLNK
CXCR3	0	0.926028885060834	0.409	0.041	0	dNK	CXCR3
OSTF1	0	0.920878618614667	0.733	0.502	0	dNK	OSTF1
CYLD	0	0.918253148633667	0.543	0.258	0	dNK	CYLD
HLA-C	0	0.916935936340888	0.956	0.812	0	dNK	HLA-C
ADGRG3	0	0.916925034997227	0.361	0.021	0	dNK	ADGRG3
ARHGAP30	0	0.914505240105924	0.565	0.204	0	dNK	ARHGAP30
CELF2	0	0.909446097376646	0.646	0.373	0	dNK	CELF2
RAB8B	0	0.908326948531051	0.587	0.339	0	dNK	RAB8B
WIPF1	0	0.897770589595606	0.662	0.345	0	dNK	WIPF1
ITGAL	0	0.897672191061896	0.458	0.116	0	dNK	ITGAL
BIN2	0	0.896620638205831	0.558	0.191	0	dNK	BIN2
CLIC1	0	0.896075843681816	0.925	0.79	0	dNK	CLIC1
FAM49B	0	0.894003746074161	0.712	0.354	0	dNK	FAM49B
APOBEC3C	0	0.891471104994095	0.509	0.199	0	dNK	APOBEC3C
GZMK	0	0.888339999867364	0.374	0.059	0	dNK	GZMK
RASAL3	0	0.884211861262993	0.434	0.081	0	dNK	RASAL3
HSH2D	0	0.879169871461908	0.37	0.04	0	dNK	HSH2D
UBE2F	0	0.87642665175334	0.463	0.353	0	dNK	UBE2F
BAX	0	0.870396328979849	0.586	0.439	0	dNK	BAX
HLA-A	0	0.867522894906306	0.962	0.816	0	dNK	HLA-A
TRGC1	0	0.866029268780219	0.358	0.022	0	dNK	TRGC1
CCDC88C	0	0.862865866282564	0.382	0.051	0	dNK	CCDC88C
CALM1	0	0.862775605226088	0.93	0.782	0	dNK	CALM1
PCSK7	0	0.858592365218092	0.467	0.259	0	dNK	PCSK7
TSTD1	0	0.85811234018765	0.572	0.182	0	dNK	TSTD1
NDFIP2	0	0.85434869172281	0.42	0.145	0	dNK	NDFIP2
AUTS2	0	0.85269941376527	0.374	0.131	0	dNK	AUTS2
CRTAM	0	0.84947452392269	0.236	0.043	0	dNK	CRTAM
CNN2	0	0.848155317838157	0.598	0.375	0	dNK	CNN2
CATSPER1	0	0.847349251648667	0.342	0.033	0	dNK	CATSPER1
SAMSN1	0	0.845745102311627	0.582	0.219	0	dNK	SAMSN1
RASSF5	0	0.839810932780216	0.476	0.126	0	dNK	RASSF5
SNRK	0	0.839584289076952	0.469	0.184	0	dNK	SNRK
SACM1L	0	0.838329052622968	0.443	0.19	0	dNK	SACM1L
SP100	0	0.834811797872169	0.673	0.458	0	dNK	SP100
CD53	0	0.830517299285706	0.696	0.31	0	dNK	CD53
ABHD2	0	0.830188590949417	0.449	0.218	0	dNK	ABHD2
GATA3	0	0.829125846677451	0.498	0.105	0	dNK	GATA3
EVI2A	0	0.826635922934726	0.523	0.199	0	dNK	EVI2A
RHOC	0	0.82202136739413	0.735	0.524	0	dNK	RHOC
STARD3NL	0	0.821228124040786	0.471	0.285	0	dNK	STARD3NL
ARHGEF6	0	0.817766220859531	0.417	0.115	0	dNK	ARHGEF6
TNFSF14	0	0.814746260002693	0.306	0.059	0	dNK	TNFSF14
SPRY1	0	0.814139478538862	0.362	0.076	0	dNK	SPRY1
MACF1	0	0.809393396609519	0.665	0.512	0	dNK	MACF1
MDFIC	0	0.801909055075854	0.5	0.277	0	dNK	MDFIC
ACTR3	0	0.801739643797104	0.782	0.623	0	dNK	ACTR3
CLDND1	0	0.800861314189922	0.548	0.356	0	dNK	CLDND1
UTRN	0	0.800096798828938	0.57	0.36	0	dNK	UTRN
STRBP	0	0.799568703397166	0.385	0.13	0	dNK	STRBP
SELPLG	0	0.799047864976626	0.46	0.165	0	dNK	SELPLG
APMAP	0	0.79579855390382	0.554	0.348	0	dNK	APMAP
FYB1	0	0.795263025310498	0.766	0.353	0	dNK	FYB1
ABCB1	0	0.794974190040045	0.325	0.028	0	dNK	ABCB1
CDKN2D	0	0.790866992924366	0.38	0.095	0	dNK	CDKN2D
DRAXIN	0	0.787330136964794	0.282	0.007	0	dNK	DRAXIN
HLA-F	0	0.785545499754293	0.667	0.419	0	dNK	HLA-F
MAPK1	0	0.784115235326819	0.543	0.319	0	dNK	MAPK1
PTGDR	0	0.78363912416448	0.313	0.02	0	dNK	PTGDR
C9orf16	0	0.783157701781742	0.728	0.531	0	dNK	C9orf16
MMP25-AS1	0	0.783043551328971	0.311	0.037	0	dNK	MMP25-AS1
DTHD1	0	0.782717072672779	0.24	0.01	0	dNK	DTHD1
ECI2	0	0.781803425436867	0.539	0.305	0	dNK	ECI2
PDE7A	0	0.779335296244652	0.398	0.147	0	dNK	PDE7A
TMC8	0	0.777579580521878	0.394	0.1	0	dNK	TMC8
SPN	0	0.775939224229325	0.395	0.096	0	dNK	SPN
SLC2A3	0	0.775717139399544	0.625	0.358	0	dNK	SLC2A3
CHD3	0	0.775689090635042	0.461	0.257	0	dNK	CHD3
MAP3K8	0	0.773264686273677	0.509	0.319	0	dNK	MAP3K8
OGT	0	0.772372923115217	0.434	0.221	0	dNK	OGT
RIN3	0	0.769280027971054	0.421	0.156	0	dNK	RIN3
DOCK8	0	0.767111877124952	0.555	0.246	0	dNK	DOCK8
MYL12A	0	0.76450497407442	0.912	0.798	0	dNK	MYL12A
GPR174	0	0.762786015906874	0.347	0.036	0	dNK	GPR174
GTF3A	0	0.762324031290393	0.637	0.47	0	dNK	GTF3A
BST2	0	0.760105759738889	0.748	0.392	0	dNK	BST2
PNISR	0	0.758366154023375	0.742	0.576	0	dNK	PNISR
NUCB2	0	0.758298910038868	0.667	0.457	0	dNK	NUCB2
GIMAP7	0	0.757961829086898	0.542	0.196	0	dNK	GIMAP7
SIGIRR	0	0.757298390952095	0.427	0.164	0	dNK	SIGIRR
IKZF3	0	0.757144246311237	0.404	0.067	0	dNK	IKZF3
CD37	0	0.756976935561419	0.695	0.298	0	dNK	CD37
SASH3	0	0.755507295101739	0.414	0.121	0	dNK	SASH3
PNN	0	0.754330903284296	0.692	0.535	0	dNK	PNN
CCSER2	0	0.752247657925026	0.489	0.29	0	dNK	CCSER2
MT-CO1	0	0.75173910877418	0.962	0.859	0	dNK	MT-CO1
TSPAN5	0	0.75025867863684	0.431	0.199	0	dNK	TSPAN5
PSD4	0	0.747295728469669	0.359	0.073	0	dNK	PSD4
MNAT1	0	0.7465767272294	0.422	0.19	0	dNK	MNAT1
ANXA6	0	0.746546750043961	0.48	0.261	0	dNK	ANXA6
RCSD1	0	0.741719105513561	0.478	0.172	0	dNK	RCSD1
CSK	0	0.741695141383991	0.512	0.264	0	dNK	CSK
ANKRD44	0	0.740870169227276	0.44	0.175	0	dNK	ANKRD44
C9orf78	0	0.735228146083845	0.577	0.407	0	dNK	C9orf78
RGS3	0	0.73489702712151	0.322	0.055	0	dNK	RGS3
CYTIP	0	0.729884378752483	0.471	0.144	0	dNK	CYTIP
NEDD9	0	0.72953171193044	0.388	0.098	0	dNK	NEDD9
ATP8B4	0	0.729038921169117	0.334	0.085	0	dNK	ATP8B4
NCR1	0	0.728038842037564	0.287	0.013	0	dNK	NCR1
GOLIM4	0	0.727510280891229	0.492	0.351	0	dNK	GOLIM4
SH3BP1	0	0.7260266084674	0.389	0.131	0	dNK	SH3BP1
ERMP1	0	0.725758894167143	0.319	0.088	0	dNK	ERMP1
TRAPPC10	0	0.720346773823454	0.43	0.207	0	dNK	TRAPPC10
PRKACB	0	0.717742187371704	0.47	0.244	0	dNK	PRKACB
C17orf49	0	0.716918774510582	0.561	0.368	0	dNK	C17orf49
OPTN	0	0.716710892184932	0.56	0.323	0	dNK	OPTN
ERI1	0	0.716489919465571	0.345	0.117	0	dNK	ERI1
MT-ND2	0	0.714877278283717	0.902	0.719	0	dNK	MT-ND2
STK39	0	0.714462686768285	0.337	0.077	0	dNK	STK39
PHLDA1	0	0.714440841748602	0.397	0.177	0	dNK	PHLDA1
RSRP1	0	0.714047216566123	0.724	0.571	0	dNK	RSRP1
SYK	0	0.713219081327236	0.461	0.192	0	dNK	SYK
HLA-B	0	0.712429809940798	0.953	0.803	0	dNK	HLA-B
LAT	0	0.708992249553063	0.356	0.074	0	dNK	LAT
PTPN6	0	0.707947819667466	0.473	0.234	0	dNK	PTPN6
PPP1R18	0	0.706888733256004	0.58	0.391	0	dNK	PPP1R18
KMT2E	0	0.70683888768484	0.64	0.481	0	dNK	KMT2E
LDLRAD4	0	0.705871162375047	0.301	0.11	0	dNK	LDLRAD4
PPP1R12A	0	0.70554163633114	0.655	0.498	0	dNK	PPP1R12A
PTPN22	0	0.705036616598393	0.327	0.082	0	dNK	PTPN22
SLC16A3	0	0.704344487228575	0.579	0.273	0	dNK	SLC16A3
HAVCR2	0	0.703913488635985	0.424	0.194	0	dNK	HAVCR2
MZB1	0	0.702078524179205	0.262	0.013	0	dNK	MZB1
TARSL2	0	0.699835118125153	0.305	0.094	0	dNK	TARSL2
CPNE1	0	0.6990936764398	0.566	0.409	0	dNK	CPNE1
ANAPC16	0	0.699087435341757	0.663	0.482	0	dNK	ANAPC16
OXNAD1	0	0.694230544370977	0.316	0.082	0	dNK	OXNAD1
SMARCA2	0	0.694118558684326	0.49	0.288	0	dNK	SMARCA2
NCR3	0	0.692410880153035	0.285	0.022	0	dNK	NCR3
OCIAD2	0	0.69217626365174	0.424	0.13	0	dNK	OCIAD2
JARID2	0	0.691854698415143	0.396	0.186	0	dNK	JARID2
ABHD17A	0	0.691762424175814	0.602	0.441	0	dNK	ABHD17A
ARPC4	0	0.691618748980661	0.695	0.563	0	dNK	ARPC4
APOBEC3D	0	0.689257066364408	0.288	0.034	0	dNK	APOBEC3D
MAFF	0	0.688632032226678	0.458	0.244	0	dNK	MAFF
RESF1	0	0.685200996344474	0.541	0.321	0	dNK	RESF1
APOBEC3H	0	0.684322438365874	0.282	0.021	0	dNK	APOBEC3H
AC245297.3	0	0.68421911464869	0.354	0.137	0	dNK	AC245297.3
IQGAP1	0	0.684212715614578	0.74	0.582	0	dNK	IQGAP1
RABGAP1L	0	0.682795163226806	0.448	0.218	0	dNK	RABGAP1L
PPP3CA	0	0.681939361634314	0.477	0.295	0	dNK	PPP3CA
LEF1	0	0.681001771575383	0.277	0.039	0	dNK	LEF1
HCLS1	0	0.680479855404974	0.616	0.321	0	dNK	HCLS1
IL10RA	0	0.679162760728973	0.463	0.209	0	dNK	IL10RA
ACAA2	0	0.678082532949424	0.524	0.38	0	dNK	ACAA2
YPEL1	0	0.677965628032584	0.284	0.063	0	dNK	YPEL1
LINC00623	0	0.674705137357495	0.356	0.13	0	dNK	LINC00623
HES6	0	0.67364862393159	0.23	0.062	0	dNK	HES6
TNRC6B	0	0.669373523392195	0.536	0.396	0	dNK	TNRC6B
COMMD7	0	0.66892609122387	0.534	0.345	0	dNK	COMMD7
PSMB9	0	0.668538645378918	0.667	0.408	0	dNK	PSMB9
SLC9A3R1	0	0.667907986109715	0.378	0.116	0	dNK	SLC9A3R1
CTR9	0	0.667018486816296	0.443	0.271	0	dNK	CTR9
SFMBT2	0	0.665787422151708	0.392	0.189	0	dNK	SFMBT2
MBNL1	0	0.662393000719657	0.641	0.463	0	dNK	MBNL1
ARGLU1	0	0.662059495964552	0.707	0.568	0	dNK	ARGLU1
RRAS2	0	0.661665786901741	0.377	0.152	0	dNK	RRAS2
PIK3R6	0	0.65988605761386	0.272	0.028	0	dNK	PIK3R6
ITGB7	0	0.655744377090688	0.285	0.05	0	dNK	ITGB7
TMX4	0	0.654471202025054	0.422	0.267	0	dNK	TMX4
TAGLN2	0	0.653090426473715	0.799	0.636	0	dNK	TAGLN2
MAML3	0	0.652840922689802	0.308	0.093	0	dNK	MAML3
JAKMIP2	0	0.651914223256826	0.248	0.022	0	dNK	JAKMIP2
CENPF	0	0.649301651526238	0.168	0.048	0	dNK	CENPF
HMGB2	0	0.647456423264994	0.5	0.395	0	dNK	HMGB2
CD9	0	0.647312054049539	0.527	0.23	0	dNK	CD9
DDX17	0	0.646799066937217	0.823	0.687	0	dNK	DDX17
ITK	0	0.646089721961075	0.289	0.03	0	dNK	ITK
SCML4	0	0.645877195109905	0.264	0.024	0	dNK	SCML4
RASSF1	0	0.645058321548716	0.36	0.169	0	dNK	RASSF1
POLR3K	0	0.644361752359268	0.337	0.14	0	dNK	POLR3K
CFL1	0	0.642699373078827	0.949	0.867	0	dNK	CFL1
PRMT2	0	0.642225073030076	0.561	0.43	0	dNK	PRMT2
GCNT1	0	0.64179361900239	0.32	0.132	0	dNK	GCNT1
FGD3	0	0.639793315714916	0.296	0.059	0	dNK	FGD3
TMC6	0	0.639755444612899	0.395	0.158	0	dNK	TMC6
STYK1	0	0.639504640651853	0.253	0.01	0	dNK	STYK1
METRNL	0	0.639426140273335	0.567	0.478	0	dNK	METRNL
ELF1	0	0.638585503466431	0.627	0.47	0	dNK	ELF1
CYFIP2	0	0.63689621798666	0.343	0.089	0	dNK	CYFIP2
PILRB	0	0.633645796144769	0.309	0.1	0	dNK	PILRB
PTPN18	0	0.63348854451299	0.43	0.238	0	dNK	PTPN18
MT-CO2	0	0.633456079689604	0.949	0.825	0	dNK	MT-CO2
TRABD	0	0.631536048694703	0.423	0.271	0	dNK	TRABD
AGO2	0	0.631319376792107	0.381	0.252	0	dNK	AGO2
NMUR1	0	0.630120902219424	0.252	0.012	0	dNK	NMUR1
STAP1	0	0.628404821829211	0.263	0.017	0	dNK	STAP1
DENND1B	0	0.626396982679544	0.342	0.124	0	dNK	DENND1B
CLIC3	0	0.626358532850662	0.37	0.135	0	dNK	CLIC3
DUSP10	0	0.624348967834773	0.307	0.077	0	dNK	DUSP10
MIB2	0	0.62404383866048	0.297	0.114	0	dNK	MIB2
CD82	0	0.623425457780837	0.359	0.19	0	dNK	CD82
BCL2L11	0	0.6232409570732	0.302	0.132	0	dNK	BCL2L11
PTK2B	0	0.621626647383116	0.344	0.112	0	dNK	PTK2B
TAPBP	0	0.620463583802104	0.646	0.482	0	dNK	TAPBP
SPTSSB	0	0.62027144346852	0.193	0.006	0	dNK	SPTSSB
CDKN2C	0	0.620033587710634	0.319	0.117	0	dNK	CDKN2C
NCOR1	0	0.619533782735488	0.625	0.507	0	dNK	NCOR1
CLEC12A	0	0.619203874947061	0.331	0.092	0	dNK	CLEC12A
S100PBP	0	0.618968365419177	0.327	0.15	0	dNK	S100PBP
KLRF1	0	0.615899923097081	0.171	0.02	0	dNK	KLRF1
CDC42SE2	0	0.615635150488632	0.511	0.282	0	dNK	CDC42SE2
FUT8	0	0.61453254768958	0.308	0.128	0	dNK	FUT8
UBTF	0	0.61446364733859	0.484	0.352	0	dNK	UBTF
AC004687.1	0	0.612777359357611	0.299	0.083	0	dNK	AC004687.1
CLSTN3	0	0.611072285282319	0.27	0.071	0	dNK	CLSTN3
ARHGAP45	0	0.610998722803764	0.41	0.175	0	dNK	ARHGAP45
RPS6KA3	0	0.610588459856072	0.413	0.266	0	dNK	RPS6KA3
ITGB1	0	0.606381250622223	0.84	0.649	0	dNK	ITGB1
PSME1	0	0.605059752944777	0.791	0.66	0	dNK	PSME1
SH3BGRL3	0	0.603301434748468	0.94	0.815	0	dNK	SH3BGRL3
PACSIN1	0	0.602781619494776	0.21	0.005	0	dNK	PACSIN1
BPTF	0	0.602779751848116	0.607	0.503	0	dNK	BPTF
PPFIBP1	0	0.602631621966424	0.363	0.099	0	dNK	PPFIBP1
PPP1R2	0	0.601975088524834	0.569	0.427	0	dNK	PPP1R2
HLA-E	0	0.599534440586592	0.923	0.773	0	dNK	HLA-E
G3BP2	0	0.598992936236566	0.549	0.428	0	dNK	G3BP2
APBA2	0	0.598967246057813	0.227	0.05	0	dNK	APBA2
PSMB8	0	0.598864576177685	0.647	0.496	0	dNK	PSMB8
TTC39B	0	0.598167787348095	0.269	0.096	0	dNK	TTC39B
FAM49A	0	0.596064165311996	0.383	0.157	0	dNK	FAM49A
NKTR	0	0.594423833157888	0.523	0.411	0	dNK	NKTR
COX6A2	0	0.593486910415835	0.181	0.004	0	dNK	COX6A2
LMO4	0	0.593237171107824	0.535	0.411	0	dNK	LMO4
SRSF5	0	0.591386153351645	0.705	0.577	0	dNK	SRSF5
NCL	0	0.590736657462523	0.865	0.734	0	dNK	NCL
USP28	0	0.589927943687529	0.284	0.083	0	dNK	USP28
VPS37B	0	0.589341939791807	0.316	0.132	0	dNK	VPS37B
CASP3	0	0.588778564756779	0.371	0.219	0	dNK	CASP3
RNF115	0	0.587943397973984	0.42	0.297	0	dNK	RNF115
MT-ND4	0	0.587407130166384	0.932	0.785	0	dNK	MT-ND4
CDK13	0	0.587210837558003	0.431	0.309	0	dNK	CDK13
SERPINB1	0	0.586713953623464	0.569	0.387	0	dNK	SERPINB1
SSBP4	0	0.586616599844396	0.47	0.342	0	dNK	SSBP4
KDM5B	0	0.586042887108436	0.463	0.347	0	dNK	KDM5B
GAS7	0	0.585917490854727	0.356	0.171	0	dNK	GAS7
NFATC2IP	0	0.584354382411814	0.357	0.228	0	dNK	NFATC2IP
OFD1	0	0.583888182472094	0.372	0.205	0	dNK	OFD1
CCDC141	0	0.582793006457299	0.209	0.017	0	dNK	CCDC141
PSMB8-AS1	0	0.581672480611804	0.329	0.118	0	dNK	PSMB8-AS1
KLF13	0	0.58044637449766	0.47	0.317	0	dNK	KLF13
NUDT8	0	0.580109894268746	0.255	0.069	0	dNK	NUDT8
SEPTIN1	0	0.579878135557146	0.348	0.157	0	dNK	SEPTIN1
DZIP3	0	0.577850810511871	0.259	0.075	0	dNK	DZIP3
PSIP1	0	0.576382858319845	0.46	0.318	0	dNK	PSIP1
TIAM1	0	0.573124545038028	0.299	0.106	0	dNK	TIAM1
TMSB4X	0	0.572584374414791	0.994	0.946	0	dNK	TMSB4X
C5orf56	0	0.572225258543379	0.311	0.12	0	dNK	C5orf56
MT-ATP6	0	0.571389601093649	0.951	0.83	0	dNK	MT-ATP6
GSTM2	0	0.569946722986248	0.195	0.026	0	dNK	GSTM2
SMC4	0	0.569262707219347	0.315	0.176	0	dNK	SMC4
MYH9	0	0.568960751674389	0.682	0.566	0	dNK	MYH9
SLFN12L	0	0.567442184163859	0.23	0.024	0	dNK	SLFN12L
PHYKPL	0	0.567157755972963	0.371	0.249	0	dNK	PHYKPL
PRMT9	0	0.56609648508732	0.292	0.119	0	dNK	PRMT9
CDC42SE1	0	0.565764407480561	0.544	0.397	0	dNK	CDC42SE1
TBCD	0	0.565491514968807	0.287	0.13	0	dNK	TBCD
CASP4	0	0.565276616845333	0.527	0.388	0	dNK	CASP4
ABI3	0	0.564944794851618	0.379	0.163	0	dNK	ABI3
POLR3GL	0	0.564836926921358	0.413	0.26	0	dNK	POLR3GL
PSMB10	0	0.564395546961892	0.599	0.454	0	dNK	PSMB10
TSEN54	0	0.563620738638243	0.279	0.075	0	dNK	TSEN54
MGAT5	0	0.561002156943049	0.327	0.155	0	dNK	MGAT5
KDM5A	0	0.559640041214833	0.514	0.411	0	dNK	KDM5A
RNPEPL1	0	0.55902184542321	0.435	0.279	0	dNK	RNPEPL1
VASP	0	0.558463481287135	0.564	0.408	0	dNK	VASP
RAB11FIP1	0	0.557728032834548	0.496	0.221	0	dNK	RAB11FIP1
TOX	0	0.557381690291459	0.25	0.036	0	dNK	TOX
NUDT14	0	0.556716320455491	0.333	0.169	0	dNK	NUDT14
MT-CO3	0	0.555081127924804	0.948	0.828	0	dNK	MT-CO3
DHRS7	0	0.555015350658077	0.547	0.405	0	dNK	DHRS7
SRSF9	0	0.553871851963874	0.726	0.609	0	dNK	SRSF9
DRAP1	0	0.553801491544246	0.732	0.615	0	dNK	DRAP1
ACY3	0	0.552847657930237	0.199	0.007	0	dNK	ACY3
ZBTB7A	0	0.552679200616535	0.505	0.407	0	dNK	ZBTB7A
WAS	0	0.552237316302552	0.426	0.188	0	dNK	WAS
PARVG	0	0.551267379983372	0.374	0.173	0	dNK	PARVG
CLPTM1	0	0.549202177393183	0.371	0.267	0	dNK	CLPTM1
EFHD2	0	0.549036614105459	0.651	0.452	0	dNK	EFHD2
B2M	0	0.548303861381331	0.995	0.976	0	dNK	B2M
ATF7IP	0	0.547711332277011	0.414	0.268	0	dNK	ATF7IP
EPB41	0	0.547144133812301	0.345	0.129	0	dNK	EPB41
ZNF217	0	0.546617856044697	0.426	0.29	0	dNK	ZNF217
TTC14	0	0.546532918377658	0.405	0.298	0	dNK	TTC14
NCALD	0	0.545789527258642	0.245	0.036	0	dNK	NCALD
IFI16	0	0.545712787426507	0.78	0.617	0	dNK	IFI16
SEPTIN9	0	0.545188356912874	0.456	0.31	0	dNK	SEPTIN9
GPR65	0	0.545183432818947	0.375	0.171	0	dNK	GPR65
MPHOSPH9	0	0.544643538037748	0.258	0.077	0	dNK	MPHOSPH9
IDH2	0	0.543414108149135	0.571	0.416	0	dNK	IDH2
TERF2IP	0	0.542095022327749	0.645	0.513	0	dNK	TERF2IP
LAT2	0	0.540606502438625	0.342	0.139	0	dNK	LAT2
G6PD	0	0.540496955523568	0.326	0.173	0	dNK	G6PD
TMEM131	0	0.539966867770129	0.352	0.243	0	dNK	TMEM131
RNF187	0	0.539647697065851	0.417	0.307	0	dNK	RNF187
BTN3A1	0	0.539579125981131	0.291	0.141	0	dNK	BTN3A1
MZT2A	0	0.538871668483425	0.567	0.452	0	dNK	MZT2A
RFLNB	0	0.538494552272919	0.25	0.052	0	dNK	RFLNB
CYTOR	0	0.538359030247811	0.389	0.204	0	dNK	CYTOR
VAMP2	0	0.537063736977867	0.58	0.448	0	dNK	VAMP2
DEF6	0	0.537052505749093	0.334	0.126	0	dNK	DEF6
CNOT2	0	0.536280751459908	0.414	0.321	0	dNK	CNOT2
RAB27A	0	0.534618942518942	0.37	0.208	0	dNK	RAB27A
TRIM59	0	0.534267250422625	0.256	0.055	0	dNK	TRIM59
ROCK1	0	0.53425141484748	0.604	0.511	0	dNK	ROCK1
GOLGA8B	0	0.53301689996965	0.237	0.094	0	dNK	GOLGA8B
GPSM3	0	0.532106961040056	0.529	0.269	0	dNK	GPSM3
ETNK1	0	0.531733907424503	0.446	0.34	0	dNK	ETNK1
RNF213	0	0.531687944565987	0.669	0.489	0	dNK	RNF213
PCM1	0	0.530336330801738	0.564	0.477	0	dNK	PCM1
PDE4A	0	0.530267295138091	0.282	0.123	0	dNK	PDE4A
RAB3GAP1	0	0.530123784835446	0.323	0.219	0	dNK	RAB3GAP1
APOBR	0	0.529364614879837	0.287	0.094	0	dNK	APOBR
CYTH4	0	0.52909869596708	0.401	0.174	0	dNK	CYTH4
PTGER2	0	0.528478844501726	0.25	0.045	0	dNK	PTGER2
CLEC2B	0	0.528155764132735	0.728	0.548	0	dNK	CLEC2B
INPP4A	0	0.527238416182293	0.288	0.123	0	dNK	INPP4A
PRELID1	0	0.526168018765002	0.727	0.619	0	dNK	PRELID1
SLC44A1	0	0.525247528744854	0.396	0.204	0	dNK	SLC44A1
FMNL1	0	0.524335605231918	0.453	0.255	0	dNK	FMNL1
COMMD6	0	0.523799221588934	0.798	0.664	0	dNK	COMMD6
N4BP2L2	0	0.522963578869537	0.691	0.582	0	dNK	N4BP2L2
SCX	0	0.521997214500341	0.125	0.011	0	dNK	SCX
YARS	0	0.521651934193084	0.31	0.163	0	dNK	YARS
IRF2BPL	0	0.521574018817536	0.315	0.157	0	dNK	IRF2BPL
JPX	0	0.520535970228329	0.497	0.412	0	dNK	JPX
CAMK1	0	0.520157532661212	0.327	0.202	0	dNK	CAMK1
ARID4B	0	0.519995152606073	0.571	0.474	0	dNK	ARID4B
SP140	0	0.518652366617001	0.257	0.066	0	dNK	SP140
CYP26A1	0	0.518642415341727	0.135	0.016	0	dNK	CYP26A1
CDK6	0	0.518049728663526	0.291	0.123	0	dNK	CDK6
CCDC88B	0	0.517810416969788	0.27	0.088	0	dNK	CCDC88B
TSPAN32	0	0.517602568150877	0.208	0.021	0	dNK	TSPAN32
ADAM8	0	0.517399410712603	0.269	0.083	0	dNK	ADAM8
HIPK1	0	0.517127971035743	0.388	0.255	0	dNK	HIPK1
CARD11	0	0.516956167551105	0.237	0.041	0	dNK	CARD11
ZBP1	0	0.516448915511037	0.203	0.018	0	dNK	ZBP1
NUP210	0	0.515811257043824	0.257	0.062	0	dNK	NUP210
PATJ	0	0.515167644752235	0.224	0.046	0	dNK	PATJ
CNOT6L	0	0.51411722663221	0.387	0.254	0	dNK	CNOT6L
TSPAN14	0	0.511127125746384	0.413	0.3	0	dNK	TSPAN14
IL16	0	0.510302312610585	0.312	0.124	0	dNK	IL16
CD47	0	0.509398977506318	0.476	0.282	0	dNK	CD47
PRPF4B	0	0.507486486128991	0.568	0.487	0	dNK	PRPF4B
SRSF2	0	0.506909048328186	0.66	0.578	0	dNK	SRSF2
MIA2	0	0.506168349970094	0.342	0.209	0	dNK	MIA2
CCDC69	0	0.504721451570687	0.299	0.128	0	dNK	CCDC69
TUBA4A	0	0.504639924753771	0.263	0.08	0	dNK	TUBA4A
RAB1B	0	0.503398233217171	0.422	0.309	0	dNK	RAB1B
UTS2	0	0.50339638346475	0.211	0.031	0	dNK	UTS2
AC008105.3	0	0.503061181357874	0.219	0.079	0	dNK	AC008105.3
CTSA	0	0.50253449734429	0.556	0.45	0	dNK	CTSA
GMFG	0	0.501929751528511	0.64	0.341	0	dNK	GMFG
MYCBP2	0	0.501746716431557	0.543	0.467	0	dNK	MYCBP2
DNAJB14	0	0.501636865397017	0.432	0.339	0	dNK	DNAJB14
CUL1	0	0.501183345998859	0.363	0.253	0	dNK	CUL1
IRF8	0	0.501038272502921	0.396	0.177	0	dNK	IRF8
TUBA1B	0	-0.5002	0.555	0.732	0	dNK	TUBA1B
UBE2D1	0	-0.501284	0.132	0.387	0	dNK	UBE2D1
IL13RA1	0	-0.501622	0.006	0.283	0	dNK	IL13RA1
PPA1	0	-0.502378	0.311	0.494	0	dNK	PPA1
FARP1	0	-0.503079	0.033	0.301	0	dNK	FARP1
RPS2	0	-0.506285	0.976	0.961	0	dNK	RPS2
EVA1B	0	-0.506549	0.155	0.412	0	dNK	EVA1B
VAMP5	0	-0.506813	0.152	0.382	0	dNK	VAMP5
LPAR6	0	-0.507301	0.024	0.207	0	dNK	LPAR6
CEBPA	0	-0.507711	0.005	0.171	0	dNK	CEBPA
RNF152	0	-0.507746	0.006	0.217	0	dNK	RNF152
SEPTIN10	0	-0.509051	0.007	0.277	0	dNK	SEPTIN10
ARPC1A	0	-0.509102	0.149	0.414	0	dNK	ARPC1A
EFEMP2	0	-0.50978	0.031	0.259	0	dNK	EFEMP2
TMEM45A	0	-0.510856	0.006	0.213	0	dNK	TMEM45A
PYGL	0	-0.510884	0.008	0.271	0	dNK	PYGL
MFSD12	0	-0.511842	0.065	0.341	0	dNK	MFSD12
PLSCR1	0	-0.512077	0.163	0.383	0	dNK	PLSCR1
LMO2	0	-0.513644	0.008	0.191	0	dNK	LMO2
ID1	0	-0.51367	0.014	0.105	0	dNK	ID1
CD86	0	-0.513941	0.007	0.175	0	dNK	CD86
PAPSS2	0	-0.514224	0.008	0.25	0	dNK	PAPSS2
SIRPA	0	-0.516085	0.007	0.194	0	dNK	SIRPA
C12orf57	0	-0.517795	0.381	0.536	0	dNK	C12orf57
ARHGAP21	0	-0.517911	0.121	0.386	0	dNK	ARHGAP21
RAB32	0	-0.518451	0.093	0.364	0	dNK	RAB32
ARL3	0	-0.518845	0.07	0.336	0	dNK	ARL3
ADA2	0	-0.519986	0.09	0.24	0	dNK	ADA2
TFG	0	-0.520014	0.179	0.444	0	dNK	TFG
SPINT1	0	-0.520069	0.005	0.114	0	dNK	SPINT1
LY86	0	-0.520347	0.009	0.177	0	dNK	LY86
RPL27A	0	-0.520368	0.955	0.931	0	dNK	RPL27A
SNX2	0	-0.521436	0.201	0.456	0	dNK	SNX2
RPL18A	0	-0.522428	0.963	0.94	0	dNK	RPL18A
SH3PXD2B	0	-0.523292	0.006	0.259	0	dNK	SH3PXD2B
PABPC4	0	-0.523417	0.184	0.474	0	dNK	PABPC4
NCOA7	0	-0.524096	0.094	0.339	0	dNK	NCOA7
PPT1	0	-0.52424	0.139	0.344	0	dNK	PPT1
TMBIM1	0	-0.524321	0.075	0.381	0	dNK	TMBIM1
PRRX1	0	-0.526462	0.005	0.232	0	dNK	PRRX1
FCGR1A	0	-0.526717	0.004	0.151	0	dNK	FCGR1A
PLXND1	0	-0.527226	0.034	0.285	0	dNK	PLXND1
CTNNA1	0	-0.527806	0.199	0.476	0	dNK	CTNNA1
CTSK	0	-0.528395	0.013	0.22	0	dNK	CTSK
MFSD1	0	-0.528943	0.12	0.344	0	dNK	MFSD1
SERP1	0	-0.529309	0.613	0.727	0	dNK	SERP1
AOPEP	0	-0.529614	0.023	0.275	0	dNK	AOPEP
RPL39	0	-0.529915	0.957	0.933	0	dNK	RPL39
TP53I3	0	-0.53095	0.015	0.291	0	dNK	TP53I3
ATP6V0A1	0	-0.531132	0.008	0.29	0	dNK	ATP6V0A1
RPS6	0	-0.53136	0.966	0.946	0	dNK	RPS6
RTL8C	0	-0.531706	0.156	0.404	0	dNK	RTL8C
PLEC	0	-0.533468	0.048	0.325	0	dNK	PLEC
CCDC71L	0	-0.534576	0.047	0.263	0	dNK	CCDC71L
CDC42BPB	0	-0.535353	0.009	0.294	0	dNK	CDC42BPB
SMIM14	0	-0.535583	0.107	0.398	0	dNK	SMIM14
GNS	0	-0.535673	0.076	0.346	0	dNK	GNS
ADM	0	-0.536458	0.012	0.132	0	dNK	ADM
TSHZ2	0	-0.537781	0.005	0.234	0	dNK	TSHZ2
LAIR1	0	-0.537907	0.09	0.22	0	dNK	LAIR1
PDK4	0	-0.537981	0.007	0.195	0	dNK	PDK4
POMP	0	-0.53831	0.553	0.695	0	dNK	POMP
TRIP6	0	-0.538971	0.01	0.309	0	dNK	TRIP6
PSD3	0	-0.539184	0.006	0.243	0	dNK	PSD3
SDS	0	-0.539891	0.007	0.114	0	dNK	SDS
PMEPA1	0	-0.54068	0.034	0.256	0	dNK	PMEPA1
SDC2	0	-0.5407	0.026	0.289	0	dNK	SDC2
HM13	0	-0.540971	0.293	0.524	0	dNK	HM13
MCOLN1	0	-0.541915	0.062	0.313	0	dNK	MCOLN1
SLC7A8	0	-0.542104	0.009	0.273	0	dNK	SLC7A8
IFNGR1	0	-0.543519	0.112	0.412	0	dNK	IFNGR1
SIGLEC1	0	-0.543719	0.009	0.153	0	dNK	SIGLEC1
WWTR1	0	-0.543892	0.01	0.255	0	dNK	WWTR1
CD93	0	-0.544085	0.006	0.139	0	dNK	CD93
GRINA	0	-0.544406	0.102	0.407	0	dNK	GRINA
AEBP1	0	-0.544473	0.007	0.231	0	dNK	AEBP1
NPW	0	-0.544524	0.006	0.186	0	dNK	NPW
LILRB4	0	-0.544621	0.007	0.173	0	dNK	LILRB4
IMPA2	0	-0.545588	0.016	0.252	0	dNK	IMPA2
ATP6V1B2	0	-0.547139	0.102	0.323	0	dNK	ATP6V1B2
SFRP4	0	-0.547514	0.006	0.172	0	dNK	SFRP4
ITGAV	0	-0.548232	0.033	0.328	0	dNK	ITGAV
NANS	0	-0.548251	0.118	0.412	0	dNK	NANS
DSP	0	-0.548973	0.01	0.11	0	dNK	DSP
RPL23	0	-0.551014	0.934	0.908	0	dNK	RPL23
EPS8	0	-0.551846	0.03	0.282	0	dNK	EPS8
H1F0	0	-0.551941	0.014	0.241	0	dNK	H1F0
IFIT2	0	-0.553858	0.027	0.128	0	dNK	IFIT2
TAX1BP3	0	-0.554094	0.077	0.372	0	dNK	TAX1BP3
PBX1	0	-0.554229	0.006	0.25	0	dNK	PBX1
SH3PXD2A	0	-0.558211	0.019	0.288	0	dNK	SH3PXD2A
CD81	0	-0.558342	0.843	0.768	0	dNK	CD81
GNB4	0	-0.55897	0.062	0.282	0	dNK	GNB4
HEBP2	0	-0.559166	0.309	0.52	0	dNK	HEBP2
EEF1A1	0	-0.559725	0.989	0.984	0	dNK	EEF1A1
FNDC3A	0	-0.560988	0.177	0.427	0	dNK	FNDC3A
PDLIM4	0	-0.56115	0.008	0.246	0	dNK	PDLIM4
RRAS	0	-0.561233	0.118	0.373	0	dNK	RRAS
RAI14	0	-0.561803	0.01	0.264	0	dNK	RAI14
VCL	0	-0.5633	0.084	0.325	0	dNK	VCL
MTCH1	0	-0.563493	0.266	0.518	0	dNK	MTCH1
ADAM9	0	-0.565377	0.022	0.332	0	dNK	ADAM9
PIM3	0	-0.566167	0.082	0.341	0	dNK	PIM3
TNFSF13	0	-0.567075	0.011	0.199	0	dNK	TNFSF13
NDUFS5	0	-0.567642	0.65	0.724	0	dNK	NDUFS5
OSBPL1A	0	-0.567761	0.006	0.285	0	dNK	OSBPL1A
PHACTR1	0	-0.568276	0.028	0.153	0	dNK	PHACTR1
SLC15A3	0	-0.570482	0.007	0.204	0	dNK	SLC15A3
TLR4	0	-0.570541	0.007	0.238	0	dNK	TLR4
ZFAND5	0	-0.571157	0.301	0.552	0	dNK	ZFAND5
ZNF706	0	-0.571379	0.275	0.553	0	dNK	ZNF706
HES4	0	-0.57167	0.014	0.23	0	dNK	HES4
LGALS9	0	-0.57241	0.245	0.458	0	dNK	LGALS9
RASD1	0	-0.572725	0.015	0.137	0	dNK	RASD1
EFHD1	0	-0.573712	0.008	0.244	0	dNK	EFHD1
LHFPL6	0	-0.573812	0.009	0.265	0	dNK	LHFPL6
CALHM6	0	-0.57521	0.016	0.162	0	dNK	CALHM6
CITED2	0	-0.575488	0.203	0.371	0	dNK	CITED2
CTNND1	0	-0.577816	0.02	0.33	0	dNK	CTNND1
SHTN1	0	-0.578176	0.007	0.209	0	dNK	SHTN1
INAFM1	0	-0.578556	0.079	0.286	0	dNK	INAFM1
ATP6V1A	0	-0.57877	0.113	0.296	0	dNK	ATP6V1A
AKR1A1	0	-0.57904	0.212	0.486	0	dNK	AKR1A1
BCAT1	0	-0.579094	0.009	0.292	0	dNK	BCAT1
H2AFJ	0	-0.579202	0.203	0.474	0	dNK	H2AFJ
RNF149	0	-0.580145	0.162	0.402	0	dNK	RNF149
IMPDH2	0	-0.58091	0.132	0.399	0	dNK	IMPDH2
CLEC7A	0	-0.583627	0.008	0.181	0	dNK	CLEC7A
SLC7A2	0	-0.58387	0.02	0.207	0	dNK	SLC7A2
TNFRSF1B	0	-0.584752	0.117	0.294	0	dNK	TNFRSF1B
KANK2	0	-0.584977	0.012	0.266	0	dNK	KANK2
TUBB3	0	-0.585052	0.007	0.219	0	dNK	TUBB3
MPP1	0	-0.587478	0.079	0.244	0	dNK	MPP1
SEC62	0	-0.587893	0.464	0.636	0	dNK	SEC62
SULF2	0	-0.588319	0.027	0.28	0	dNK	SULF2
GM2A	0	-0.588326	0.046	0.229	0	dNK	GM2A
RASSF4	0	-0.588907	0.066	0.265	0	dNK	RASSF4
SESN3	0	-0.589127	0.013	0.287	0	dNK	SESN3
FCHO2	0	-0.590497	0.027	0.269	0	dNK	FCHO2
CXCL12	0	-0.590977	0.008	0.231	0	dNK	CXCL12
EPB41L3	0	-0.59327	0.031	0.312	0	dNK	EPB41L3
GNG11	0	-0.594006	0.024	0.184	0	dNK	GNG11
NME4	0	-0.594422	0.024	0.344	0	dNK	NME4
OTUD1	0	-0.595965	0.048	0.227	0	dNK	OTUD1
ITSN1	0	-0.597137	0.01	0.303	0	dNK	ITSN1
NABP1	0	-0.597173	0.148	0.308	0	dNK	NABP1
RPS16	0	-0.598308	0.954	0.935	0	dNK	RPS16
PRDX4	0	-0.598506	0.197	0.449	0	dNK	PRDX4
PLEKHH2	0	-0.600235	0.005	0.226	0	dNK	PLEKHH2
RBFOX2	0	-0.600559	0.009	0.284	0	dNK	RBFOX2
RAB34	0	-0.60144	0.008	0.329	0	dNK	RAB34
CD248	0	-0.602149	0.009	0.205	0	dNK	CD248
PPIC	0	-0.602166	0.01	0.299	0	dNK	PPIC
2025-03-01	0	-0.603698	0.012	0.195	0	dNK	2025-03-01
RHEB	0	-0.605337	0.336	0.561	0	dNK	RHEB
RASGRP2	0	-0.605532	0.014	0.235	0	dNK	RASGRP2
NRP2	0	-0.606241	0.009	0.193	0	dNK	NRP2
RAB11A	0	-0.606728	0.278	0.502	0	dNK	RAB11A
MCFD2	0	-0.607708	0.117	0.405	0	dNK	MCFD2
FAM107B	0	-0.607818	0.072	0.339	0	dNK	FAM107B
RAB1A	0	-0.607864	0.22	0.513	0	dNK	RAB1A
EMP1	0	-0.610485	0.009	0.277	0	dNK	EMP1
ADH5	0	-0.610583	0.287	0.501	0	dNK	ADH5
NPL	0	-0.611679	0.023	0.198	0	dNK	NPL
ATP1B3	0	-0.613558	0.209	0.499	0	dNK	ATP1B3
FPR1	0	-0.613688	0.005	0.132	0	dNK	FPR1
HEXB	0	-0.614031	0.102	0.353	0	dNK	HEXB
GCA	0	-0.614204	0.022	0.199	0	dNK	GCA
RNASE6	0	-0.614276	0.011	0.18	0	dNK	RNASE6
TPP1	0	-0.614454	0.168	0.455	0	dNK	TPP1
VAT1	0	-0.615756	0.065	0.38	0	dNK	VAT1
SPTSSA	0	-0.617773	0.187	0.41	0	dNK	SPTSSA
HILPDA	0	-0.618729	0.039	0.239	0	dNK	HILPDA
NFE2L2	0	-0.619257	0.342	0.599	0	dNK	NFE2L2
EBI3	0	-0.619724	0.014	0.124	0	dNK	EBI3
ARID3A	0	-0.620699	0.053	0.236	0	dNK	ARID3A
LAMB1	0	-0.62215	0.013	0.277	0	dNK	LAMB1
DIO2	0	-0.624496	0.008	0.147	0	dNK	DIO2
RBM47	0	-0.624938	0.01	0.219	0	dNK	RBM47
PKIG	0	-0.625438	0.01	0.29	0	dNK	PKIG
HOMER3	0	-0.626516	0.009	0.333	0	dNK	HOMER3
PARVA	0	-0.626751	0.01	0.299	0	dNK	PARVA
AC027288.3	0	-0.626849	0.007	0.19	0	dNK	AC027288.3
LTBP4	0	-0.62693	0.055	0.282	0	dNK	LTBP4
SLC25A6	0	-0.628159	0.722	0.778	0	dNK	SLC25A6
INSR	0	-0.628931	0.008	0.282	0	dNK	INSR
CCDC80	0	-0.629183	0.011	0.258	0	dNK	CCDC80
IFIT3	0	-0.630137	0.047	0.204	0	dNK	IFIT3
MAN2B1	0	-0.630676	0.086	0.344	0	dNK	MAN2B1
CALM2	0	-0.631493	0.755	0.82	0	dNK	CALM2
NAGK	0	-0.631759	0.132	0.441	0	dNK	NAGK
C3AR1	0	-0.632744	0.056	0.206	0	dNK	C3AR1
CAPZA2	0	-0.633907	0.321	0.557	0	dNK	CAPZA2
MAP3K5	0	-0.634426	0.038	0.314	0	dNK	MAP3K5
PRXL2A	0	-0.635316	0.034	0.277	0	dNK	PRXL2A
RPS11	0	-0.636363	0.951	0.929	0	dNK	RPS11
PGR	0	-0.637726	0.007	0.233	0	dNK	PGR
VEGFA	0	-0.637915	0.014	0.235	0	dNK	VEGFA
CLTA	0	-0.638306	0.523	0.698	0	dNK	CLTA
TGFB1I1	0	-0.638961	0.009	0.26	0	dNK	TGFB1I1
TGIF1	0	-0.639256	0.019	0.328	0	dNK	TGIF1
EGFR	0	-0.639578	0.007	0.256	0	dNK	EGFR
HPGD	0	-0.640426	0.382	0.197	0	dNK	HPGD
GLIPR1	0	-0.640789	0.194	0.49	0	dNK	GLIPR1
FAM114A1	0	-0.640979	0.02	0.32	0	dNK	FAM114A1
YWHAH	0	-0.641093	0.273	0.485	0	dNK	YWHAH
SASH1	0	-0.641367	0.008	0.295	0	dNK	SASH1
FBLN2	0	-0.642537	0.01	0.239	0	dNK	FBLN2
LMOD1	0	-0.643458	0.007	0.241	0	dNK	LMOD1
RRBP1	0	-0.64532	0.327	0.533	0	dNK	RRBP1
SLC43A2	0	-0.645758	0.01	0.253	0	dNK	SLC43A2
ITPRIPL2	0	-0.64591	0.008	0.353	0	dNK	ITPRIPL2
CSRP1	0	-0.647749	0.207	0.423	0	dNK	CSRP1
CKAP4	0	-0.648333	0.009	0.314	0	dNK	CKAP4
LAMA4	0	-0.648381	0.042	0.275	0	dNK	LAMA4
MORC4	0	-0.648582	0.009	0.156	0	dNK	MORC4
PCBD1	0	-0.649905	0.162	0.428	0	dNK	PCBD1
QKI	0	-0.649931	0.295	0.556	0	dNK	QKI
NFIC	0	-0.651102	0.123	0.442	0	dNK	NFIC
NAA20	0	-0.651435	0.223	0.475	0	dNK	NAA20
HERPUD1	0	-0.651928	0.376	0.577	0	dNK	HERPUD1
NCF2	0	-0.652243	0.005	0.174	0	dNK	NCF2
SERPINB6	0	-0.65228	0.264	0.557	0	dNK	SERPINB6
RPS20	0	-0.654588	0.932	0.91	0	dNK	RPS20
SPART	0	-0.655104	0.026	0.371	0	dNK	SPART
RPL8	0	-0.656139	0.96	0.944	0	dNK	RPL8
CD36	0	-0.656181	0.005	0.139	0	dNK	CD36
RPS13	0	-0.65692	0.945	0.926	0	dNK	RPS13
CCND1	0	-0.660202	0.012	0.148	0	dNK	CCND1
FHL2	0	-0.660657	0.014	0.26	0	dNK	FHL2
MYOF	0	-0.660762	0.012	0.308	0	dNK	MYOF
YWHAE	0	-0.661371	0.525	0.696	0	dNK	YWHAE
PLPP3	0	-0.662475	0.011	0.28	0	dNK	PLPP3
MAP1B	0	-0.662777	0.009	0.229	0	dNK	MAP1B
HAMP	0	-0.663273	0.01	0.12	0	dNK	HAMP
HSBP1	0	-0.663419	0.328	0.596	0	dNK	HSBP1
SLC25A37	0	-0.663867	0.089	0.282	0	dNK	SLC25A37
DNPH1	0	-0.665603	0.063	0.399	0	dNK	DNPH1
ARL2	0	-0.665994	0.075	0.425	0	dNK	ARL2
SCARB2	0	-0.666233	0.116	0.454	0	dNK	SCARB2
NID1	0	-0.666577	0.012	0.263	0	dNK	NID1
PROCR	0	-0.668278	0.009	0.274	0	dNK	PROCR
CUX1	0	-0.668743	0.168	0.45	0	dNK	CUX1
DDAH2	0	-0.669366	0.239	0.498	0	dNK	DDAH2
OLR1	0	-0.670501	0.002	0.139	0	dNK	OLR1
KDELR1	0	-0.670868	0.317	0.563	0	dNK	KDELR1
LAMC1	0	-0.671627	0.016	0.298	0	dNK	LAMC1
TTYH3	0	-0.671957	0.022	0.279	0	dNK	TTYH3
TMEM14C	0	-0.672222	0.213	0.547	0	dNK	TMEM14C
RPS8	0	-0.673723	0.971	0.951	0	dNK	RPS8
PSMB5	0	-0.675231	0.21	0.496	0	dNK	PSMB5
ADAMTS9	0	-0.676665	0.009	0.224	0	dNK	ADAMTS9
ITGB8	0	-0.677678	0.011	0.233	0	dNK	ITGB8
FBXO32	0	-0.677714	0.043	0.241	0	dNK	FBXO32
TEAD1	0	-0.678914	0.012	0.276	0	dNK	TEAD1
EIF4A1	0	-0.682195	0.809	0.839	0	dNK	EIF4A1
VGLL3	0	-0.683235	0.015	0.231	0	dNK	VGLL3
VSIG4	0	-0.683809	0.043	0.176	0	dNK	VSIG4
SDC3	0	-0.688355	0.01	0.343	0	dNK	SDC3
DPYSL2	0	-0.688729	0.078	0.422	0	dNK	DPYSL2
GCSH	0	-0.692247	0.142	0.38	0	dNK	GCSH
CFL2	0	-0.692877	0.063	0.329	0	dNK	CFL2
TRIOBP	0	-0.693292	0.112	0.427	0	dNK	TRIOBP
ANTXR1	0	-0.693954	0.013	0.271	0	dNK	ANTXR1
CLMP	0	-0.695868	0.01	0.25	0	dNK	CLMP
ALDH2	0	-0.700602	0.01	0.304	0	dNK	ALDH2
MPEG1	0	-0.701208	0.011	0.175	0	dNK	MPEG1
PHACTR2	0	-0.702968	0.123	0.431	0	dNK	PHACTR2
TUBB	0	-0.705175	0.434	0.644	0	dNK	TUBB
PLAGL1	0	-0.705665	0.047	0.313	0	dNK	PLAGL1
TCEAL3	0	-0.706754	0.057	0.371	0	dNK	TCEAL3
GAA	0	-0.706786	0.035	0.341	0	dNK	GAA
RARRES1	0	-0.712172	0.008	0.223	0	dNK	RARRES1
HSP90AA1	0	-0.712255	0.896	0.874	0	dNK	HSP90AA1
PDGFRA	0	-0.71429	0.011	0.253	0	dNK	PDGFRA
CTTN	0	-0.714514	0.014	0.324	0	dNK	CTTN
DNAJB1	0	-0.715412	0.261	0.441	0	dNK	DNAJB1
NECTIN2	0	-0.715619	0.013	0.364	0	dNK	NECTIN2
CSF3R	0	-0.715665	0.005	0.186	0	dNK	CSF3R
RDH10	0	-0.717525	0.022	0.263	0	dNK	RDH10
ATP6V0B	0	-0.719049	0.424	0.624	0	dNK	ATP6V0B
CXCL16	0	-0.719262	0.011	0.221	0	dNK	CXCL16
DSE	0	-0.719674	0.013	0.281	0	dNK	DSE
EEF2	0	-0.720257	0.755	0.801	0	dNK	EEF2
SNHG29	0	-0.720356	0.697	0.735	0	dNK	SNHG29
NAP1L1	0	-0.720741	0.607	0.728	0	dNK	NAP1L1
EPB41L2	0	-0.720981	0.02	0.335	0	dNK	EPB41L2
TCF4	0	-0.721122	0.094	0.372	0	dNK	TCF4
TBX3	0	-0.721221	0.007	0.252	0	dNK	TBX3
OLFML3	0	-0.721549	0.012	0.308	0	dNK	OLFML3
IER5L	0	-0.723502	0.032	0.351	0	dNK	IER5L
RBPMS	0	-0.726999	0.012	0.32	0	dNK	RBPMS
PRDX2	0	-0.727388	0.271	0.504	0	dNK	PRDX2
MAOA	0	-0.729611	0.018	0.13	0	dNK	MAOA
CLU	0	-0.729825	0.075	0.256	0	dNK	CLU
GSTO1	0	-0.730842	0.335	0.58	0	dNK	GSTO1
SERPINA1	0	-0.735188	0.005	0.155	0	dNK	SERPINA1
SPATS2L	0	-0.736423	0.124	0.451	0	dNK	SPATS2L
MITF	0	-0.736788	0.011	0.336	0	dNK	MITF
REXO2	0	-0.737149	0.194	0.456	0	dNK	REXO2
MGLL	0	-0.739841	0.022	0.279	0	dNK	MGLL
COL6A3	0	-0.740737	0.013	0.218	0	dNK	COL6A3
PLA2G7	0	-0.740835	0.01	0.287	0	dNK	PLA2G7
CRTAP	0	-0.742623	0.108	0.471	0	dNK	CRTAP
HIF1A	0	-0.743263	0.311	0.57	0	dNK	HIF1A
MCC	0	-0.744151	0.017	0.27	0	dNK	MCC
GBP1	0	-0.744446	0.136	0.374	0	dNK	GBP1
ADAM12	0	-0.744547	0.019	0.152	0	dNK	ADAM12
TJP1	0	-0.745196	0.012	0.313	0	dNK	TJP1
CXCL2	0	-0.745579	0.012	0.122	0	dNK	CXCL2
CPM	0	-0.748068	0.013	0.192	0	dNK	CPM
COMT	0	-0.74826	0.309	0.579	0	dNK	COMT
CYFIP1	0	-0.749066	0.022	0.388	0	dNK	CYFIP1
BMP2K	0	-0.750113	0.069	0.332	0	dNK	BMP2K
MSRB2	0	-0.75226	0.057	0.422	0	dNK	MSRB2
PALMD	0	-0.755044	0.008	0.243	0	dNK	PALMD
TUBB6	0	-0.755231	0.013	0.343	0	dNK	TUBB6
TNFRSF1A	0	-0.755331	0.084	0.472	0	dNK	TNFRSF1A
ETS2	0	-0.756858	0.121	0.41	0	dNK	ETS2
PPP1R14B	0	-0.757716	0.473	0.626	0	dNK	PPP1R14B
AKAP12	0	-0.758443	0.019	0.236	0	dNK	AKAP12
BTBD3	0	-0.759397	0.033	0.264	0	dNK	BTBD3
GNG4	0	-0.759426	0.01	0.256	0	dNK	GNG4
BNIP3	0	-0.759462	0.048	0.35	0	dNK	BNIP3
MEF2C	0	-0.760418	0.01	0.234	0	dNK	MEF2C
SERPINE1	0	-0.761556	0.017	0.182	0	dNK	SERPINE1
PTN	0	-0.76618	0.009	0.25	0	dNK	PTN
PRDM1	0	-0.766827	0.237	0.402	0	dNK	PRDM1
PILRA	0	-0.7674	0.011	0.316	0	dNK	PILRA
FAM89A	0	-0.771445	0.021	0.283	0	dNK	FAM89A
CD84	0	-0.772756	0.016	0.228	0	dNK	CD84
LY96	0	-0.773904	0.018	0.228	0	dNK	LY96
TNFSF13B	0	-0.778282	0.02	0.211	0	dNK	TNFSF13B
ACTN1	0	-0.77971	0.054	0.368	0	dNK	ACTN1
YBX1	0	-0.784305	0.795	0.839	0	dNK	YBX1
HSPG2	0	-0.784697	0.021	0.194	0	dNK	HSPG2
RARRES2	0	-0.784894	0.01	0.241	0	dNK	RARRES2
TSPAN4	0	-0.786251	0.05	0.407	0	dNK	TSPAN4
IRS2	0	-0.786467	0.039	0.329	0	dNK	IRS2
RNH1	0	-0.788062	0.312	0.594	0	dNK	RNH1
GDF15	0	-0.789578	0.021	0.121	0	dNK	GDF15
C2	0	-0.789991	0.015	0.329	0	dNK	C2
SPHK1	0	-0.790066	0.016	0.282	0	dNK	SPHK1
NINJ1	0	-0.792396	0.09	0.373	0	dNK	NINJ1
FPR3	0	-0.796404	0.009	0.199	0	dNK	FPR3
THBS1	0	-0.800568	0.113	0.257	0	dNK	THBS1
SNHG16	0	-0.801061	0.154	0.455	0	dNK	SNHG16
CD302	0	-0.804817	0.014	0.379	0	dNK	CD302
CDK2AP1	0	-0.810562	0.072	0.432	0	dNK	CDK2AP1
TWIST2	0	-0.812503	0.013	0.274	0	dNK	TWIST2
CCDC88A	0	-0.812564	0.073	0.376	0	dNK	CCDC88A
GLRX	0	-0.815517	0.302	0.495	0	dNK	GLRX
ATOX1	0	-0.815546	0.197	0.534	0	dNK	ATOX1
BCL2A1	0	-0.820667	0.018	0.147	0	dNK	BCL2A1
CLIC4	0	-0.820804	0.017	0.386	0	dNK	CLIC4
ITM2B	0	-0.824406	0.915	0.899	0	dNK	ITM2B
C20orf27	0	-0.825519	0.11	0.394	0	dNK	C20orf27
SNX9	0	-0.825631	0.098	0.444	0	dNK	SNX9
KLF4	0	-0.825783	0.017	0.311	0	dNK	KLF4
LEPROT	0	-0.829219	0.237	0.549	0	dNK	LEPROT
GAS6	0	-0.831075	0.014	0.357	0	dNK	GAS6
ZEB2	0	-0.831423	0.133	0.413	0	dNK	ZEB2
MXRA7	0	-0.83177	0.194	0.387	0	dNK	MXRA7
ISLR	0	-0.836684	0.013	0.258	0	dNK	ISLR
TUBA1C	0	-0.836991	0.184	0.505	0	dNK	TUBA1C
PRLR	0	-0.838544	0.013	0.272	0	dNK	PRLR
CNN3	0	-0.842679	0.01	0.302	0	dNK	CNN3
CAVIN1	0	-0.843533	0.013	0.291	0	dNK	CAVIN1
SSR3	0	-0.84523	0.372	0.618	0	dNK	SSR3
PSG3	0	-0.845415	0.013	0.113	0	dNK	PSG3
CD4	0	-0.850927	0.012	0.252	0	dNK	CD4
RND3	0	-0.85116	0.009	0.266	0	dNK	RND3
RPL7	0	-0.852845	0.928	0.91	0	dNK	RPL7
CCN2	0	-0.855743	0.019	0.192	0	dNK	CCN2
PLEKHO1	0	-0.85673	0.139	0.486	0	dNK	PLEKHO1
GPR183	0	-0.857294	0.024	0.181	0	dNK	GPR183
MGST3	0	-0.857323	0.396	0.62	0	dNK	MGST3
RPL12	0	-0.857836	0.958	0.938	0	dNK	RPL12
RIN2	0	-0.858797	0.015	0.331	0	dNK	RIN2
HDLBP	0	-0.866255	0.278	0.58	0	dNK	HDLBP
AXL	0	-0.867183	0.013	0.371	0	dNK	AXL
NBL1	0	-0.869719	0.063	0.341	0	dNK	NBL1
OSR2	0	-0.869843	0.013	0.242	0	dNK	OSR2
SLCO2B1	0	-0.872076	0.017	0.206	0	dNK	SLCO2B1
SDCBP	0	-0.873281	0.409	0.667	0	dNK	SDCBP
ABCA1	0	-0.877053	0.034	0.384	0	dNK	ABCA1
FILIP1L	0	-0.879761	0.009	0.248	0	dNK	FILIP1L
BNIP3L	0	-0.881063	0.217	0.554	0	dNK	BNIP3L
COX6C	0	-0.88422	0.78	0.788	0	dNK	COX6C
MORF4L2	0	-0.889012	0.234	0.527	0	dNK	MORF4L2
RIMKLB	0	-0.889218	0.026	0.137	0	dNK	RIMKLB
ENG	0	-0.893689	0.037	0.41	0	dNK	ENG
PLD3	0	-0.893814	0.276	0.495	0	dNK	PLD3
ARF4	0	-0.896284	0.27	0.556	0	dNK	ARF4
GJA1	0	-0.896672	0.021	0.291	0	dNK	GJA1
ULK4	0	-0.905071	0.034	0.298	0	dNK	ULK4
THY1	0	-0.907173	0.014	0.253	0	dNK	THY1
TMSB10	0	-0.910194	0.976	0.972	0	dNK	TMSB10
LIMA1	0	-0.912696	0.031	0.374	0	dNK	LIMA1
TCF7L2	0	-0.913201	0.012	0.333	0	dNK	TCF7L2
HLA-DMB	0	-0.914488	0.106	0.273	0	dNK	HLA-DMB
KLF3	0	-0.915745	0.017	0.428	0	dNK	KLF3
PLXDC2	0	-0.915775	0.01	0.287	0	dNK	PLXDC2
HSD17B1	0	-0.917417	0.024	0.127	0	dNK	HSD17B1
F3	0	-0.917533	0.014	0.225	0	dNK	F3
HLA-DQA2	0	-0.919386	0.017	0.166	0	dNK	HLA-DQA2
RHOBTB3	0	-0.920282	0.013	0.372	0	dNK	RHOBTB3
P2RY14	0	-0.923524	0.035	0.267	0	dNK	P2RY14
ALDH1A2	0	-0.925034	0.013	0.268	0	dNK	ALDH1A2
CD83	0	-0.925046	0.067	0.261	0	dNK	CD83
MMP14	0	-0.932983	0.021	0.398	0	dNK	MMP14
HAND2-AS1	0	-0.933003	0.015	0.271	0	dNK	HAND2-AS1
RCN1	0	-0.934543	0.083	0.392	0	dNK	RCN1
RTN4	0	-0.93511	0.414	0.661	0	dNK	RTN4
CD55	0	-0.938281	0.309	0.495	0	dNK	CD55
MFAP5	0	-0.939181	0.017	0.132	0	dNK	MFAP5
FOXO1	0	-0.939406	0.087	0.351	0	dNK	FOXO1
NRP1	0	-0.942635	0.014	0.33	0	dNK	NRP1
PERP	0	-0.943481	0.051	0.174	0	dNK	PERP
C5AR1	0	-0.944664	0.014	0.211	0	dNK	C5AR1
KCNK6	0	-0.947946	0.065	0.384	0	dNK	KCNK6
GABARAP	0	-0.948515	0.711	0.808	0	dNK	GABARAP
PPP1R15A	0	-0.949735	0.359	0.533	0	dNK	PPP1R15A
GNAS	0	-0.952306	0.78	0.869	0	dNK	GNAS
CALU	0	-0.954552	0.175	0.485	0	dNK	CALU
SOD3	0	-0.957044	0.011	0.292	0	dNK	SOD3
PPP1R14A	0	-0.966995	0.014	0.251	0	dNK	PPP1R14A
RAC1	0	-0.967356	0.633	0.787	0	dNK	RAC1
CREG1	0	-0.975115	0.084	0.356	0	dNK	CREG1
TSC22D1	0	-0.975359	0.075	0.395	0	dNK	TSC22D1
SPINT2	0	-0.976724	0.028	0.3	0	dNK	SPINT2
LRP1	0	-0.980667	0.013	0.432	0	dNK	LRP1
TMEM176A	0	-0.981595	0.013	0.298	0	dNK	TMEM176A
BLVRB	0	-0.987882	0.138	0.457	0	dNK	BLVRB
MSR1	0	-0.997212	0.015	0.219	0	dNK	MSR1
RPS17	0	-1.00051	0.784	0.842	0	dNK	RPS17
MRC1	0	-1.00231	0.018	0.172	0	dNK	MRC1
ANXA4	0	-1.00292	0.107	0.413	0	dNK	ANXA4
VMP1	0	-1.00315	0.235	0.553	0	dNK	VMP1
SPON2	0	-1.00334	0.024	0.275	0	dNK	SPON2
PEBP1	0	-1.00577	0.499	0.707	0	dNK	PEBP1
HNMT	0	-1.00848	0.023	0.429	0	dNK	HNMT
LAPTM4A	0	-1.00851	0.411	0.624	0	dNK	LAPTM4A
KCNQ1OT1	0	-1.00988	0.045	0.293	0	dNK	KCNQ1OT1
AOC1	0	-1.00989	0.015	0.126	0	dNK	AOC1
TGFBI	0	-1.01083	0.015	0.353	0	dNK	TGFBI
CD163	0	-1.01487	0.021	0.215	0	dNK	CD163
PTTG1IP	0	-1.0178	0.186	0.565	0	dNK	PTTG1IP
LIPA	0	-1.01816	0.111	0.369	0	dNK	LIPA
MT1E	0	-1.01948	0.024	0.138	0	dNK	MT1E
TREM2	0	-1.02176	0.013	0.195	0	dNK	TREM2
CD59	0	-1.03561	0.426	0.635	0	dNK	CD59
SPI1	0	-1.03913	0.015	0.259	0	dNK	SPI1
COL6A1	0	-1.03923	0.043	0.293	0	dNK	COL6A1
FBN1	0	-1.042	0.02	0.317	0	dNK	FBN1
RHOB	0	-1.04439	0.38	0.525	0	dNK	RHOB
MGST1	0	-1.04459	0.027	0.342	0	dNK	MGST1
JUNB	0	-1.04662	0.632	0.722	0	dNK	JUNB
CAV1	0	-1.04789	0.018	0.296	0	dNK	CAV1
IFNGR2	0	-1.05494	0.019	0.489	0	dNK	IFNGR2
NENF	0	-1.05957	0.047	0.514	0	dNK	NENF
TNFAIP2	0	-1.07384	0.019	0.42	0	dNK	TNFAIP2
MS4A4A	0	-1.07457	0.035	0.224	0	dNK	MS4A4A
PALLD	0	-1.07672	0.027	0.363	0	dNK	PALLD
GSN	0	-1.07723	0.351	0.568	0	dNK	GSN
FERMT2	0	-1.07753	0.014	0.336	0	dNK	FERMT2
XAGE2	0	-1.07976	0.009	0.118	0	dNK	XAGE2
RGS10	0	-1.08118	0.11	0.452	0	dNK	RGS10
PAPPA	0	-1.08333	0.019	0.258	0	dNK	PAPPA
PLPP1	0	-1.09707	0.148	0.322	0	dNK	PLPP1
RPLP0	0	-1.10378	0.916	0.932	0	dNK	RPLP0
ADAP2	0	-1.10405	0.015	0.25	0	dNK	ADAP2
PRSS23	0	-1.1057	0.033	0.304	0	dNK	PRSS23
PMP22	0	-1.10788	0.018	0.396	0	dNK	PMP22
HLA-DRB5	0	-1.10887	0.012	0.142	0	dNK	HLA-DRB5
FSTL1	0	-1.11288	0.035	0.372	0	dNK	FSTL1
TMEM37	0	-1.11733	0.016	0.36	0	dNK	TMEM37
RGS2	0	-1.12039	0.09	0.331	0	dNK	RGS2
KCTD12	0	-1.12048	0.02	0.332	0	dNK	KCTD12
CCL2	0	-1.12134	0.02	0.122	0	dNK	CCL2
DST	0	-1.1214	0.062	0.449	0	dNK	DST
IL6ST	0	-1.1265	0.132	0.492	0	dNK	IL6ST
S100A11	0	-1.13633	0.879	0.904	0	dNK	S100A11
SERPINH1	0	-1.13842	0.026	0.379	0	dNK	SERPINH1
GPX4	0	-1.14054	0.627	0.798	0	dNK	GPX4
ACSL4	0	-1.14133	0.127	0.303	0	dNK	ACSL4
ADRA2C	0	-1.14142	0.014	0.29	0	dNK	ADRA2C
SGK1	0	-1.146	0.05	0.309	0	dNK	SGK1
MNDA	0	-1.14704	0.01	0.214	0	dNK	MNDA
CPVL	0	-1.14815	0.022	0.257	0	dNK	CPVL
IGF1	0	-1.15016	0.016	0.334	0	dNK	IGF1
ACTA2	0	-1.15667	0.05	0.224	0	dNK	ACTA2
HSPB6	0	-1.15909	0.018	0.291	0	dNK	HSPB6
CSF1R	0	-1.1606	0.017	0.254	0	dNK	CSF1R
FSTL3	0	-1.16124	0.041	0.214	0	dNK	FSTL3
S100P	0	-1.16329	0.017	0.116	0	dNK	S100P
ANXA2	0	-1.16662	0.6	0.754	0	dNK	ANXA2
FCGR3A	0	-1.16664	0.033	0.237	0	dNK	FCGR3A
MXRA8	0	-1.17275	0.021	0.303	0	dNK	MXRA8
FGL2	0	-1.17525	0.024	0.237	0	dNK	FGL2
IL1B	0	-1.17608	0.013	0.122	0	dNK	IL1B
FLT1	0	-1.17644	0.042	0.175	0	dNK	FLT1
IGSF6	0	-1.17818	0.032	0.23	0	dNK	IGSF6
HSPA1B	0	-1.17877	0.133	0.392	0	dNK	HSPA1B
EFEMP1	0	-1.18109	0.02	0.315	0	dNK	EFEMP1
IFITM3	0	-1.1816	0.532	0.736	0	dNK	IFITM3
PDLIM1	0	-1.18431	0.122	0.378	0	dNK	PDLIM1
CRISPLD2	0	-1.18488	0.023	0.293	0	dNK	CRISPLD2
CEBPD	0	-1.18501	0.596	0.718	0	dNK	CEBPD
STAB1	0	-1.19396	0.027	0.215	0	dNK	STAB1
PLAUR	0	-1.19534	0.025	0.367	0	dNK	PLAUR
IL1R1	0	-1.19959	0.028	0.38	0	dNK	IL1R1
PLTP	0	-1.20234	0.042	0.374	0	dNK	PLTP
EGR1	0	-1.20349	0.257	0.41	0	dNK	EGR1
LST1	0	-1.20946	0.027	0.253	0	dNK	LST1
RORB	0	-1.20994	0.025	0.281	0	dNK	RORB
ALDH1A1	0	-1.21113	0.022	0.404	0	dNK	ALDH1A1
F13A1	0	-1.21297	0.023	0.174	0	dNK	F13A1
APP	0	-1.21401	0.045	0.454	0	dNK	APP
CYBB	0	-1.21603	0.034	0.242	0	dNK	CYBB
RAB13	0	-1.22155	0.024	0.474	0	dNK	RAB13
PTMS	0	-1.22333	0.224	0.591	0	dNK	PTMS
FCGR2A	0	-1.22995	0.023	0.241	0	dNK	FCGR2A
RAB31	0	-1.23097	0.022	0.506	0	dNK	RAB31
EMILIN2	0	-1.23387	0.036	0.43	0	dNK	EMILIN2
CTSH	0	-1.23572	0.02	0.474	0	dNK	CTSH
CXCR4	0	-1.25737	0.129	0.308	0	dNK	CXCR4
TCEAL9	0	-1.2603	0.022	0.451	0	dNK	TCEAL9
MEG3	0	-1.26532	0.012	0.248	0	dNK	MEG3
SOCS3	0	-1.274	0.066	0.4	0	dNK	SOCS3
FGF7	0	-1.27525	0.018	0.221	0	dNK	FGF7
MAFB	0	-1.27562	0.018	0.298	0	dNK	MAFB
HAND2	0	-1.27835	0.021	0.294	0	dNK	HAND2
NR2F2	0	-1.28431	0.017	0.35	0	dNK	NR2F2
ID4	0	-1.28538	0.019	0.301	0	dNK	ID4
LGALS3BP	0	-1.2872	0.036	0.474	0	dNK	LGALS3BP
LMNA	0	-1.32448	0.042	0.491	0	dNK	LMNA
S100A16	0	-1.331	0.022	0.339	0	dNK	S100A16
TFPI	0	-1.33172	0.043	0.376	0	dNK	TFPI
HMOX1	0	-1.33996	0.048	0.287	0	dNK	HMOX1
DEPP1	0	-1.34107	0.034	0.297	0	dNK	DEPP1
CYBA	0	-1.34521	0.485	0.698	0	dNK	CYBA
FOLR2	0	-1.34697	0.076	0.204	0	dNK	FOLR2
IFI6	0	-1.35447	0.371	0.573	0	dNK	IFI6
APLP2	0	-1.35668	0.315	0.65	0	dNK	APLP2
PLA2G2A	0	-1.35994	0.016	0.211	0	dNK	PLA2G2A
ZFP36L1	0	-1.36491	0.512	0.719	0	dNK	ZFP36L1
GAS1	0	-1.36492	0.043	0.289	0	dNK	GAS1
HTRA1	0	-1.37519	0.031	0.424	0	dNK	HTRA1
CD24	0	-1.3808	0.032	0.333	0	dNK	CD24
TFPI2	0	-1.38767	0.023	0.189	0	dNK	TFPI2
HLA-DMA	0	-1.40452	0.074	0.322	0	dNK	HLA-DMA
TCEAL4	0	-1.40944	0.037	0.512	0	dNK	TCEAL4
SOX4	0	-1.41817	0.163	0.405	0	dNK	SOX4
COL1A2	0	-1.42463	0.032	0.302	0	dNK	COL1A2
SELENOM	0	-1.43245	0.091	0.415	0	dNK	SELENOM
ADAMTS5	0	-1.44042	0.024	0.26	0	dNK	ADAMTS5
TXN	0	-1.44214	0.6	0.734	0	dNK	TXN
VIM	0	-1.44657	0.885	0.807	0	dNK	VIM
TMEM176B	0	-1.45677	0.031	0.362	0	dNK	TMEM176B
MARCKSL1	0	-1.46277	0.034	0.4	0	dNK	MARCKSL1
C1S	0	-1.47165	0.026	0.293	0	dNK	C1S
GLUL	0	-1.4721	0.388	0.66	0	dNK	GLUL
S100A10	0	-1.47973	0.324	0.478	0	dNK	S100A10
S100A13	0	-1.48115	0.059	0.431	0	dNK	S100A13
ATF3	0	-1.49992	0.043	0.38	0	dNK	ATF3
MGP	0	-1.50236	0.031	0.296	0	dNK	MGP
CXCL8	0	-1.50691	0.025	0.128	0	dNK	CXCL8
BEX3	0	-1.51168	0.034	0.455	0	dNK	BEX3
BRI3	0	-1.5188	0.397	0.74	0	dNK	BRI3
DKK1	0	-1.52649	0.025	0.223	0	dNK	DKK1
DSTN	0	-1.5452	0.305	0.628	0	dNK	DSTN
DUSP1	0	-1.55063	0.536	0.71	0	dNK	DUSP1
KISS1	0	-1.55069	0.029	0.206	0	dNK	KISS1
COL4A2	0	-1.55425	0.034	0.372	0	dNK	COL4A2
NAMPT	0	-1.55658	0.118	0.488	0	dNK	NAMPT
CRYAB	0	-1.56777	0.041	0.283	0	dNK	CRYAB
NOTUM	0	-1.56783	0.046	0.172	0	dNK	NOTUM
CPXM1	0	-1.56963	0.05	0.308	0	dNK	CPXM1
GPNMB	0	-1.57267	0.041	0.348	0	dNK	GPNMB
GADD45G	0	-1.60249	0.044	0.345	0	dNK	GADD45G
FABP5	0	-1.60955	0.178	0.363	0	dNK	FABP5
CTSZ	0	-1.61324	0.396	0.557	0	dNK	CTSZ
XAGE3	0	-1.61511	0.006	0.114	0	dNK	XAGE3
TYMP	0	-1.61962	0.218	0.55	0	dNK	TYMP
COL3A1	0	-1.627	0.04	0.31	0	dNK	COL3A1
PCOLCE	0	-1.63895	0.041	0.299	0	dNK	PCOLCE
YBX3	0	-1.64052	0.088	0.603	0	dNK	YBX3
IER3	0	-1.64109	0.188	0.387	0	dNK	IER3
COL1A1	0	-1.6438	0.035	0.295	0	dNK	COL1A1
MS4A6A	0	-1.64865	0.048	0.273	0	dNK	MS4A6A
MYL9	0	-1.6506	0.063	0.35	0	dNK	MYL9
IGFBP6	0	-1.6613	0.048	0.303	0	dNK	IGFBP6
MMP2	0	-1.66509	0.062	0.386	0	dNK	MMP2
HSPA1A	0	-1.70143	0.289	0.54	0	dNK	HSPA1A
A2M	0	-1.70708	0.051	0.442	0	dNK	A2M
KRT19	0	-1.7114	0.048	0.285	0	dNK	KRT19
TPM2	0	-1.72464	0.042	0.368	0	dNK	TPM2
CSH2	0	-1.73265	0.027	0.213	0	dNK	CSH2
COL6A2	0	-1.7346	0.03	0.322	0	dNK	COL6A2
C3	0	-1.75175	0.043	0.418	0	dNK	C3
MAF	0	-1.75248	0.044	0.502	0	dNK	MAF
COL4A1	0	-1.77203	0.058	0.416	0	dNK	COL4A1
CCN1	0	-1.77411	0.034	0.261	0	dNK	CCN1
NPC2	0	-1.78057	0.381	0.7	0	dNK	NPC2
SPARC	0	-1.78989	0.056	0.443	0	dNK	SPARC
NNMT	0	-1.80455	0.077	0.4	0	dNK	NNMT
C1R	0	-1.80698	0.036	0.309	0	dNK	C1R
TIMP2	0	-1.80719	0.128	0.625	0	dNK	TIMP2
LEFTY2	0	-1.81443	0.043	0.212	0	dNK	LEFTY2
SLC40A1	0	-1.82397	0.059	0.415	0	dNK	SLC40A1
CD68	0	-1.82922	0.051	0.445	0	dNK	CD68
TUBA1A	0	-1.83249	0.296	0.594	0	dNK	TUBA1A
MS4A7	0	-1.85199	0.043	0.284	0	dNK	MS4A7
TPM1	0	-1.86059	0.194	0.555	0	dNK	TPM1
IFI27	0	-1.86315	0.106	0.401	0	dNK	IFI27
KRT8	0	-1.86722	0.03	0.225	0	dNK	KRT8
HSPB1	0	-1.89031	0.282	0.689	0	dNK	HSPB1
ARID5B	0	-1.90528	0.089	0.505	0	dNK	ARID5B
S100A6	0	-1.90623	0.687	0.807	0	dNK	S100A6
LGMN	0	-1.91184	0.074	0.403	0	dNK	LGMN
GPX3	0	-1.93266	0.155	0.316	0	dNK	GPX3
ANXA5	0	-1.93502	0.264	0.767	0	dNK	ANXA5
SERPINF1	0	-1.94949	0.038	0.431	0	dNK	SERPINF1
CEBPB	0	-1.95239	0.199	0.688	0	dNK	CEBPB
PLIN2	0	-1.95387	0.069	0.58	0	dNK	PLIN2
HLA-DQB1	0	-1.95537	0.047	0.312	0	dNK	HLA-DQB1
MDK	0	-1.95916	0.05	0.399	0	dNK	MDK
DAB2	0	-1.96917	0.046	0.541	0	dNK	DAB2
RAMP1	0	-1.97084	0.108	0.358	0	dNK	RAMP1
KRT7	0	-2.00623	0.033	0.233	0	dNK	KRT7
PRDX1	0	-2.00981	0.196	0.749	0	dNK	PRDX1
SERPING1	0	-2.05539	0.06	0.503	0	dNK	SERPING1
HLA-DQA1	0	-2.06311	0.047	0.294	0	dNK	HLA-DQA1
FCGRT	0	-2.08667	0.087	0.597	0	dNK	FCGRT
AIF1	0	-2.0974	0.074	0.347	0	dNK	AIF1
TAGLN	0	-2.13152	0.051	0.332	0	dNK	TAGLN
GRN	0	-2.14169	0.116	0.618	0	dNK	GRN
KRT18	0	-2.16454	0.037	0.263	0	dNK	KRT18
H19	0	-2.1706	0.165	0.559	0	dNK	H19
C1QC	0	-2.17925	0.111	0.286	0	dNK	C1QC
TGM2	0	-2.18977	0.061	0.447	0	dNK	TGM2
CSH1	0	-2.19499	0.088	0.289	0	dNK	CSH1
IGFBP5	0	-2.21803	0.039	0.285	0	dNK	IGFBP5
MT2A	0	-2.24848	0.188	0.527	0	dNK	MT2A
G0S2	0	-2.26391	0.029	0.133	0	dNK	G0S2
CD14	0	-2.26477	0.097	0.324	0	dNK	CD14
CTSL	0	-2.26582	0.083	0.64	0	dNK	CTSL
JUN	0	-2.27827	0.271	0.644	0	dNK	JUN
FTH1	0	-2.27877	0.971	0.987	0	dNK	FTH1
NUPR1	0	-2.2841	0.082	0.518	0	dNK	NUPR1
TIMP1	0	-2.29747	0.198	0.576	0	dNK	TIMP1
BASP1	0	-2.32339	0.052	0.569	0	dNK	BASP1
CGA	0	-2.33504	0.085	0.283	0	dNK	CGA
SAT1	0	-2.34146	0.518	0.84	0	dNK	SAT1
HLA-DPB1	0	-2.34818	0.149	0.429	0	dNK	HLA-DPB1
MARCKS	0	-2.3697	0.055	0.619	0	dNK	MARCKS
FBLN1	0	-2.37751	0.096	0.504	0	dNK	FBLN1
APOD	0	-2.45019	0.06	0.338	0	dNK	APOD
PSAP	0	-2.45102	0.517	0.744	0	dNK	PSAP
IGFBP4	0	-2.45715	0.087	0.459	0	dNK	IGFBP4
SOD2	0	-2.46587	0.228	0.675	0	dNK	SOD2
PHLDA2	0	-2.48431	0.027	0.201	0	dNK	PHLDA2
CALD1	0	-2.48628	0.059	0.444	0	dNK	CALD1
SPARCL1	0	-2.52983	0.06	0.339	0	dNK	SPARCL1
IGFBP3	0	-2.53834	0.096	0.427	0	dNK	IGFBP3
C1QA	0	-2.55533	0.237	0.375	0	dNK	C1QA
CDKN1C	0	-2.56826	0.076	0.544	0	dNK	CDKN1C
S100A8	0	-2.60003	0.015	0.124	0	dNK	S100A8
C1QB	0	-2.60236	0.237	0.379	0	dNK	C1QB
HLA-DPA1	0	-2.6197	0.167	0.441	0	dNK	HLA-DPA1
CTSB	0	-2.68855	0.17	0.696	0	dNK	CTSB
C11orf96	0	-2.6988	0.09	0.385	0	dNK	C11orf96
VCAN	0	-2.72357	0.077	0.386	0	dNK	VCAN
SELENOP	0	-2.74582	0.164	0.57	0	dNK	SELENOP
FN1	0	-2.74644	0.157	0.562	0	dNK	FN1
HLA-DRB1	0	-2.78213	0.162	0.424	0	dNK	HLA-DRB1
RBP1	0	-2.78217	0.116	0.439	0	dNK	RBP1
IFI30	0	-2.80546	0.077	0.397	0	dNK	IFI30
S100A9	0	-2.8166	0.054	0.271	0	dNK	S100A9
PRG2	0	-2.81683	0.165	0.357	0	dNK	PRG2
LGALS3	0	-2.85068	0.199	0.761	0	dNK	LGALS3
PTGDS	0	-2.86043	0.07	0.343	0	dNK	PTGDS
FTL	0	-2.86135	0.955	0.971	0	dNK	FTL
CFD	0	-3.03096	0.154	0.581	0	dNK	CFD
APOC1	0	-3.08532	0.088	0.511	0	dNK	APOC1
TIMP3	0	-3.14551	0.241	0.621	0	dNK	TIMP3
CST3	0	-3.14819	0.405	0.798	0	dNK	CST3
SPP1	0	-3.26919	0.178	0.383	0	dNK	SPP1
PAGE4	0	-3.3223	0.017	0.144	0	dNK	PAGE4
HLA-DRA	0	-3.35399	0.231	0.48	0	dNK	HLA-DRA
CD74	0	-3.37902	0.338	0.53	0	dNK	CD74
LUM	0	-3.43339	0.268	0.466	0	dNK	LUM
DCN	0	-3.64259	0.265	0.486	0	dNK	DCN
APOE	0	-3.89717	0.27	0.722	0	dNK	APOE
RNASE1	3.60085089324121e-307	-2.54118	0.229	0.356	1.09537884172398e-302	dNK	RNASE1
PTPRF	2.01427275569046e-299	-0.719762	0.031	0.129	6.12741772281037e-295	dNK	PTPRF
TXNIP	4.8309044346545e-298	-0.600052	0.693	0.75	1.4695611290219e-293	dNK	TXNIP
STX16	1.11754597413523e-295	0.507649239814426	0.411	0.319	3.39957485331938e-291	dNK	STX16
CSTB	1.16193142696708e-290	-0.95002	0.618	0.72	3.53459540083385e-286	dNK	CSTB
PRDX6	1.83192160880128e-290	-0.537588	0.51	0.647	5.57270553397351e-286	dNK	PRDX6
MDM2	6.13577231603242e-289	0.527392521808572	0.34	0.239	1.86650193853706e-284	dNK	MDM2
SEM1	1.57255790307817e-286	-0.52011	0.532	0.661	4.78372114116379e-282	dNK	SEM1
NFKBIZ	2.76940031799644e-285	-0.590085	0.176	0.319	8.42451576734516e-281	dNK	NFKBIZ
SEC61G	4.46086611432758e-279	-0.576563	0.524	0.633	1.35699547197845e-274	dNK	SEC61G
HTRA4	2.06363480956772e-277	-0.650734	0.025	0.115	6.27757709070501e-273	dNK	HTRA4
SNX3	3.92001139312775e-275	-0.507307	0.529	0.67	1.19246746578946e-270	dNK	SNX3
C15orf48	1.06210702530834e-274	-0.891989	0.047	0.146	3.23092957098797e-270	dNK	C15orf48
SLC39A10	4.96283234141611e-274	0.519845995533496	0.33	0.232	1.50969359825878e-269	dNK	SLC39A10
HSPD1	1.10092139874725e-266	-0.513392	0.482	0.642	3.34900289498914e-262	dNK	HSPD1
P4HB	6.56936348942626e-266	-0.501498	0.525	0.634	1.99840037348347e-261	dNK	P4HB
XAF1	9.97246557591626e-265	0.50717451214768	0.482	0.379	3.03362402819373e-260	dNK	XAF1
RAB2A	1.58586582482229e-264	-0.589579	0.476	0.627	4.82420383910942e-260	dNK	RAB2A
BSG	6.02768789906128e-254	-0.51798	0.511	0.591	1.83362265889444e-249	dNK	BSG
ISM2	1.13907155443509e-244	-0.825257	0.023	0.102	3.46505566859154e-240	dNK	ISM2
ASAH1	7.38853467128141e-237	-0.763924	0.367	0.496	2.2475922470038e-232	dNK	ASAH1
KLF2	8.03800972348149e-236	-0.783872	0.158	0.277	2.44516255788307e-231	dNK	KLF2
TWISTNB	3.02786128391126e-232	-0.510263	0.187	0.328	9.21075402565804e-228	dNK	TWISTNB
PPIB	4.24314634971712e-228	-0.545528	0.815	0.789	1.29076511958395e-223	dNK	PPIB
HMGB3	3.05489585566587e-223	-0.62763	0.112	0.226	9.29299319293557e-219	dNK	HMGB3
PAEP	8.45238581513671e-221	-2.65223	0.869	0.716	2.57121576496459e-216	dNK	PAEP
OSTC	2.65987742881753e-219	-0.502249	0.493	0.578	8.09134713846293e-215	dNK	OSTC
EID1	5.31051529955509e-217	-0.50796	0.579	0.656	1.61545875412466e-212	dNK	EID1
RNASET2	3.1712876448973e-203	-0.814508	0.299	0.384	9.64705701577757e-199	dNK	RNASET2
HLA-G	2.77523644979358e-188	-0.811269	0.034	0.106	8.44226928027206e-184	dNK	HLA-G
HSPA5	3.64735502571671e-184	-0.560624	0.617	0.647	1.10952539882302e-179	dNK	HSPA5
IGFBP1	2.84863321988901e-174	-2.734	0.318	0.406	8.66554225490238e-170	dNK	IGFBP1
C12orf75	5.16745625347134e-171	-0.659291	0.126	0.223	1.57194019230598e-166	dNK	C12orf75
PCCA	2.88751895724417e-168	-0.985821	0.089	0.178	8.78383266793676e-164	dNK	PCCA
LAIR2	8.82315950720004e-155	-0.755363	0.056	0.129	2.68400512209025e-150	dNK	LAIR2
NR4A1	7.39127972760928e-152	-0.569526	0.3	0.394	2.24842729313874e-147	dNK	NR4A1
LINC01502	3.05021973822745e-142	-2.06081	0.049	0.113	9.27876844368792e-138	dNK	LINC01502
CXCL14	1.65462164652928e-136	-2.04746	0.135	0.217	5.03335904874208e-132	dNK	CXCL14
SLPI	4.5669372427615e-122	-1.0963	0.049	0.108	1.38926230924805e-117	dNK	SLPI
CTSS	1.45470893818128e-113	-1.29499	0.399	0.42	4.42522458994745e-109	dNK	CTSS
QSOX1	4.15005049013384e-100	-0.768146	0.176	0.267	1.26244535909871e-95	dNK	QSOX1
CCL3L1	2.20262109235342e-95	-1.31666	0.123	0.183	6.70037336293911e-91	dNK	CCL3L1
IGFBP7	4.4210859508192e-94	-1.84941	0.632	0.541	1.3448943462392e-89	dNK	IGFBP7
LYZ	7.05634435616768e-77	-1.34302	0.218	0.277	2.14653995314621e-72	dNK	LYZ
LTB	1.36743538218241e-75	-0.787909	0.056	0.1	4.15973843259889e-71	dNK	LTB
NFKBIA	2.82062504202491e-44	-0.803643	0.649	0.651	8.58034137783978e-40	dNK	NFKBIA
GCHFR	1.08465264791903e-41	-0.51866	0.132	0.169	3.29951335496968e-37	dNK	GCHFR
SERPINE2	2.22986488041479e-40	-0.805335	0.303	0.25	6.78324896622178e-36	dNK	SERPINE2
NEAT1	1.95562986241881e-23	-0.872535	0.831	0.703	5.94902604147802e-19	dNK	NEAT1
ISYNA1	8.39433599137949e-22	-0.676764	0.089	0.113	2.55355700857764e-17	dNK	ISYNA1
GADD45A	4.59428300286082e-18	-0.806694	0.337	0.303	1.39758088947026e-13	dNK	GADD45A
DCN.1	0	4.93427383513475	0.967	0.244	0	DSC	DCN
LUM.1	0	4.71580484197726	0.922	0.242	0	DSC	LUM
PTGDS.1	0	4.05098736403468	0.827	0.079	0	DSC	PTGDS
C11orf96.1	0	3.90601084963803	0.931	0.092	0	DSC	C11orf96
RBP1.1	0	3.88417905833928	0.952	0.145	0	DSC	RBP1
APOD.1	0	3.59448933639839	0.832	0.069	0	DSC	APOD
IGFBP1.1	0	3.56977587811835	0.602	0.308	0	DSC	IGFBP1
VCAN.1	0	3.36421458182369	0.804	0.127	0	DSC	VCAN
CFD.1	0	3.32150811418332	0.897	0.304	0	DSC	CFD
IGFBP4.1	0	3.25284637522125	0.917	0.161	0	DSC	IGFBP4
RAMP1.1	0	3.23899781033233	0.881	0.091	0	DSC	RAMP1
IGFBP5.1	0	3.20182044075827	0.723	0.046	0	DSC	IGFBP5
SPARCL1.1	0	3.1627318352113	0.827	0.071	0	DSC	SPARCL1
TIMP3.1	0	3.1438589790713	0.921	0.368	0	DSC	TIMP3
TAGLN.1	0	3.08404977473044	0.778	0.076	0	DSC	TAGLN
LEFTY2.1	0	3.03280657724527	0.541	0.039	0	DSC	LEFTY2
TGM2.1	0	2.90118918489677	0.878	0.152	0	DSC	TGM2
C1R.1	0	2.89931913268508	0.789	0.047	0	DSC	C1R
CALD1.1	0	2.85009578979792	0.89	0.145	0	DSC	CALD1
IGFBP6.1	0	2.82523105054294	0.795	0.043	0	DSC	IGFBP6
PCOLCE.1	0	2.78138032129017	0.793	0.038	0	DSC	PCOLCE
MDK.1	0	2.73159821783014	0.834	0.118	0	DSC	MDK
IGFBP3.1	0	2.71728564011025	0.764	0.184	0	DSC	IGFBP3
CPXM1.1	0	2.68312113702019	0.796	0.049	0	DSC	CPXM1
MYL9.1	0	2.66927316988706	0.861	0.072	0	DSC	MYL9
TPM2.1	0	2.66821935961821	0.866	0.078	0	DSC	TPM2
CCN1.1	0	2.64830869664051	0.596	0.063	0	DSC	CCN1
COL6A2.1	0	2.6461207115386	0.799	0.053	0	DSC	COL6A2
DKK1.1	0	2.62648323868942	0.591	0.026	0	DSC	DKK1
ADAMTS5.1	0	2.53455747801296	0.691	0.028	0	DSC	ADAMTS5
C1S.1	0	2.51602971894797	0.77	0.033	0	DSC	C1S
IGFBP2	0	2.51130930158592	0.911	0.399	0	DSC	IGFBP2
SERPINF1.1	0	2.50836896930599	0.796	0.153	0	DSC	SERPINF1
GAS1.1	0	2.48050156423297	0.771	0.037	0	DSC	GAS1
PLA2G2A.1	0	2.41874260925949	0.575	0.017	0	DSC	PLA2G2A
BASP1.1	0	2.3979424600534	0.903	0.249	0	DSC	BASP1
SERPING1.1	0	2.39168039311645	0.815	0.22	0	DSC	SERPING1
GADD45G.1	0	2.38406836548995	0.704	0.108	0	DSC	GADD45G
TUBA1A.1	0	2.37293441367978	0.894	0.376	0	DSC	TUBA1A
MMP2.1	0	2.36974404288913	0.794	0.124	0	DSC	MMP2
COL3A1.1	0	2.35418029227831	0.789	0.048	0	DSC	COL3A1
HAND2.1	0	2.3344570320602	0.804	0.022	0	DSC	HAND2
RORB.1	0	2.27121512019945	0.772	0.022	0	DSC	RORB
MEG3.1	0	2.25284520043431	0.684	0.014	0	DSC	MEG3
PLPP1.1	0	2.23046861931505	0.77	0.11	0	DSC	PLPP1
COL1A1.1	0	2.16669133433215	0.765	0.041	0	DSC	COL1A1
SOX4.1	0	2.15894628323796	0.75	0.197	0	DSC	SOX4
SELENOM.1	0	2.13297704907601	0.83	0.151	0	DSC	SELENOM
ADRA2C.1	0	2.12689153802338	0.793	0.019	0	DSC	ADRA2C
HSPB6.1	0	2.12436104239922	0.788	0.023	0	DSC	HSPB6
IGFBP7.1	0	2.12109267939678	0.911	0.466	0	DSC	IGFBP7
CRISPLD2.1	0	2.10057823661983	0.753	0.038	0	DSC	CRISPLD2
MXRA8.1	0	2.06433676195689	0.777	0.038	0	DSC	MXRA8
COL1A2.1	0	2.0192574560654	0.779	0.041	0	DSC	COL1A2
S100A16.1	0	2.00340281684241	0.804	0.063	0	DSC	S100A16
ACTA2.1	0	1.92963606648136	0.567	0.045	0	DSC	ACTA2
TXN.1	0	1.92494024663607	0.926	0.619	0	DSC	TXN
RHOB.1	0	1.92416502189631	0.868	0.358	0	DSC	RHOB
COL6A1.1	0	1.90776581543079	0.747	0.047	0	DSC	COL6A1
TIMP1.1	0	1.87328164735627	0.864	0.329	0	DSC	TIMP1
P2RY14.1	0	1.84625555891844	0.706	0.034	0	DSC	P2RY14
HAND2-AS1.1	0	1.84149160887638	0.751	0.015	0	DSC	HAND2-AS1
ID4.1	0	1.84059117558654	0.719	0.053	0	DSC	ID4
MARCKSL1.1	0	1.81934543427616	0.802	0.122	0	DSC	MARCKSL1
ALDH1A2.1	0	1.80828646183818	0.734	0.017	0	DSC	ALDH1A2
ULK4.1	0	1.7891366029347	0.771	0.041	0	DSC	ULK4
F3.1	0	1.77882270947917	0.6	0.021	0	DSC	F3
PPP1R14A.1	0	1.77571835221153	0.644	0.03	0	DSC	PPP1R14A
COX6C.1	0	1.76893057500324	0.936	0.739	0	DSC	COX6C
MGP.1	0	1.75196908043731	0.73	0.05	0	DSC	MGP
SPON2.1	0	1.73234166064535	0.684	0.043	0	DSC	SPON2
C3.1	0	1.72139666555462	0.752	0.157	0	DSC	C3
OSR2.1	0	1.71207669414207	0.65	0.02	0	DSC	OSR2
FBLN1.1	0	1.6978985257984	0.838	0.23	0	DSC	FBLN1
TMEM37.1	0	1.69782304638928	0.74	0.098	0	DSC	TMEM37
NR2F2.1	0	1.69258725103549	0.781	0.077	0	DSC	NR2F2
ISLR.1	0	1.68773485974619	0.707	0.016	0	DSC	ISLR
LGALS3.1	0	1.68061456538906	0.939	0.469	0	DSC	LGALS3
THBS1.1	0	1.66995854514831	0.631	0.081	0	DSC	THBS1
ARID5B.1	0	1.63993499188519	0.853	0.223	0	DSC	ARID5B
TWIST2.1	0	1.63901338255922	0.753	0.017	0	DSC	TWIST2
MXRA7.1	0	1.63781059054149	0.809	0.176	0	DSC	MXRA7
PRSS23.1	0	1.63716008462131	0.736	0.057	0	DSC	PRSS23
CEBPD.1	0	1.61209573559173	0.915	0.605	0	DSC	CEBPD
PDLIM1.1	0	1.60402919538157	0.782	0.146	0	DSC	PDLIM1
THY1.1	0	1.60312128516516	0.663	0.026	0	DSC	THY1
FOXO1.1	0	1.58693879364201	0.742	0.119	0	DSC	FOXO1
EMILIN2.1	0	1.57787256378139	0.74	0.169	0	DSC	EMILIN2
PRLR.1	0	1.57625549401078	0.685	0.036	0	DSC	PRLR
FERMT2.1	0	1.57567362966842	0.732	0.079	0	DSC	FERMT2
DSTN.1	0	1.55990972577192	0.891	0.411	0	DSC	DSTN
JUN.1	0	1.55948530014754	0.854	0.422	0	DSC	JUN
RARRES2.1	0	1.55760911123627	0.655	0.017	0	DSC	RARRES2
NBL1.1	0	1.53889770895556	0.756	0.096	0	DSC	NBL1
GNG4.1	0	1.53728983777559	0.697	0.017	0	DSC	GNG4
PRDM1.1	0	1.52760603052486	0.761	0.222	0	DSC	PRDM1
HSPB1.1	0	1.51822726958059	0.881	0.459	0	DSC	HSPB1
VIM.1	0	1.51665306652482	0.984	0.785	0	DSC	VIM
S100A6.1	0	1.51076038776786	0.954	0.711	0	DSC	S100A6
PALLD.1	0	1.50053	0.732	0.108	0	DSC	PALLD
LGALS1	0	1.49942145056227	0.98	0.759	0	DSC	LGALS1
MCC.1	0	1.49795828450711	0.711	0.028	0	DSC	MCC
GJA1.1	0	1.49617586002417	0.702	0.051	0	DSC	GJA1
C20orf27.1	0	1.48401919789594	0.758	0.162	0	DSC	C20orf27
PDGFRA.1	0	1.4818676180337	0.698	0.014	0	DSC	PDGFRA
CLMP.1	0	1.45997677821571	0.693	0.013	0	DSC	CLMP
RND3.1	0	1.44532194818183	0.629	0.046	0	DSC	RND3
KCNK6.1	0	1.44399626454364	0.717	0.148	0	DSC	KCNK6
DEPP1.1	0	1.43766744294407	0.616	0.088	0	DSC	DEPP1
BTBD3.1	0	1.4352609408046	0.619	0.057	0	DSC	BTBD3
EFEMP1.1	0	1.4332924908888	0.695	0.073	0	DSC	EFEMP1
TCEAL4.1	0	1.40806223372291	0.799	0.223	0	DSC	TCEAL4
SERPINH1.1	0	1.40656256165499	0.734	0.121	0	DSC	SERPINH1
ALDH1A1.1	0	1.40222929975534	0.743	0.139	0	DSC	ALDH1A1
IL1R1.1	0	1.3988776959795	0.768	0.112	0	DSC	IL1R1
PALMD.1	0	1.38280240442681	0.644	0.021	0	DSC	PALMD
RDH10.1	0	1.37873894669781	0.635	0.046	0	DSC	RDH10
RCN1.1	0	1.37466434580052	0.751	0.152	0	DSC	RCN1
YBX3.1	0	1.3734500901537	0.833	0.315	0	DSC	YBX3
FILIP1L.1	0	1.36296305495035	0.532	0.06	0	DSC	FILIP1L
COL6A3.1	0	1.35866344634637	0.584	0.019	0	DSC	COL6A3
AC027288.3.1	0	1.3486995939132	0.529	0.009	0	DSC	AC027288.3
TPM1.1	0	1.34371426854045	0.849	0.313	0	DSC	TPM1
LTBP4.1	0	1.34215532041069	0.694	0.059	0	DSC	LTBP4
PGR.1	0	1.33983364646978	0.646	0.011	0	DSC	PGR
LMOD1.1	0	1.3349521662584	0.667	0.011	0	DSC	LMOD1
SPARC.1	0	1.33455083761853	0.782	0.175	0	DSC	SPARC
SPHK1.1	0	1.32410352022786	0.59	0.075	0	DSC	SPHK1
SOCS3.1	0	1.3212363896795	0.649	0.183	0	DSC	SOCS3
INAFM1.1	0	1.31228533831652	0.69	0.074	0	DSC	INAFM1
FBXO32.1	0	1.30877265071631	0.565	0.058	0	DSC	FBXO32
CFL2.1	0	1.30549019637653	0.728	0.094	0	DSC	CFL2
FBLN2.1	0	1.2994413261029	0.637	0.02	0	DSC	FBLN2
PMP22.1	0	1.29893784238415	0.736	0.132	0	DSC	PMP22
PPIB.1	0	1.29548436775286	0.891	0.769	0	DSC	PPIB
RARRES1.1	0	1.29485309601096	0.524	0.04	0	DSC	RARRES1
PLEKHH2.1	0	1.29431958502667	0.633	0.007	0	DSC	PLEKHH2
ANTXR1.1	0	1.29115514068097	0.664	0.041	0	DSC	ANTXR1
ATF3.1	0	1.28792254169113	0.585	0.175	0	DSC	ATF3
RIN2.1	0	1.28594239638308	0.614	0.11	0	DSC	RIN2
CD248.1	0	1.28400787981752	0.559	0.014	0	DSC	CD248
TGFB1I1.1	0	1.27456404594123	0.68	0.025	0	DSC	TGFB1I1
KCNQ1OT1.1	0	1.27447737040993	0.581	0.1	0	DSC	KCNQ1OT1
GSN.1	0	1.27205384737593	0.79	0.408	0	DSC	GSN
ADAMTS9.1	0	1.27072198841302	0.585	0.022	0	DSC	ADAMTS9
NID1.1	0	1.26546875558059	0.662	0.034	0	DSC	NID1
MMP10	0	1.26279011640886	0.148	0.012	0	DSC	MMP10
IRS2.1	0	1.25739709058911	0.683	0.098	0	DSC	IRS2
SNHG29.1	0	1.25589918804591	0.883	0.674	0	DSC	SNHG29
MFGE8	0	1.24935349428195	0.702	0.08	0	DSC	MFGE8
TBX3.1	0	1.24184847656375	0.639	0.03	0	DSC	TBX3
RPLP0.1	0	1.24156765681832	0.982	0.91	0	DSC	RPLP0
HTRA1.1	0	1.23789440426175	0.756	0.156	0	DSC	HTRA1
SNHG16.1	0	1.23753935977919	0.771	0.231	0	DSC	SNHG16
CAV1.1	0	1.23174045895546	0.675	0.062	0	DSC	CAV1
ITGB8.1	0	1.22906673025683	0.588	0.03	0	DSC	ITGB8
PLAGL1.1	0	1.21861056421596	0.646	0.098	0	DSC	PLAGL1
SFRP4.1	0	1.1979236661251	0.481	0.007	0	DSC	SFRP4
TUBB3.1	0	1.19763231298353	0.554	0.026	0	DSC	TUBB3
COL15A1	0	1.1975806553845	0.642	0.048	0	DSC	COL15A1
CNN3.1	0	1.19519428861953	0.697	0.057	0	DSC	CNN3
TWISTNB.1	0	1.19205156049603	0.623	0.178	0	DSC	TWISTNB
RPL12.1	0	1.18657358391156	0.973	0.936	0	DSC	RPL12
LAMA4.1	0	1.17933	0.664	0.058	0	DSC	LAMA4
PPP1R15A.1	0	1.17744388601771	0.718	0.402	0	DSC	PPP1R15A
DST.1	0	1.17559337141565	0.719	0.203	0	DSC	DST
CCN2.1	0	1.17433453580438	0.441	0.043	0	DSC	CCN2
TCF7L2.1	0	1.1742224629025	0.685	0.089	0	DSC	TCF7L2
EEF2.1	0	1.16527265875918	0.912	0.748	0	DSC	EEF2
CCDC80.1	0	1.16506059127791	0.647	0.034	0	DSC	CCDC80
SPTSSA.1	0	1.15722044286801	0.734	0.217	0	DSC	SPTSSA
RPS8.1	0	1.15383300927344	0.984	0.949	0	DSC	RPS8
EFEMP2.1	0	1.14746079795183	0.682	0.033	0	DSC	EFEMP2
DUSP1.1	0	1.14671038240239	0.877	0.586	0	DSC	DUSP1
OSTC.1	0	1.14596889383875	0.81	0.471	0	DSC	OSTC
TPM4	0	1.14445617311875	0.905	0.634	0	DSC	TPM4
NPW.1	0	1.14353459304821	0.503	0.012	0	DSC	NPW
S100A13.1	0	1.14065302023598	0.803	0.16	0	DSC	S100A13
MAP1B.1	0	1.13312464646941	0.581	0.029	0	DSC	MAP1B
PRRX1.1	0	1.11181781584563	0.642	0.01	0	DSC	PRRX1
NNMT.1	0	1.11180650784339	0.81	0.138	0	DSC	NNMT
CSRP1.1	0	1.10870089783082	0.724	0.239	0	DSC	CSRP1
AEBP1.1	0	1.10742684766882	0.608	0.021	0	DSC	AEBP1
MGST1.1	0	1.10049365910966	0.659	0.112	0	DSC	MGST1
SPOCK1	0	1.0981775258433	0.606	0.012	0	DSC	SPOCK1
SULF2.1	0	1.09574946833301	0.669	0.054	0	DSC	SULF2
WT1	0	1.09363487404659	0.631	0.008	0	DSC	WT1
IL15	0	1.09190188319884	0.603	0.046	0	DSC	IL15
ZEB1	0	1.08650925807031	0.692	0.154	0	DSC	ZEB1
FBN1.1	0	1.08080003699919	0.678	0.081	0	DSC	FBN1
ARF4.1	0	1.07879326246405	0.806	0.359	0	DSC	ARF4
RNF152.1	0	1.07547485875429	0.583	0.015	0	DSC	RNF152
PDLIM4.1	0	1.07393718705501	0.621	0.03	0	DSC	PDLIM4
PTMS.1	0	1.07382728087256	0.826	0.364	0	DSC	PTMS
DDAH2.1	0	1.07330619647066	0.778	0.303	0	DSC	DDAH2
RASGRP2.1	0	1.06878588032274	0.546	0.046	0	DSC	RASGRP2
CTSK.1	0	1.06321225386987	0.56	0.028	0	DSC	CTSK
NAA20.1	0	1.06280035998372	0.768	0.279	0	DSC	NAA20
RPL5	0	1.05955416376919	0.961	0.906	0	DSC	RPL5
IGF1.1	0	1.05406867722123	0.603	0.117	0	DSC	IGF1
MEDAG	0	1.0538841985708	0.509	0.013	0	DSC	MEDAG
ADAMTS1	0	1.05295331745934	0.558	0.147	0	DSC	ADAMTS1
KANK2.1	0	1.05222566251683	0.64	0.043	0	DSC	KANK2
RAB13.1	0	1.05151978286678	0.75	0.199	0	DSC	RAB13
IFITM3.1	0	1.05095769194992	0.922	0.593	0	DSC	IFITM3
ALDH1A3	0	1.04626596093389	0.522	0.012	0	DSC	ALDH1A3
TMEM45A.1	0	1.04016	0.541	0.025	0	DSC	TMEM45A
RSPO3	0	1.03644121686036	0.429	0.005	0	DSC	RSPO3
CUX1.1	0	1.03307978853657	0.745	0.241	0	DSC	CUX1
LAPTM4A.1	0	1.03203288980931	0.789	0.483	0	DSC	LAPTM4A
PLAT	0	1.03147188071475	0.55	0.018	0	DSC	PLAT
ADH5.1	0	1.03033907713207	0.775	0.326	0	DSC	ADH5
NDN	0	1.02835913558354	0.656	0.03	0	DSC	NDN
PAMR1	0	1.02679256877538	0.577	0.009	0	DSC	PAMR1
PSD3.1	0	1.02674335008079	0.593	0.035	0	DSC	PSD3
INSR.1	0	1.02083459393416	0.633	0.059	0	DSC	INSR
MMP14.1	0	1.02035802993604	0.69	0.149	0	DSC	MMP14
CEBPB.1	0	1.01749330943682	0.864	0.428	0	DSC	CEBPB
TPST1	0	1.01581001597742	0.632	0.023	0	DSC	TPST1
TUBB6.1	0	1.01484912305156	0.679	0.101	0	DSC	TUBB6
CARHSP1	0	1.01253603313748	0.763	0.273	0	DSC	CARHSP1
RPL7.1	0	1.01228460847427	0.96	0.903	0	DSC	RPL7
REV3L	0	1.00802074770677	0.62	0.16	0	DSC	REV3L
CALU.1	0	1.00797373599824	0.743	0.275	0	DSC	CALU
TWIST1	0	1.00778903653184	0.526	0.01	0	DSC	TWIST1
CCDC71L.1	0	1.00383062138943	0.546	0.085	0	DSC	CCDC71L
TCEAL3.1	0	0.99704384964434	0.685	0.142	0	DSC	TCEAL3
AL139393.3	0	0.990336495876531	0.443	0.012	0	DSC	AL139393.3
PROCR.1	0	0.989674512226837	0.58	0.068	0	DSC	PROCR
TUBB.1	0	0.988551361878032	0.846	0.494	0	DSC	TUBB
CDH11	0	0.986605989037347	0.596	0.011	0	DSC	CDH11
VCL.1	0	0.986037517912324	0.647	0.124	0	DSC	VCL
PBX1.1	0	0.984209642534974	0.619	0.034	0	DSC	PBX1
PKIG.1	0	0.978778679489823	0.655	0.059	0	DSC	PKIG
SCARA5	0	0.975830550330884	0.457	0.008	0	DSC	SCARA5
PDLIM2	0	0.975429833217434	0.719	0.233	0	DSC	PDLIM2
CXCL12.1	0	0.975150067445757	0.53	0.045	0	DSC	CXCL12
LONRF2	0	0.973586896362173	0.557	0.008	0	DSC	LONRF2
PARVA.1	0	0.970705592993922	0.679	0.06	0	DSC	PARVA
EID1.1	0	0.968469393694664	0.844	0.566	0	DSC	EID1
CHSY1	0	0.968407	0.595	0.192	0	DSC	CHSY1
MFAP4	0	0.968261509113105	0.472	0.01	0	DSC	MFAP4
PDGFRB	0	0.96622732535459	0.602	0.015	0	DSC	PDGFRB
CNN1	0	0.966005914298596	0.416	0.007	0	DSC	CNN1
MT2A.1	0	0.963638389459989	0.668	0.341	0	DSC	MT2A
RPS18	0	0.962740810721583	0.99	0.967	0	DSC	RPS18
RPL10A	0	0.959467018838506	0.964	0.909	0	DSC	RPL10A
CST3.1	0	0.957897427650843	0.93	0.592	0	DSC	CST3
MIR100HG	0	0.955821162947514	0.542	0.009	0	DSC	MIR100HG
CDK2AP1.1	0	0.953637415493181	0.729	0.189	0	DSC	CDK2AP1
SH3PXD2B.1	0	0.945313731466134	0.622	0.041	0	DSC	SH3PXD2B
MANF	0	0.945278783062853	0.749	0.356	0	DSC	MANF
MAP3K20	0	0.938681445955115	0.644	0.084	0	DSC	MAP3K20
CAB39L	0	0.935517872870815	0.448	0.033	0	DSC	CAB39L
FBLN5	0	0.931648252841884	0.635	0.046	0	DSC	FBLN5
RPL29	0	0.931554423529056	0.967	0.933	0	DSC	RPL29
BSG.1	0	0.931289249244875	0.775	0.501	0	DSC	BSG
HSPA5.1	0	0.922423581474383	0.786	0.591	0	DSC	HSPA5
LINC02432	0	0.920217493520738	0.345	0.01	0	DSC	LINC02432
TSHZ2.1	0	0.915935671910831	0.588	0.029	0	DSC	TSHZ2
HES4.1	0	0.915624315476048	0.524	0.049	0	DSC	HES4
AKAP12.1	0	0.915057017376402	0.573	0.041	0	DSC	AKAP12
TSKU	0	0.909904520254916	0.573	0.029	0	DSC	TSKU
WNT4	0	0.908836687923123	0.453	0.009	0	DSC	WNT4
SEC61G.1	0	0.907967403027533	0.838	0.524	0	DSC	SEC61G
CAVIN1.1	0	0.907082449368336	0.632	0.069	0	DSC	CAVIN1
MORF4L2.1	0	0.903308532357723	0.789	0.323	0	DSC	MORF4L2
MAP1LC3A	0	0.902384734459071	0.678	0.122	0	DSC	MAP1LC3A
SSR2	0	0.901363206024122	0.833	0.649	0	DSC	SSR2
DDR2	0	0.899171382980313	0.553	0.011	0	DSC	DDR2
RACK1	0	0.897240640578472	0.958	0.911	0	DSC	RACK1
TNXB	0	0.895804817668253	0.587	0.013	0	DSC	TNXB
YWHAQ	0	0.895727560246729	0.803	0.406	0	DSC	YWHAQ
AOPEP.1	0	0.895005967439542	0.636	0.058	0	DSC	AOPEP
CD59.1	0	0.89153483758424	0.826	0.488	0	DSC	CD59
REXO2.1	0	0.889744747558288	0.746	0.257	0	DSC	REXO2
SOD3.1	0	0.888761554840136	0.651	0.063	0	DSC	SOD3
SSR3.1	0	0.888428901830833	0.794	0.46	0	DSC	SSR3
MAPKAP1	0	0.886740728417673	0.69	0.218	0	DSC	MAPKAP1
FXYD1	0	0.886603747852921	0.593	0.016	0	DSC	FXYD1
RPS2.1	0	0.885998116480465	0.989	0.959	0	DSC	RPS2
TMEM98	0	0.884709056954665	0.585	0.016	0	DSC	TMEM98
MEIS1	0	0.882622783698092	0.551	0.012	0	DSC	MEIS1
RRAS.1	0	0.882296196469264	0.647	0.181	0	DSC	RRAS
COL18A1	0	0.881711748632839	0.631	0.073	0	DSC	COL18A1
TJP1.1	0	0.880963103450383	0.672	0.076	0	DSC	TJP1
RTL8C.1	0	0.878960441279193	0.721	0.202	0	DSC	RTL8C
ZYX	0	0.878924363597589	0.778	0.387	0	DSC	ZYX
RPL10	0	0.878778601949476	0.994	0.973	0	DSC	RPL10
LGALS3BP.1	0	0.878283418182971	0.721	0.214	0	DSC	LGALS3BP
EFHD1.1	0	0.875097822670519	0.578	0.042	0	DSC	EFHD1
PPP1R14B.1	0	0.873246069829142	0.836	0.497	0	DSC	PPP1R14B
MITF.1	0	0.872366053421554	0.627	0.109	0	DSC	MITF
JUNB.1	0	0.872341397543296	0.854	0.644	0	DSC	JUNB
SNX9.1	0	0.870677566461511	0.707	0.218	0	DSC	SNX9
RPS5	0	0.868321307136009	0.944	0.886	0	DSC	RPS5
PTMA	0	0.867162303952673	0.986	0.955	0	DSC	PTMA
CAVIN3	0	0.865850388455931	0.55	0.041	0	DSC	CAVIN3
EIF4A1.1	0	0.864170357599012	0.925	0.8	0	DSC	EIF4A1
LIMA1.1	0	0.859923666630856	0.637	0.148	0	DSC	LIMA1
AXL.1	0	0.858094630464672	0.679	0.125	0	DSC	AXL
RPL8.1	0	0.857787453099264	0.975	0.941	0	DSC	RPL8
MTCH1.1	0	0.849940316006667	0.766	0.336	0	DSC	MTCH1
ZFP36L1.1	0	0.849329709131489	0.827	0.598	0	DSC	ZFP36L1
XBP1	0	0.848114108451244	0.786	0.476	0	DSC	XBP1
LAMB1.1	0	0.845673405319141	0.615	0.062	0	DSC	LAMB1
LMCD1	0	0.844614686264306	0.411	0.023	0	DSC	LMCD1
OGN	0	0.843632612910343	0.467	0.006	0	DSC	OGN
EMP1.1	0	0.842493039145086	0.598	0.065	0	DSC	EMP1
COL4A2.1	0	0.841627982833184	0.731	0.119	0	DSC	COL4A2
SEC61B	0	0.840448263466648	0.868	0.661	0	DSC	SEC61B
LHFPL6.1	0	0.840384380977541	0.619	0.048	0	DSC	LHFPL6
METRN	0	0.840100888476845	0.621	0.127	0	DSC	METRN
SH3PXD2A.1	0	0.837073652344455	0.603	0.078	0	DSC	SH3PXD2A
TP53I3.1	0	0.835460549925142	0.6	0.08	0	DSC	TP53I3
PTN.1	0	0.833932511357912	0.546	0.057	0	DSC	PTN
CD81.1	0	0.833758909740585	0.877	0.766	0	DSC	CD81
PAWR	0	0.832764684541324	0.625	0.145	0	DSC	PAWR
RPL7A	0	0.832679577913078	0.979	0.943	0	DSC	RPL7A
LAMC1.1	0	0.831332871669265	0.625	0.078	0	DSC	LAMC1
CDC42EP3	0	0.828937582311624	0.567	0.153	0	DSC	CDC42EP3
NENF.1	0	0.827241095033504	0.747	0.246	0	DSC	NENF
CTTN.1	0	0.826986458823886	0.674	0.085	0	DSC	CTTN
PLPP3.1	0	0.826960057310534	0.542	0.085	0	DSC	PLPP3
NECTIN2.1	0	0.826735272443707	0.66	0.124	0	DSC	NECTIN2
RPL36	0	0.82611286101222	0.953	0.919	0	DSC	RPL36
HSDL2	0	0.824508645353921	0.628	0.147	0	DSC	HSDL2
BNIP3L.1	0	0.823948309036066	0.777	0.344	0	DSC	BNIP3L
DNAJB9	0	0.823750895724672	0.645	0.193	0	DSC	DNAJB9
TCIM	0	0.822430677685382	0.342	0.026	0	DSC	TCIM
GREB1	0	0.820697235390172	0.516	0.012	0	DSC	GREB1
RAB34.1	0	0.819966201804948	0.638	0.099	0	DSC	RAB34
SMTN	0	0.819876807473717	0.578	0.036	0	DSC	SMTN
RPL3	0	0.819484406855445	0.985	0.95	0	DSC	RPL3
SYNPO2	0	0.819277555294307	0.458	0.01	0	DSC	SYNPO2
PLIN2.1	0	0.81888712413959	0.807	0.295	0	DSC	PLIN2
COL5A2	0	0.818277914936339	0.543	0.018	0	DSC	COL5A2
BAMBI	0	0.816901397356683	0.341	0.02	0	DSC	BAMBI
GAS5	0	0.816085113598011	0.822	0.572	0	DSC	GAS5
TRIOBP.1	0	0.813982550591556	0.699	0.211	0	DSC	TRIOBP
TCEAL9.1	0	0.809510882769716	0.74	0.181	0	DSC	TCEAL9
IMPDH2.1	0	0.808953944177954	0.694	0.196	0	DSC	IMPDH2
ZBTB20	0	0.808473967916569	0.628	0.191	0	DSC	ZBTB20
RAP1B	0	0.808165434743986	0.85	0.599	0	DSC	RAP1B
MCFD2.1	0	0.806964778251566	0.678	0.199	0	DSC	MCFD2
GLRX.1	0	0.806695697903991	0.643	0.368	0	DSC	GLRX
PLAC9	0	0.806495649675944	0.489	0.013	0	DSC	PLAC9
FAM114A1.1	0	0.806437689405752	0.632	0.097	0	DSC	FAM114A1
OAT	0	0.806213129429982	0.663	0.142	0	DSC	OAT
RBFOX2.1	0	0.806023760792048	0.629	0.062	0	DSC	RBFOX2
RASD1.1	0	0.804876116647432	0.29	0.039	0	DSC	RASD1
DBN1	0	0.802509259495995	0.584	0.034	0	DSC	DBN1
PDIA6	0	0.789271409826547	0.78	0.577	0	DSC	PDIA6
MRPS6	0	0.788572160641039	0.761	0.384	0	DSC	MRPS6
RPL18A.1	0	0.788188041045689	0.973	0.939	0	DSC	RPL18A
HDLBP.1	0	0.787908460573548	0.786	0.389	0	DSC	HDLBP
MYC	0	0.783398525300843	0.441	0.076	0	DSC	MYC
HILPDA.1	0	0.782387723256939	0.459	0.087	0	DSC	HILPDA
EGR1.1	0	0.781590890926578	0.65	0.272	0	DSC	EGR1
SPATS2	0	0.781318769150528	0.612	0.091	0	DSC	SPATS2
FNDC3A.1	0	0.780986459581497	0.687	0.241	0	DSC	FNDC3A
EIF4A3	0	0.778918024497722	0.698	0.311	0	DSC	EIF4A3
EEF1A1.1	0	0.778113482443598	0.998	0.982	0	DSC	EEF1A1
COX7A1	0	0.777781684263357	0.481	0.021	0	DSC	COX7A1
CD151	0	0.777326325029757	0.736	0.314	0	DSC	CD151
WNT2	0	0.777298052409165	0.448	0.004	0	DSC	WNT2
RPS17.1	0	0.777270742070046	0.908	0.797	0	DSC	RPS17
RPL4	0	0.776792571465204	0.92	0.829	0	DSC	RPL4
SDC2.1	0	0.775330472629794	0.605	0.081	0	DSC	SDC2
CLIC4.1	0	0.775298168080723	0.682	0.139	0	DSC	CLIC4
CPB1	0	0.775052273065604	0.139	0.006	0	DSC	CPB1
RHOQ	0	0.77359321907665	0.749	0.355	0	DSC	RHOQ
RBPMS.1	0	0.772413358032662	0.659	0.086	0	DSC	RBPMS
RCAN1	0	0.771625263148052	0.521	0.1	0	DSC	RCAN1
SLC25A6.1	0	0.76892502971396	0.88	0.722	0	DSC	SLC25A6
ARMCX3	0	0.767512577599469	0.704	0.249	0	DSC	ARMCX3
RBMS1	0	0.766462990795454	0.78	0.441	0	DSC	RBMS1
PNRC1	0	0.766330848805961	0.885	0.747	0	DSC	PNRC1
ING1	0	0.765394600635159	0.528	0.104	0	DSC	ING1
APP.1	0	0.764722439674228	0.722	0.199	0	DSC	APP
MYL6	0	0.762601958999118	0.978	0.932	0	DSC	MYL6
OLFML3.1	0	0.758545972609768	0.606	0.092	0	DSC	OLFML3
UGDH	0	0.757329933979723	0.603	0.098	0	DSC	UGDH
RPS6.1	0	0.755516885766911	0.975	0.945	0	DSC	RPS6
C1orf21	0	0.754095512017283	0.589	0.109	0	DSC	C1orf21
HSP90B1	0	0.753185215292614	0.795	0.708	0	DSC	HSP90B1
RPL6	0	0.752419884919915	0.969	0.933	0	DSC	RPL6
PTTG1IP.1	0	0.751284819999226	0.756	0.346	0	DSC	PTTG1IP
ACTG1	0	0.750824250570906	0.978	0.914	0	DSC	ACTG1
RFTN1	0	0.750338228804647	0.62	0.14	0	DSC	RFTN1
SEPTIN11	0	0.750277709907938	0.792	0.444	0	DSC	SEPTIN11
MAP3K5.1	0	0.747266072715993	0.598	0.111	0	DSC	MAP3K5
ADGRG2	0	0.745104236185231	0.356	0.005	0	DSC	ADGRG2
TXNDC5	0	0.744908324457129	0.641	0.133	0	DSC	TXNDC5
FSTL1.1	0	0.743423612605971	0.719	0.123	0	DSC	FSTL1
SRM	0	0.742884913102047	0.7	0.264	0	DSC	SRM
ENPEP	0	0.741731370522699	0.528	0.008	0	DSC	ENPEP
MAGED2	0	0.74053928599749	0.702	0.27	0	DSC	MAGED2
RHEB.1	0	0.739853677633849	0.777	0.399	0	DSC	RHEB
PDPN	0	0.737195743402958	0.551	0.027	0	DSC	PDPN
MAOB	0	0.736993562525852	0.439	0.01	0	DSC	MAOB
BAG2	0	0.73696159021493	0.542	0.078	0	DSC	BAG2
ZNF516	0	0.734977349208854	0.571	0.051	0	DSC	ZNF516
WDR86	0	0.732198262153463	0.525	0.01	0	DSC	WDR86
CHST2	0	0.731298951845667	0.586	0.161	0	DSC	CHST2
SPSB1	0	0.730541311648682	0.506	0.043	0	DSC	SPSB1
CKAP4.1	0	0.729139607470903	0.62	0.091	0	DSC	CKAP4
CKB	0	0.728620367286415	0.416	0.035	0	DSC	CKB
RHOBTB3.1	0	0.728185676686618	0.669	0.129	0	DSC	RHOBTB3
VGLL4	0	0.728014357750199	0.648	0.204	0	DSC	VGLL4
METAP2	0	0.726607643390624	0.755	0.365	0	DSC	METAP2
AKAP13	0	0.726280466625498	0.802	0.565	0	DSC	AKAP13
TIMP2.1	0	0.724837329531337	0.795	0.364	0	DSC	TIMP2
PWWP3B	0	0.722872366871254	0.33	0.005	0	DSC	PWWP3B
MAF.1	0	0.722024448864621	0.769	0.227	0	DSC	MAF
BEX3.1	0	0.721837934302561	0.766	0.182	0	DSC	BEX3
RPL35A	0	0.718879275012075	0.95	0.907	0	DSC	RPL35A
AHCY	0	0.717948858362195	0.594	0.13	0	DSC	AHCY
ABI3BP	0	0.716710191890526	0.485	0.017	0	DSC	ABI3BP
COPZ2	0	0.716521510342062	0.502	0.046	0	DSC	COPZ2
NFIL3	0	0.714692383044933	0.63	0.157	0	DSC	NFIL3
FBLIM1	0	0.713544672932319	0.56	0.046	0	DSC	FBLIM1
RPL13	0	0.713226530711091	0.99	0.973	0	DSC	RPL13
EMILIN1	0	0.713115678407386	0.544	0.018	0	DSC	EMILIN1
TRMT44	0	0.712659452816741	0.483	0.043	0	DSC	TRMT44
SLC39A6	0	0.712595086168597	0.604	0.13	0	DSC	SLC39A6
PMEPA1.1	0	0.711661385849091	0.491	0.09	0	DSC	PMEPA1
RPL22L1	0	0.711125268565401	0.715	0.375	0	DSC	RPL22L1
RPS4X	0	0.704311676723481	0.983	0.953	0	DSC	RPS4X
CTXN1	0	0.700687607263839	0.477	0.009	0	DSC	CTXN1
CYP1B1	0	0.700120287587871	0.396	0.028	0	DSC	CYP1B1
BTF3	0	0.699415390591112	0.904	0.821	0	DSC	BTF3
PPIC.1	0	0.699131787748958	0.607	0.083	0	DSC	PPIC
C12orf57.1	0	0.698777009625463	0.782	0.395	0	DSC	C12orf57
CDK4	0	0.696212153006257	0.67	0.193	0	DSC	CDK4
EIF3M	0	0.694378987164268	0.784	0.434	0	DSC	EIF3M
EIF3E	0	0.689681490244624	0.832	0.61	0	DSC	EIF3E
CYBRD1	0	0.689344928187349	0.58	0.072	0	DSC	CYBRD1
IFI27.1	0	0.687456760213843	0.635	0.204	0	DSC	IFI27
MYDGF	0	0.685798207973379	0.775	0.51	0	DSC	MYDGF
FKBP10	0	0.68495959266928	0.568	0.033	0	DSC	FKBP10
TRIP6.1	0	0.683851227201793	0.599	0.093	0	DSC	TRIP6
PAPLN	0	0.683394565023032	0.509	0.022	0	DSC	PAPLN
FAP	0	0.682086209648025	0.475	0.008	0	DSC	FAP
RNASE4	0	0.6817430803857	0.519	0.047	0	DSC	RNASE4
PKDCC	0	0.678795547194649	0.537	0.035	0	DSC	PKDCC
TBL1X	0	0.678631501595715	0.604	0.104	0	DSC	TBL1X
EMX2OS	0	0.67761666963451	0.511	0.014	0	DSC	EMX2OS
ADAMTS4	0	0.674662361492124	0.38	0.014	0	DSC	ADAMTS4
PAPPA.1	0	0.674032946595524	0.512	0.079	0	DSC	PAPPA
EMX2	0	0.673853433378488	0.512	0.02	0	DSC	EMX2
EGFR.1	0	0.673744098853844	0.582	0.051	0	DSC	EGFR
RPL36A	0	0.672060865634795	0.932	0.884	0	DSC	RPL36A
ABCA8	0	0.671703118695729	0.392	0.004	0	DSC	ABCA8
CRTAP.1	0	0.671670176379942	0.706	0.246	0	DSC	CRTAP
CITED2.1	0	0.669117790744463	0.529	0.251	0	DSC	CITED2
RPL37A	0	0.669098294782729	0.97	0.94	0	DSC	RPL37A
PBXIP1	0	0.668867277545916	0.621	0.188	0	DSC	PBXIP1
FHL2.1	0	0.665711879123744	0.54	0.07	0	DSC	FHL2
HTR2B	0	0.664105994255096	0.422	0.009	0	DSC	HTR2B
DPYSL2.1	0	0.660708028413992	0.661	0.204	0	DSC	DPYSL2
NDUFS5.1	0	0.659349862460727	0.852	0.653	0	DSC	NDUFS5
TAX1BP3.1	0	0.658562566523348	0.644	0.164	0	DSC	TAX1BP3
FGF7.1	0	0.656970551294484	0.522	0.043	0	DSC	FGF7
WASL	0	0.65464814642098	0.638	0.144	0	DSC	WASL
CLEC11A	0	0.654300990908882	0.545	0.057	0	DSC	CLEC11A
SEPTIN10.1	0	0.65391472307282	0.57	0.073	0	DSC	SEPTIN10
KLF3.1	0	0.65346558307207	0.643	0.188	0	DSC	KLF3
LRRC8A	0	0.653107679405242	0.549	0.071	0	DSC	LRRC8A
DNAJC3	0	0.652941488712414	0.702	0.35	0	DSC	DNAJC3
PXDN	0	0.651400264479658	0.532	0.03	0	DSC	PXDN
MAP3K4	0	0.650495443594993	0.586	0.14	0	DSC	MAP3K4
SLC6A8	0	0.650400867039711	0.419	0.038	0	DSC	SLC6A8
NXN	0	0.649395217984869	0.517	0.023	0	DSC	NXN
FAM89A.1	0	0.64900777117492	0.475	0.114	0	DSC	FAM89A
PHLDB1	0	0.648717733266617	0.507	0.025	0	DSC	PHLDB1
EDNRA	0	0.648395722415838	0.42	0.005	0	DSC	EDNRA
SAT1.1	0	0.647694653531155	0.932	0.677	0	DSC	SAT1
SBDS	0	0.645706324381152	0.712	0.304	0	DSC	SBDS
F2R	0	0.641113727959808	0.473	0.04	0	DSC	F2R
SEMA5A	0	0.637717086471493	0.429	0.013	0	DSC	SEMA5A
SDC3.1	0	0.636898501463639	0.611	0.12	0	DSC	SDC3
RRAGA	0	0.635836824404059	0.68	0.219	0	DSC	RRAGA
EVA1C	0	0.635754666191653	0.482	0.026	0	DSC	EVA1C
APEX1	0	0.635647426291434	0.736	0.342	0	DSC	APEX1
MLPH	0	0.635057422070654	0.497	0.026	0	DSC	MLPH
VASN	0	0.634941948800172	0.428	0.011	0	DSC	VASN
SOCS2	0	0.634719508406529	0.572	0.116	0	DSC	SOCS2
NR4A1.1	0	0.633556658387882	0.63	0.282	0	DSC	NR4A1
RPS9	0	0.633203953302441	0.965	0.939	0	DSC	RPS9
RETREG1	0	0.633094601906458	0.508	0.043	0	DSC	RETREG1
ADCY1	0	0.632891459783381	0.474	0.006	0	DSC	ADCY1
DIO2.1	0	0.632368714430408	0.301	0.041	0	DSC	DIO2
KDELR1.1	0	0.632080706306286	0.756	0.4	0	DSC	KDELR1
RPL24	0	0.631868991325617	0.954	0.913	0	DSC	RPL24
S1PR3	0	0.629187629325041	0.419	0.012	0	DSC	S1PR3
LARP6	0	0.628587809339525	0.487	0.015	0	DSC	LARP6
RPL32	0	0.627886621169654	0.975	0.949	0	DSC	RPL32
PLEKHA5	0	0.627152423044603	0.535	0.087	0	DSC	PLEKHA5
CAMK2N1	0	0.625363545681279	0.433	0.036	0	DSC	CAMK2N1
RAB23	0	0.62492395761622	0.459	0.021	0	DSC	RAB23
TSC22D1.1	0	0.624519399808921	0.62	0.191	0	DSC	TSC22D1
SETD7	0	0.623245427319708	0.534	0.088	0	DSC	SETD7
IGF1R	0	0.619404589757702	0.515	0.058	0	DSC	IGF1R
COL4A1.1	0	0.618922071085074	0.731	0.168	0	DSC	COL4A1
PSMB5.1	0	0.616881156791494	0.734	0.302	0	DSC	PSMB5
OSMR	0	0.616035079020985	0.517	0.027	0	DSC	OSMR
RPL13A	0	0.61207289486932	0.985	0.957	0	DSC	RPL13A
SEC63	0	0.6027084630659	0.686	0.27	0	DSC	SEC63
SMARCA1	0	0.60085540404132	0.509	0.04	0	DSC	SMARCA1
RAI14.1	0	0.599054590230606	0.54	0.071	0	DSC	RAI14
RRBP1.1	0	0.597846642544181	0.72	0.389	0	DSC	RRBP1
FKBP11	0	0.596829320114488	0.622	0.176	0	DSC	FKBP11
PRXL2A.1	0	0.594085899773279	0.432	0.127	0	DSC	PRXL2A
RPS13.1	0	0.593983060054538	0.958	0.924	0	DSC	RPS13
EEA1	0	0.592642991137378	0.681	0.279	0	DSC	EEA1
CCNI	0	0.592419366342642	0.853	0.721	0	DSC	CCNI
MEG8	0	0.590987688647495	0.348	0.002	0	DSC	MEG8
SGIP1	0	0.590958480838713	0.364	0.012	0	DSC	SGIP1
C1QTNF1	0	0.589942922172366	0.414	0.014	0	DSC	C1QTNF1
NCOA7.1	0	0.589352357632708	0.553	0.169	0	DSC	NCOA7
CHRDL1	0	0.588696850393785	0.245	0.011	0	DSC	CHRDL1
RGS22	0	0.587262904274007	0.339	0.003	0	DSC	RGS22
HNRNPA0	0	0.586904633958886	0.713	0.324	0	DSC	HNRNPA0
PRICKLE2	0	0.586177718200337	0.445	0.007	0	DSC	PRICKLE2
TMEM258	0	0.585276075168448	0.81	0.571	0	DSC	TMEM258
AL162584.1	0	0.585143800462691	0.311	0.004	0	DSC	AL162584.1
RPL17	0	0.584009041370902	0.972	0.941	0	DSC	RPL17
HOXA11	0	0.583936891817356	0.384	0.007	0	DSC	HOXA11
ARHGAP28	0	0.581599834764415	0.413	0.008	0	DSC	ARHGAP28
RPL9	0	0.581273592203015	0.966	0.933	0	DSC	RPL9
HNRNPA1	0	0.579939377615426	0.905	0.799	0	DSC	HNRNPA1
SRPX	0	0.579225785366275	0.43	0.008	0	DSC	SRPX
AC005062.1	0	0.579173324042119	0.328	0.003	0	DSC	AC005062.1
TMED2	0	0.578732840929573	0.746	0.402	0	DSC	TMED2
CNTN4	0	0.576896919481819	0.427	0.004	0	DSC	CNTN4
TXNIP.1	0	0.576876865353046	0.885	0.684	0	DSC	TXNIP
THBS2	0	0.576609497559694	0.37	0.006	0	DSC	THBS2
MZT2B	0	0.576479100393305	0.83	0.635	0	DSC	MZT2B
ABL1	0	0.57630868287972	0.533	0.087	0	DSC	ABL1
WDR45	0	0.576195458382925	0.623	0.158	0	DSC	WDR45
FKBP7	0	0.575318548712663	0.506	0.03	0	DSC	FKBP7
FKBP1A	0	0.574458200808223	0.829	0.573	0	DSC	FKBP1A
SH3D19	0	0.574317280366262	0.424	0.04	0	DSC	SH3D19
LEPROT.1	0	0.572978167982529	0.742	0.358	0	DSC	LEPROT
LDLR	0	0.572971755270395	0.493	0.085	0	DSC	LDLR
SPCS2	0	0.572790765207434	0.778	0.583	0	DSC	SPCS2
RNH1.1	0	0.572200788073202	0.762	0.424	0	DSC	RNH1
EHD2	0	0.571603869975523	0.466	0.025	0	DSC	EHD2
NACA	0	0.570835679041735	0.948	0.913	0	DSC	NACA
VAT1.1	0	0.570113671859503	0.62	0.173	0	DSC	VAT1
SPART.1	0	0.57004790425406	0.6	0.155	0	DSC	SPART
GOLM1	0	0.56835764989144	0.562	0.097	0	DSC	GOLM1
ASS1	0	0.567857409308603	0.464	0.032	0	DSC	ASS1
YWHAE.1	0	0.567166842348322	0.834	0.582	0	DSC	YWHAE
FOS	0	0.56453615506989	0.881	0.739	0	DSC	FOS
RAB31.1	0	0.564487828411022	0.701	0.242	0	DSC	RAB31
PRRX2	0	0.563355919538312	0.418	0.01	0	DSC	PRRX2
WWTR1.1	0	0.559564609242294	0.543	0.063	0	DSC	WWTR1
LMAN1	0	0.558669412992062	0.719	0.393	0	DSC	LMAN1
FST	0	0.557622256711154	0.268	0.017	0	DSC	FST
RTN4.1	0	0.557060180663373	0.779	0.52	0	DSC	RTN4
CSNK1E	0	0.556476532781789	0.639	0.195	0	DSC	CSNK1E
GRAMD2B	0	0.555978908515719	0.484	0.059	0	DSC	GRAMD2B
ERN1	0	0.555346972303318	0.55	0.138	0	DSC	ERN1
MIR99AHG	0	0.554644124126293	0.432	0.018	0	DSC	MIR99AHG
PSD	0	0.553780812087191	0.387	0.005	0	DSC	PSD
WIPI1	0	0.552638734993265	0.583	0.154	0	DSC	WIPI1
THSD7A	0	0.551954708950025	0.372	0.04	0	DSC	THSD7A
GPX4.1	0	0.551260033644081	0.877	0.701	0	DSC	GPX4
ECM2	0	0.551036679578833	0.452	0.006	0	DSC	ECM2
YAP1	0	0.550859421045997	0.497	0.048	0	DSC	YAP1
AR	0	0.550145750771782	0.413	0.01	0	DSC	AR
RPL34	0	0.549579933241429	0.969	0.941	0	DSC	RPL34
SEC61A1	0	0.549370847379963	0.655	0.247	0	DSC	SEC61A1
ARSG	0	0.549108311431897	0.435	0.06	0	DSC	ARSG
DTWD1	0	0.548494269172412	0.521	0.106	0	DSC	DTWD1
SGCB	0	0.548228688535736	0.484	0.033	0	DSC	SGCB
ROCK2	0	0.547819701366428	0.63	0.214	0	DSC	ROCK2
EMID1	0	0.546858360355329	0.37	0.015	0	DSC	EMID1
TEAD1.1	0	0.545771741210749	0.572	0.074	0	DSC	TEAD1
OMD	0	0.545314723127836	0.38	0.004	0	DSC	OMD
RPL18	0	0.54509744681743	0.969	0.936	0	DSC	RPL18
LRRC59	0	0.544879996388181	0.625	0.22	0	DSC	LRRC59
JMY	0	0.542631421783842	0.492	0.083	0	DSC	JMY
PAPSS2.1	0	0.542413005432698	0.44	0.09	0	DSC	PAPSS2
IL6ST.1	0	0.541604283568268	0.721	0.27	0	DSC	IL6ST
FLNA	0	0.540233031925167	0.726	0.339	0	DSC	FLNA
GALNT15	0	0.538784952427073	0.359	0.01	0	DSC	GALNT15
FHL1	0	0.538565023668796	0.423	0.025	0	DSC	FHL1
NORAD	0	0.536952609749232	0.725	0.358	0	DSC	NORAD
WDR86-AS1	0	0.535621328701258	0.343	0.013	0	DSC	WDR86-AS1
CHPF	0	0.533698374593303	0.562	0.088	0	DSC	CHPF
FGF2	0	0.532069072278316	0.38	0.007	0	DSC	FGF2
DAXX	0	0.531793349068142	0.597	0.21	0	DSC	DAXX
TULP3	0	0.531738368408711	0.473	0.048	0	DSC	TULP3
ZDHHC14	0	0.531119571635637	0.496	0.09	0	DSC	ZDHHC14
RPS3A	0	0.529224004718357	0.975	0.947	0	DSC	RPS3A
COL5A1	0	0.52819536972289	0.399	0.018	0	DSC	COL5A1
PCYOX1	0	0.528188306727635	0.537	0.138	0	DSC	PCYOX1
COLEC11	0	0.527863040214026	0.369	0.005	0	DSC	COLEC11
NAP1L1.1	0	0.52614375451657	0.838	0.643	0	DSC	NAP1L1
SMIM14.1	0	0.526037324363986	0.637	0.202	0	DSC	SMIM14
SVIL	0	0.52517555080555	0.491	0.066	0	DSC	SVIL
AASS	0	0.523187173441405	0.443	0.018	0	DSC	AASS
DCTN2	0	0.521757014558208	0.692	0.284	0	DSC	DCTN2
PTPN13	0	0.521156065101513	0.409	0.009	0	DSC	PTPN13
RCN3	0	0.520203299406319	0.454	0.042	0	DSC	RCN3
SNX21	0	0.519868793105713	0.456	0.035	0	DSC	SNX21
ZCCHC24	0	0.519776240764005	0.456	0.072	0	DSC	ZCCHC24
CENPW	0	0.519465258406082	0.388	0.077	0	DSC	CENPW
TRPC4	0	0.517913420651017	0.384	0.004	0	DSC	TRPC4
RPS7	0	0.517508985960795	0.966	0.929	0	DSC	RPS7
YIF1A	0	0.51710299579598	0.653	0.245	0	DSC	YIF1A
BDKRB2	0	0.516602397417471	0.395	0.009	0	DSC	BDKRB2
SIPA1L2	0	0.516249231395188	0.41	0.071	0	DSC	SIPA1L2
FGF10	0	0.515787760294003	0.245	0.002	0	DSC	FGF10
RPL11	0	0.515559988865228	0.978	0.953	0	DSC	RPL11
EIF1AX	0	0.515513717252951	0.804	0.557	0	DSC	EIF1AX
STARD13	0	0.515463565615383	0.442	0.049	0	DSC	STARD13
TFG.1	0	0.515272700316592	0.683	0.258	0	DSC	TFG
STON1	0	0.515054236633397	0.416	0.015	0	DSC	STON1
FNDC4	0	0.51493886504201	0.406	0.015	0	DSC	FNDC4
CAMLG	0	0.514929785614871	0.675	0.26	0	DSC	CAMLG
DHRS3	0	0.514464685646033	0.604	0.307	0	DSC	DHRS3
SLC2A1	0	0.513783507336049	0.546	0.186	0	DSC	SLC2A1
LMNA.1	0	0.511914042021291	0.696	0.239	0	DSC	LMNA
DSEL	0	0.511184355833221	0.421	0.02	0	DSC	DSEL
CFI	0	0.510501199595975	0.495	0.031	0	DSC	CFI
APCDD1	0	0.50968277769932	0.298	0.017	0	DSC	APCDD1
MYLK	0	0.508300160043505	0.224	0.024	0	DSC	MYLK
TMEM14C.1	0	0.507379963898187	0.737	0.348	0	DSC	TMEM14C
ARHGAP21.1	0	0.507209257510094	0.63	0.199	0	DSC	ARHGAP21
PTK7	0	0.506990090870072	0.446	0.012	0	DSC	PTK7
ARL3.1	0	0.506153751940846	0.592	0.145	0	DSC	ARL3
NFIC.1	0	0.505865777852565	0.659	0.241	0	DSC	NFIC
PRDX4.1	0	0.50340193251251	0.682	0.271	0	DSC	PRDX4
GINM1	0	0.503296528047903	0.638	0.202	0	DSC	GINM1
PHLDB2	0	0.503145302490439	0.399	0.047	0	DSC	PHLDB2
STMN1	0	0.50309610051311	0.656	0.287	0	DSC	STMN1
RPL26	0	0.501132791508058	0.967	0.941	0	DSC	RPL26
KDELR2	0	0.500645296746225	0.752	0.441	0	DSC	KDELR2
PILRA.1	0	0.500591401414234	0.466	0.141	0	DSC	PILRA
DUSP10.1	0	-0.500883	0.009	0.195	0	DSC	DUSP10
FMNL3	0	-0.502468	0.024	0.206	0	DSC	FMNL3
ABCB1.1	0	-0.504545	0.003	0.16	0	DSC	ABCB1
PLCL2	0	-0.506917	0.028	0.18	0	DSC	PLCL2
ADCY7	0	-0.50809	0.021	0.212	0	DSC	ADCY7
DPF3.1	0	-0.50901	0.005	0.162	0	DSC	DPF3
POU2F2	0	-0.511613	0.006	0.145	0	DSC	POU2F2
CDK6.1	0	-0.512928	0.072	0.21	0	DSC	CDK6
FBP1	0	-0.5142	0.007	0.133	0	DSC	FBP1
FGD3.1	0	-0.516919	0.006	0.175	0	DSC	FGD3
NMI	0	-0.517731	0.105	0.256	0	DSC	NMI
ICAM1	0	-0.519859	0.029	0.182	0	DSC	ICAM1
ENTPD1	0	-0.520257	0.024	0.166	0	DSC	ENTPD1
MYO1G	0	-0.521483	0.006	0.191	0	DSC	MYO1G
MT-CO2.1	0	-0.523686	0.84	0.873	0	DSC	MT-CO2
ADAM8.1	0	-0.525241	0.013	0.183	0	DSC	ADAM8
APOBR.1	0	-0.526836	0.005	0.202	0	DSC	APOBR
GBP4	0	-0.528928	0.032	0.183	0	DSC	GBP4
NFKBID	0	-0.53233	0.044	0.181	0	DSC	NFKBID
AKAP5.1	0	-0.535139	0.009	0.164	0	DSC	AKAP5
THEMIS2	0	-0.536788	0.019	0.182	0	DSC	THEMIS2
TIAM1.1	0	-0.539487	0.027	0.212	0	DSC	TIAM1
PIK3AP1	0	-0.540368	0.007	0.218	0	DSC	PIK3AP1
GBP5	0	-0.541199	0.005	0.144	0	DSC	GBP5
CTSB.1	0	-0.541849	0.809	0.44	0	DSC	CTSB
RGS19	0	-0.542884	0.077	0.253	0	DSC	RGS19
ATP1B1	0	-0.545335	0.01	0.196	0	DSC	ATP1B1
CLEC7A.1	0	-0.546225	0.007	0.162	0	DSC	CLEC7A
MGST2	0	-0.546306	0.072	0.255	0	DSC	MGST2
CYTH1	0	-0.548169	0.11	0.257	0	DSC	CYTH1
PSMB8-AS1.1	0	-0.548345	0.053	0.227	0	DSC	PSMB8-AS1
TRGC1.1	0	-0.554017	0.004	0.169	0	DSC	TRGC1
DENND1B.1	0	-0.555678	0.051	0.239	0	DSC	DENND1B
FPR1.1	0	-0.5574	0.005	0.118	0	DSC	FPR1
GPRIN3	0	-0.558738	0.062	0.234	0	DSC	GPRIN3
ADGRG3.1	0	-0.560027	0.008	0.169	0	DSC	ADGRG3
RNASE6.1	0	-0.564597	0.009	0.162	0	DSC	RNASE6
AHR	0	-0.565413	0.02	0.205	0	DSC	AHR
GPR174.1	0	-0.565803	0.003	0.177	0	DSC	GPR174
GM2A.1	0	-0.566161	0.064	0.203	0	DSC	GM2A
[truncated: 14,517 more rows]
