# Supplementary material for: Neutrophil-mediated immune dysregulation in recurrent miscarriage: implications of APP–CD74 signaling and CXCL1 as diagnostic biomarkers
Source: Front Immunol. 2025 Dec 4;16:1707497. doi: 10.3389/fimmu.2025.1707497 (PMC12711488; doi:10.3389/fimmu.2025.1707497)
Supplement: Supplementary file 9 [file Table4.xlsx]

## Sheet: Table_S4_DEG_of_Neutrophils_rm.
	p_val	avg_log2FC	pct.1	pct.2	p_val_adj	group
HLA-DRA	7.00659526480146e-43	2.7359843742311	0.514	0.06	2.1314062795526e-38	up
CD74	6.5946279119933e-42	2.57103370726638	0.543	0.081	2.00608581082836e-37	up
G0S2	1.35982346497291e-35	-1.47822	0.61	0.928	4.13658298044759e-31	down
SPP1	1.64885021199725e-34	2.29510792707223	0.394	0.029	5.01580234489564e-30	up
HLA-DPA1	9.24206151435432e-32	2.29946586015848	0.351	0.024	2.81143511266658e-27	up
HLA-DRB1	3.80821999704217e-30	1.76563047206989	0.39	0.045	1.15846052310023e-25	up
CSH2	5.37256778944057e-28	2.30957567970021	0.309	0.019	1.63433512154782e-23	up
BTG2	1.39947222004922e-27	-1.44674	0.628	0.837	4.25719449338972e-23	down
CST3	2.17091877150526e-26	1.71331332827099	0.603	0.227	6.60393490291901e-22	up
APOE	1.16530163071887e-25	1.55762172633231	0.486	0.115	3.5448475606468e-21	up
FOS	7.77241239526658e-25	-1.01652	0.922	0.964	2.36436785064009e-20	down
CSH1	2.44173650443801e-24	2.27765712714594	0.355	0.057	7.42776244650044e-20	up
FCN1	2.44605356885125e-23	2.10049928455681	0.333	0.05	7.4408949564455e-19	up
C1QB	9.15904230767673e-23	1.99188264560357	0.298	0.033	2.78618066999526e-18	up
KISS1	7.94197479184766e-22	1.94893117908971	0.273	0.026	2.41594873168006e-17	up
TFPI2	1.05047478479776e-21	1.83984791542679	0.202	0	3.19554429535478e-17	up
IFI6	3.94206588517814e-21	1.28186260195373	0.472	0.132	1.19917644227119e-16	up
TMSB4X	4.92986319498503e-21	0.687506147286813	0.968	0.916	1.49966438391445e-16	up
S100A10	7.84711811340316e-21	1.93524440659081	0.316	0.055	2.38709333009724e-16	up
TMSB10	1.23540791480579e-20	1.1522221051663	0.816	0.519	3.75811087683923e-16	up
TMEM176B	7.15857976269728e-20	1.53430625673457	0.227	0.014	2.17763996381251e-15	up
CTSB	7.16479425140751e-20	1.36498820006186	0.323	0.055	2.17953041127816e-15	up
RPS26	5.97977831262541e-19	1.2653302117198	0.525	0.199	1.81904856270065e-14	up
HLA-A	1.44474671651234e-18	0.827612247766096	0.862	0.545	4.39491951163055e-14	up
MAFB	2.53464634959836e-18	1.53719061844347	0.191	0.007	7.7103941954782e-14	up
HLA-DPB1	4.80172811798272e-18	1.50937216724013	0.252	0.033	1.46068569349034e-13	up
FN1	1.15911741297187e-17	2.04863553284165	0.362	0.1	3.52603517026044e-13	up
IFI30	2.13065006471435e-17	1.38880435438434	0.55	0.261	6.48143749686104e-13	up
HLA-DQB1	3.12895981405305e-17	1.27245214564106	0.202	0.014	9.51829575434937e-13	up
APOC1	7.92288736402909e-17	1.41454078022523	0.227	0.026	2.41014233613765e-12	up
GRN	8.93955792005807e-17	1.20913975811925	0.319	0.069	2.71941351928166e-12	up
NPC2	2.49331876594897e-16	1.12233458771957	0.418	0.132	7.58467568601675e-12	up
PTGS2	4.9481298520542e-16	-1.24593	0.294	0.596	1.50522110099489e-11	down
PRG2	5.74060559365355e-16	3.09743760765551	0.365	0.146	1.74629222158941e-11	up
RNASE1	6.06428464322534e-16	1.47233490539979	0.245	0.038	1.84475538846915e-11	up
CYBA	9.91605695615142e-16	0.95682829397808	0.695	0.39	3.01646452606126e-11	up
CLEC12A	1.78584596101075e-15	1.13976309557829	0.252	0.043	5.43254341339469e-11	up
C1QA	3.74710167500919e-15	1.46364170020821	0.245	0.043	1.1398683295378e-10	up
RPS11	1.04889744949369e-14	0.875413806589032	0.66	0.378	3.19074604135982e-10	up
GSTO1	1.14088262135635e-14	1.04317706001004	0.287	0.065	3.47056493416603e-10	up
C1orf162	2.48058615197507e-14	1.12392002129858	0.213	0.031	7.54594307430816e-10	up
MXD1	3.57430120427281e-14	-1.16729	0.387	0.624	1.08730242633979e-09	down
CTSL	7.46059787282653e-14	1.19795101380062	0.209	0.031	2.26951387291383e-09	up
MS4A6A	9.51492346211936e-14	0.952357717217727	0.259	0.053	2.89443971717671e-09	up
CYBB	1.47842012720527e-13	1.03189452692104	0.227	0.041	4.49735402695842e-09	up
CTSZ	1.50334365677893e-13	0.927412075899305	0.27	0.062	4.57317140392149e-09	up
HLA-DMA	1.64647988093656e-13	1.04164203509804	0.152	0.01	5.008591797809e-09	up
TMEM176A	1.81048201742226e-13	0.886147785679279	0.16	0.012	5.50748629699851e-09	up
AOC1	2.14431165650587e-13	0.886176212331863	0.145	0.007	6.52299605909086e-09	up
LYZ	2.29868325787234e-13	2.36288997098102	0.397	0.175	6.99259447044766e-09	up
KCTD12	2.91150539564601e-13	0.946136401741773	0.17	0.017	8.85679941355516e-09	up
RPL19	3.75162970612831e-13	0.909387423896888	0.621	0.354	1.14124575660423e-08	up
CTSD	4.00001498158942e-13	1.16519016582168	0.365	0.129	1.2168045573995e-08	up
LRP1	4.45026755531395e-13	0.854995648094344	0.128	0.002	1.3537713903265e-08	up
MS4A7	4.5309262888049e-13	1.20107765420604	0.188	0.026	1.37830777705445e-08	up
PSG3	4.80356706885474e-13	1.02448858773625	0.142	0.007	1.46124510234561e-08	up
POU2F2	5.57266229829298e-13	1.01146764200263	0.177	0.022	1.69520387114073e-08	up
CD14	7.67010280807269e-13	1.06705009701929	0.408	0.153	2.33324527421571e-08	up
FXYD5	1.13620331134062e-12	0.995024112862043	0.27	0.069	3.45633047309818e-08	up
AP2S1	1.15501454694462e-12	0.999229072445049	0.23	0.048	3.51355425180553e-08	up
CALHM6	1.32641641429481e-12	1.14158846556796	0.156	0.014	4.0349587322848e-08	up
CD300E	1.89452535958922e-12	0.942815202183093	0.113	0	5.7631461438704e-08	up
CPVL	2.17356899436436e-12	0.919345930101297	0.142	0.01	6.61199688085639e-08	up
RPL28	2.41803415392833e-12	0.735589959698182	0.848	0.617	7.35565989624997e-08	up
EIF3K	3.53681300572173e-12	0.905341590698241	0.323	0.105	1.07589851634055e-07	up
CD68	3.86105841002235e-12	0.89856158311367	0.184	0.029	1.1745339683288e-07	up
H19	5.34078310956281e-12	1.3695001597624	0.294	0.091	1.62466622192901e-07	up
VCAN	7.32906525279329e-12	1.29494033909484	0.277	0.081	2.22950164989972e-07	up
ADAP2	9.84166914965119e-12	0.895344495493793	0.113	0.002	2.99383575532389e-07	up
CD86	9.86148929814034e-12	0.68901671152256	0.106	0	2.99986504449429e-07	up
RPS15	1.17234298977635e-11	0.806631615741929	0.603	0.333	3.56626737489965e-07	up
ERP29	1.28816416444025e-11	0.984912892300182	0.184	0.033	3.91859538822723e-07	up
EIF4A1	1.38783198952815e-11	0.904256418440334	0.355	0.129	4.22178491214463e-07	up
RPS3A	1.50869800095124e-11	0.820726258431758	0.546	0.285	4.58945931889367e-07	up
ITGB2	1.52808641407071e-11	0.868666318064866	0.309	0.096	4.6484388716031e-07	up
HMOX1	1.7444745870866e-11	1.08123778997086	0.156	0.019	5.30669169391743e-07	up
MALAT1	1.77951496613046e-11	-0.52952	0.996	0.998	5.41328452696885e-07	down
GPX4	2.07575999650097e-11	0.881892568609131	0.33	0.112	6.31446190935594e-07	up
TIMP1	2.49017881662181e-11	1.65086542837232	0.401	0.167	7.57512396016355e-07	up
2025-03-01	2.49982438903469e-11	0.894272282832821	0.124	0.007	7.60446579144353e-07	up
PSG2	2.52512349094346e-11	0.748742533331808	0.11	0.002	7.68142565945e-07	up
NAMPT	2.63052295119082e-11	-0.58846	0.858	0.94	8.00205081752247e-07	down
TGFBI	2.75202252452438e-11	0.776958423673638	0.11	0.002	8.37165251960318e-07	up
RGS10	2.76283190855342e-11	0.815155019914776	0.167	0.024	8.40453466581951e-07	up
DUSP1	2.98879935622124e-11	-0.628718	0.766	0.859	9.09192764162503e-07	down
IFI27	3.91681995459102e-11	1.22530414025404	0.188	0.036	1.19149663018659e-06	up
GAPDH	3.96455293103146e-11	0.799980736549772	0.596	0.328	1.20601700161977e-06	up
CTSH	4.04061936789117e-11	0.921314048159905	0.135	0.012	1.22915641171249e-06	up
RPL27	4.48105375422159e-11	0.892775887085513	0.39	0.16	1.36313655203421e-06	up
PSAP	5.046320195893e-11	1.01864841667137	0.479	0.237	1.53509060359065e-06	up
RGS2	5.25391092410601e-11	-1.10828	0.532	0.687	1.59823970311305e-06	down
ATP6V0C	5.28526139232124e-11	0.671565514347772	0.418	0.175	1.60777651554412e-06	up
FCGR1A	5.48843257202689e-11	0.919155119118676	0.23	0.055	1.66958118841058e-06	up
COX7C	5.82488872642321e-11	0.859523007309478	0.309	0.105	1.77193115057794e-06	up
ASGR1	6.18985277325485e-11	0.702298164722654	0.106	0.002	1.88295321362413e-06	up
IGFBP1	7.1764682699372e-11	1.20178444124943	0.259	0.077	2.18308164771489e-06	up
RPS14	7.25780681299163e-11	0.801053298404258	0.663	0.426	2.20782483251205e-06	up
ATP1B3	7.59404068362837e-11	0.687261267166072	0.138	0.014	2.31010717595975e-06	up
ANXA2	8.43172987671342e-11	0.886145327188144	0.259	0.077	2.56493222849622e-06	up
NDUFA13	9.60756915331452e-11	0.891995899120008	0.33	0.122	2.92262253643828e-06	up
RPL38	1.00927603260431e-10	0.795073061870089	0.461	0.218	3.07021769118231e-06	up
LGALS3	1.12349621430929e-10	0.713229594998472	0.383	0.146	3.41767548392887e-06	up
RPL26	1.13053248353125e-10	0.833114155282026	0.567	0.325	3.43907981490206e-06	up
RPS23	1.39343943529697e-10	0.877702399951134	0.539	0.313	4.23884276217339e-06	up
KRT19	1.47318646963475e-10	0.788960358643552	0.16	0.024	4.4814332406289e-06	up
RPL7	1.53303886665988e-10	0.758232752220906	0.457	0.23	4.66350423237937e-06	up
CIB1	1.74897790969608e-10	0.906233475757219	0.259	0.079	5.32039080129548e-06	up
VAMP5	1.81818585788025e-10	0.832371331071527	0.156	0.024	5.53092137967171e-06	up
RPS16	2.22721687439377e-10	0.84749594770122	0.564	0.333	6.77519373190584e-06	up
KRT7	2.30697933142317e-10	0.954594369309152	0.128	0.012	7.01783112618929e-06	up
RPS20	2.85810099268385e-10	0.865488603702602	0.429	0.206	8.69434321974428e-06	up
RPL9	3.25059466029238e-10	0.910375725563865	0.5	0.282	9.88830895660943e-06	up
BST2	3.27268299516262e-10	0.874728421043284	0.241	0.072	9.9555016712847e-06	up
SERPINE2	4.2065075620134e-10	1.04870618442125	0.167	0.031	1.27961960036448e-05	up
EMP3	4.31540427940454e-10	0.832999719144851	0.379	0.16	1.31274598179486e-05	up
ACTB	4.46776564970737e-10	-0.51883	0.933	0.967	1.35909431064098e-05	down
CGA	5.33716031062509e-10	0.794180264147829	0.305	0.11	1.62356416649215e-05	up
RPL23	5.40490900801508e-10	0.838982224522935	0.479	0.256	1.64417332023819e-05	up
RPL13	5.64759771583988e-10	0.713153060384947	0.677	0.445	1.71799922515849e-05	up
NDUFA11	5.7735984107119e-10	0.889396307438498	0.252	0.079	1.75632863653856e-05	up
PRELID1	7.23197494727169e-10	0.834954851756186	0.379	0.165	2.19996677896005e-05	up
DUT	7.26609574304593e-10	0.851846261849025	0.149	0.024	2.21034632503457e-05	up
HLA-DQA1	7.659789977716e-10	0.712027599379507	0.128	0.014	2.33010811122121e-05	up
PTMA	8.71612264505582e-10	0.669587916463777	0.613	0.361	2.65144450862598e-05	up
PLIN2	9.73170735505639e-10	1.19366510871039	0.177	0.038	2.96038537740815e-05	up
MEF2C	1.0608583766842e-09	0.676283679449866	0.128	0.014	3.22713118187333e-05	up
SH3BGRL	1.09341456218797e-09	0.62178490942469	0.241	0.072	3.32616709817582e-05	up
HSPA1A	1.16027296790069e-09	0.799134864056946	0.287	0.098	3.5295503683539e-05	up
RBX1	1.19576282643045e-09	0.740537523874694	0.202	0.053	3.63751051800141e-05	up
FOLR3	1.22741191872457e-09	-2.28313	0.043	0.196	3.73378705676015e-05	down
RPL18	1.31892934520356e-09	0.750433762224694	0.553	0.316	4.01218306810924e-05	up
RPS29	1.38052464273816e-09	0.784198599903725	0.55	0.321	4.19955596320948e-05	up
HNMT	1.59274718638403e-09	0.691400011261828	0.106	0.007	4.84513694098022e-05	up
EEF1A1	1.99847678033731e-09	0.825239850182918	0.638	0.431	6.07936636578611e-05	up
HLA-F	2.08846758047445e-09	0.842913470906319	0.23	0.069	6.35311837980328e-05	up
CD48	2.11934753060668e-09	0.652180440050422	0.241	0.072	6.44705518810551e-05	up
RPL36	2.72917853038017e-09	0.768704211427708	0.525	0.285	8.30216108941647e-05	up
OLR1	2.83101909519101e-09	0.802745496801261	0.103	0.007	8.61196008757105e-05	up
PSME2	3.44004522803003e-09	0.818477342979416	0.287	0.105	0.000104646175836673	up
RPL32	3.46148403575181e-09	0.745955867595529	0.592	0.376	0.00010529834436757	up
RPL18A	3.72938032844489e-09	0.865067364685753	0.543	0.337	0.000113447749591294	up
RPS19	3.82739756294249e-09	0.580330234055081	0.514	0.27	0.00011642943386471	up
RPS12	4.2000926945231e-09	0.638816406195261	0.621	0.373	0.000127766819767393	up
RPS24	4.27926889615145e-09	0.758694182154089	0.628	0.426	0.000130175359820927	up
TIMP3	4.80366754375338e-09	0.874091187296974	0.294	0.108	0.000146127566680978	up
RPL13A	5.40865082477355e-09	0.622053896394454	0.631	0.388	0.000164531158089611	up
BRK1	5.53377471573128e-09	0.763822048645796	0.28	0.103	0.000168337426852546	up
RPL29	5.95765505401872e-09	0.740928073450705	0.511	0.292	0.000181231866743249	up
MNDA	6.17445702200065e-09	-0.631219	0.72	0.785	0.00018782698260926	down
BLVRB	7.08717460773443e-09	0.76592111399872	0.16	0.033	0.000215591851567281	up
UPP1	7.2884272371463e-09	0.682968744291946	0.174	0.041	0.000221713956553991	up
RPL21	7.58510402840498e-09	0.708414012624218	0.571	0.359	0.000230738864544079	up
TYMP	8.38952057067418e-09	0.67043222250798	0.521	0.282	0.000255209215759909	up
CST7	8.44523909570602e-09	-1.46256	0.099	0.273	0.000256904173291377	down
YWHAH	1.12276771301658e-08	0.755327885944612	0.167	0.038	0.000341545938299645	up
CXCL16	1.13041628545641e-08	0.781862777590335	0.181	0.045	0.000343872634035841	up
PRDX1	1.29228517118465e-08	0.82869039270718	0.23	0.074	0.000393113149074371	up
RPL27A	1.29642177121615e-08	0.662992103792513	0.571	0.349	0.000394371502803953	up
RPL22	1.33663102633556e-08	0.805663462965339	0.369	0.175	0.000406603158211276	up
CD52	1.36769924920175e-08	1.03377	0.184	0.05	0.000416054111607171	up
VAMP8	1.48976622500769e-08	1.05780166765827	0.223	0.077	0.000453186885647341	up
NOTUM	1.633527069058e-08	0.623107657362114	0.152	0.031	0.000496918934407442	up
LIMS1	1.69841193890665e-08	0.860395150758086	0.22	0.072	0.000516656911815403	up
IGFBP3	1.76621547749985e-08	0.859212362655299	0.167	0.041	0.000537282748255454	up
CNPY3	1.82373404023871e-08	0.646081007171274	0.255	0.089	0.000554779895040615	up
TPP1	1.83491207585264e-08	0.512810476534308	0.16	0.036	0.000558180253474373	up
TOMM6	2.06144647309934e-08	0.72698805743331	0.241	0.084	0.00062709201711682	up
GBP1	2.20362195053585e-08	0.753891039809534	0.248	0.086	0.000670341797353004	up
EEF1G	2.56937270513676e-08	0.794056209939926	0.305	0.124	0.000781603176902601	up
LAMTOR1	2.62106356746225e-08	0.772482361543604	0.191	0.055	0.000797327537222017	up
CFL1	2.62557827616637e-08	0.554424347178707	0.613	0.368	0.000798700911609811	up
FCGRT	2.93761975559799e-08	0.547652079638683	0.401	0.179	0.00089362392965291	up
CSTA	3.22710218750537e-08	0.674250445602564	0.128	0.022	0.000981684485439134	up
LILRB1	3.25699947719429e-08	0.557887053870351	0.11	0.014	0.000990779240962502	up
RPS27A	3.46767662329586e-08	0.546007481833337	0.674	0.438	0.0010548672288066	up
RPS6	3.54256077445848e-08	0.605577346007698	0.532	0.304	0.00107764698759027	up
ANXA5	4.19180238538932e-08	0.642047554682079	0.28	0.108	0.00127514628563543	up
SERTAD1	4.3517108643842e-08	0.756153707749815	0.121	0.019	0.00132379044494567	up
LGMN	4.54519532565092e-08	0.801544702995796	0.103	0.012	0.00138264841806301	up
RPS13	5.19020339693633e-08	0.736494156917999	0.525	0.318	0.00157885987334803	up
STXBP2	5.26160436625695e-08	0.623827074716352	0.252	0.091	0.00160058004821536	up
SMCO4	5.36640110528572e-08	0.521265456384356	0.131	0.024	0.00163245921622792	up
SPARC	5.61090033738975e-08	0.759307902618252	0.124	0.022	0.00170683588263396	up
PROK2	5.87057828603409e-08	-1.07186	0.191	0.371	0.00178582991461157	down
RPS2	6.08399707652807e-08	0.568721476527582	0.596	0.4	0.00185075191067984	up
ATP6V0D1	6.22070679144404e-08	0.615751452512781	0.273	0.105	0.00189233900595728	up
FGR	6.23104751056919e-08	0.735493846709431	0.248	0.091	0.00189548465271515	up
TUBA1A	6.30453777640239e-08	-1.08501	0.34	0.488	0.00191784039158161	down
LY6E	6.51923168840205e-08	0.774850357548291	0.277	0.112	0.0019831502796119	up
RBM8A	6.56139217648591e-08	0.915954541765661	0.213	0.074	0.00199597550008701	up
NOP53	6.88726595852696e-08	0.769129343778084	0.117	0.019	0.0020951063045839	up
TOP1	6.90736092512217e-08	0.656692868545593	0.245	0.089	0.00210121919342216	up
H2AFY	7.12939059342965e-08	0.540751245371772	0.227	0.077	0.0021687606185213	up
RPS21	7.22262122918103e-08	0.545689987164605	0.475	0.256	0.00219712137791687	up
ADA2	7.40143063075225e-08	0.625328798961014	0.106	0.014	0.00225151519787483	up
RAB5C	8.33527681225409e-08	0.516546020562769	0.273	0.1	0.00253559120628769	up
AHNAK	9.45419960607365e-08	0.804130119801669	0.149	0.036	0.0028759675201676	up
ENO1	9.50294464898054e-08	0.68449913469265	0.284	0.115	0.00289079576221988	up
S100A8	1.05656379361545e-07	-0.625253	0.879	0.921	0.00321406706017821	down
RPSA	1.12196953216444e-07	0.758464791178639	0.319	0.144	0.00341303131684422	up
CCL3L1	1.13275505809062e-07	0.844544292473392	0.255	0.098	0.00344584088671166	up
RPL39	1.16312201219048e-07	0.584247161583103	0.621	0.428	0.00353821716108345	up
C1QC	1.25827282718451e-07	1.02594661551473	0.124	0.024	0.00382766594029529	up
ATP5MC2	1.29836824967446e-07	0.665580081952629	0.351	0.165	0.00394963621550971	up
RPS28	1.31473517569152e-07	0.575655595261348	0.631	0.404	0.0039994244044536	up
PSMB6	1.33314528336294e-07	0.67033132625076	0.138	0.031	0.00405542795199005	up
UBA52	1.35734137672537e-07	0.583286599966466	0.699	0.481	0.00412903246799858	up
RTN4	1.39344837145391e-07	0.548093407952466	0.298	0.124	0.00423886994596281	up
SERF2	1.69779546995755e-07	0.515359912232194	0.723	0.514	0.00516469381961086	up
JUNB	1.76450025446028e-07	0.781202276129987	0.865	0.773	0.00536760977406816	up
RPL8	1.8521068428175e-07	0.682964846318741	0.525	0.33	0.00563410901585083	up
ZNF706	1.91027304150891e-07	0.708670794182745	0.145	0.036	0.0058110505922701	up
EEF1D	2.02539210144779e-07	0.625130562684561	0.433	0.222	0.00616124277260417	up
YBX1	2.03394496837667e-07	0.738074445400723	0.323	0.151	0.00618726059380182	up
EEF1B2	2.12002443234989e-07	0.627721597116612	0.33	0.151	0.00644911432320838	up
EIF3E	2.12955943019993e-07	0.565162045234419	0.206	0.069	0.00647811978666819	up
QSOX1	2.25537910691548e-07	0.640026429535324	0.128	0.026	0.00686086324323689	up
CAPG	2.26085657903335e-07	0.623020934316504	0.213	0.074	0.00687752571341946	up
PDXK	2.5621911548912e-07	0.622554105160229	0.149	0.038	0.00779418549317902	up
RPLP1	2.60865774544564e-07	0.532521704433307	0.78	0.605	0.00793553686164562	up
CLTA	2.69567200336938e-07	0.560384926074996	0.213	0.074	0.00820023423424965	up
RPS10	2.91015216024414e-07	0.546163077853624	0.355	0.17	0.00885268287146269	up
NDUFB11	2.98078688277016e-07	0.559129913025356	0.213	0.074	0.00906755369738683	up
PKM	3.22059111021985e-07	0.550703461094756	0.163	0.045	0.0097970381572888	up
RPS17	3.31461259699863e-07	0.629771397476533	0.369	0.187	0.0100830515200698	up
CALR	3.4839739701966e-07	0.789729747126697	0.223	0.086	0.0105982488173381	up
SYNGR2	3.5043599705202e-07	0.544203112190361	0.11	0.019	0.0106602630303225	up
PFDN5	3.79761561067891e-07	0.737413711524633	0.443	0.266	0.0115523466876852	up
CD63	3.81963428362345e-07	0.582582024481699	0.493	0.287	0.0116193274907825	up
RPLP2	4.59887316970275e-07	0.631307756905382	0.543	0.352	0.0139897721822358	up
PLEKHO2	4.6209129269806e-07	0.609897153391972	0.17	0.05	0.014056817123875	up
ANXA1	5.09258830311618e-07	0.721540596531435	0.234	0.091	0.0154916536180794	up
ATP5PO	5.17558332604163e-07	0.613241428675449	0.163	0.048	0.0157441244778186	up
RPL23A	5.47905875197144e-07	0.642883591826916	0.429	0.242	0.0166672967234971	up
HCAR3	6.97553135247702e-07	1.12539216575447	0.227	0.091	0.0212195663742351	up
IFRD1	7.15199228750486e-07	-1.54018	0.103	0.239	0.0217563605385898	down
RACK1	7.41352580058304e-07	0.72375975517816	0.408	0.227	0.0225519454853736	up
HM13	7.52342653724341e-07	0.649894933272928	0.135	0.033	0.0228862635262945	up
CD37	8.05900722188255e-07	0.562137505166647	0.401	0.206	0.0245154999689667	up
ATP5MF	8.48775687802758e-07	0.611383173509271	0.199	0.072	0.0258197564229599	up
EIF6	9.1115894646421e-07	0.618333296640895	0.124	0.029	0.0277174551514413	up
SSR4	9.3169662665611e-07	0.528737059450277	0.333	0.158	0.0283422113828789	up
MPEG1	9.8840876632816e-07	0.694814061777211	0.11	0.022	0.0300673946717026	up
TUFM	9.99497544572773e-07	0.596409231724984	0.113	0.024	0.0304047153059038	up
GLRX	1.23351569841992e-06	0.663308495885955	0.376	0.194	0.0375235475459339	up
SNX2	1.24588168912624e-06	0.516438514686877	0.142	0.038	0.0378997209832202	up
COMT	1.29747063996662e-06	0.522845863983262	0.117	0.026	0.0394690568677845	up
BTF3	1.43559868696298e-06	0.648162127829885	0.33	0.165	0.0436709120574139	up
AP1S2	1.48620773136877e-06	0.573880042888965	0.131	0.033	0.045210439188238	up
RPL4	1.5056813664283e-06	0.762866176289068	0.227	0.093	0.0458028271667488	up
ZEB2	1.59545080997085e-06	0.547028742985274	0.234	0.091	0.0485336136393133	up
RPL15	1.70947233057291e-06	0.63382270153124	0.528	0.333	0.0520021482960278	up
SLC38A2	2.4704219592737e-06	0.735439893725307	0.131	0.036	0.0751502360011058	up
RIPOR2	2.54857875792305e-06	-0.759382	0.333	0.483	0.0775277658160192	down
RPL17	2.68296378482988e-06	0.573184219484606	0.535	0.349	0.0816157583345249	up
GBP4	2.68351927150977e-06	0.820735971644645	0.11	0.024	0.0816326562393272	up
GRINA	2.710208338299e-06	0.546644022991942	0.138	0.038	0.0824445376510555	up
WNK1	2.79640707930547e-06	0.552732838143867	0.181	0.062	0.0850667033524724	up
RPN2	3.36963150830211e-06	0.666634499263323	0.138	0.041	0.10250419048255	up
S100A4	3.45180420511035e-06	0.571064557366383	0.656	0.507	0.105003883919457	up
LGALS9	3.45344909197892e-06	0.598109701647997	0.131	0.036	0.105053921377999	up
PTGDS	3.55475570692455e-06	-1.26251	0.014	0.103	0.108135668604645	down
CCR1	3.97576102137058e-06	0.536610279417891	0.209	0.081	0.120942650270093	up
RPL37A	4.14530404151147e-06	0.506806199777086	0.493	0.316	0.126100148942779	up
RPL24	4.67466219817356e-06	0.56121524343103	0.436	0.266	0.14220322406844	up
CFD	5.46566392440047e-06	0.626952354250222	0.291	0.139	0.166265496580262	up
SCAND1	5.54363588202524e-06	0.514305758198875	0.216	0.089	0.168637403531208	up
IFI44L	5.83721718652025e-06	0.514313641727528	0.16	0.053	0.177568146813946	up
SEC61B	5.85944314778118e-06	0.528309919061329	0.319	0.16	0.178244260555504	up
APOL6	6.26470594668195e-06	0.529577685821074	0.181	0.067	0.190572354898065	up
EIF4E2	6.56799208993763e-06	0.584775312404026	0.113	0.029	0.199798319375903	up
ATP6V1F	7.22692066866304e-06	0.576175414144251	0.234	0.105	0.21984292674073	up
RNASEK	7.54791912303845e-06	0.556791126823801	0.759	0.565	0.22960769972283	up
CTSA	8.64286054395734e-06	0.567198696296231	0.142	0.045	0.262915817747182	up
SELENOP	9.31925306972607e-06	0.945630748983271	0.142	0.045	0.283491678381067	up
CIAO2B	1.00931820853589e-05	0.689865132741989	0.17	0.065	0.307034599036618	up
BANF1	1.01960105784074e-05	0.60859	0.152	0.053	0.310162641795155	up
SYAP1	1.10499186658094e-05	-1.08498	0.071	0.184	0.336138525813922	down
GIMAP7	1.13513956381284e-05	0.565612220564872	0.124	0.036	0.345309455311865	up
DYNLL1	1.19667599074733e-05	0.552460424561233	0.245	0.112	0.364028836385337	up
DUSP6	1.20729730900665e-05	0.597366829574019	0.152	0.053	0.367259841399822	up
RPL14	1.21297257788233e-05	0.507328597720894	0.461	0.287	0.368986258191804	up
NME2	1.24379379343906e-05	0.583714425200835	0.262	0.127	0.378362071964163	up
PET100	1.3027366858696e-05	0.602093399561983	0.223	0.1	0.396292499841531	up
LAPTM4A	1.43373761863752e-05	0.57161000680351	0.177	0.069	0.436142983589533	up
HCST	1.58510643286372e-05	0.556682385550064	0.27	0.129	0.482189376877144	up
SLC25A6	1.97468503899836e-05	0.555157091972884	0.227	0.105	0.600699188863301	up
FABP5	2.00620660798584e-05	0.5705049820207	0.124	0.038	0.610288050149293	up
PTPRC	2.05002332860143e-05	-0.567014	0.645	0.682	0.623617096560555	down
MDH2	2.12772131991935e-05	0.547066984899137	0.106	0.029	0.647252825519467	up
RNPEPL1	2.239787516147e-05	0.552289692784361	0.11	0.031	0.681343362411918	up
CTSS	2.25179609741357e-05	0.53745856966088	0.631	0.481	0.684996372833208	up
ARL6IP5	2.53380157325321e-05	0.511118571750659	0.209	0.093	0.770782438583628	up
OSM	2.55349478544699e-05	-0.666378	0.27	0.411	0.776773113732974	down
KRT18	2.5973578288422e-05	0.789111797360445	0.145	0.05	0.790116251533797	up
GBP5	2.62443893607541e-05	0.705706204755391	0.167	0.065	0.798354324354138	up
STAT2	2.91906209539274e-05	0.620315810522882	0.138	0.048	0.887978689418473	up
GLUL	3.69039100610849e-05	-0.783494	0.578	0.615	1	down
NPM1	3.97189172429797e-05	0.53723199309874	0.213	0.098	1	up
MT-CO2	4.02105463814606e-05	0.597723186157224	0.691	0.55	1	up
RPL36A	4.33803478844028e-05	0.545190467993009	0.362	0.208	1	up
NSUN6	4.47911418201699e-05	0.734953190973929	0.103	0.029	1	up
SNRPB	4.48907547316991e-05	0.570138164535669	0.156	0.062	1	up
GIMAP4	4.62621052683989e-05	0.569095917573786	0.227	0.108	1	up
PPIF	6.08950820674268e-05	0.537820236879915	0.223	0.105	1	up
TUBA1B	6.82961023849005e-05	0.628310537852022	0.252	0.124	1	up
CSF3R	8.00446032198102e-05	-0.579101	0.56	0.641	1	down
APOBEC3A	0.000110880467720337	-1.05414	0.032	0.11	1	down
MT-ND3	0.000114873484532665	0.651606993731406	0.532	0.395	1	up
FCGR3A	0.000137732071306331	0.629600812173171	0.174	0.077	1	up
MIR3945HG	0.000142892097792521	0.620265749747117	0.17	0.074	1	up
HPGD	0.000164745107122814	0.684662959819183	0.167	0.074	1	up
SRSF7	0.00017123680837539	0.508925217912195	0.142	0.057	1	up
EGR1	0.000183431664308007	-0.664159	0.426	0.541	1	down
PHPT1	0.000184000367519244	0.696089499880776	0.121	0.045	1	up
SMDT1	0.000206484717154048	0.536054554220956	0.121	0.045	1	up
SSR1	0.000214116983519176	0.560555085100443	0.106	0.036	1	up
FLOT1	0.000216617053868291	0.533033666145498	0.287	0.16	1	up
TNFRSF10C	0.000218370663222111	-0.772132	0.145	0.254	1	down
CREM	0.000236120851279222	0.640199946025771	0.128	0.05	1	up
KLRC1	0.000237643027063067	-1.03476	0.032	0.105	1	down
SMAP2	0.000295041608285625	-0.743947	0.397	0.471	1	down
HSPE1	0.000370722423054919	0.630374560863428	0.121	0.048	1	up
RNF149	0.000470165378510182	-0.563266	0.582	0.612	1	down
PLAUR	0.000509036539497052	-0.793446	0.418	0.471	1	down
CTSW	0.000511944788023769	-1.15446	0.035	0.105	1	down
TRDC	0.000533618296100475	-0.852765	0.032	0.1	1	down
DUSP2	0.000562051167006933	-1.14036	0.103	0.191	1	down
AL499604.1	0.000624334230631371	-0.767913	0.053	0.132	1	down
SH3GLB1	0.000635765593120576	-1.04471	0.209	0.297	1	down
HNRNPF	0.000720413831617902	0.510808873041808	0.167	0.081	1	up
C5AR1	0.000738586074250316	-0.893189	0.273	0.349	1	down
DNAJB1	0.000797426788985164	0.536367598770863	0.149	0.069	1	up
LCP1	0.00100443004125416	-0.606962	0.457	0.498	1	down
LUCAT1	0.00101195544035834	-0.755664	0.227	0.318	1	down
RSRP1	0.00102896389102788	0.527376496496525	0.199	0.108	1	up
HMGN3	0.00108386337539926	0.526024225710483	0.103	0.041	1	up
LRG1	0.00125081882299051	0.6965888409463	0.284	0.179	1	up
HCAR2	0.00129361882486319	0.591884212508694	0.174	0.091	1	up
TRIM25	0.00169522662697844	0.542142145434002	0.199	0.11	1	up
HMGN1	0.00205847764452455	0.604589943610168	0.152	0.079	1	up
SMCHD1	0.00220071248050509	-0.582833	0.376	0.445	1	down
NIBAN1	0.00229372610034941	-0.57468	0.355	0.431	1	down
TPM4	0.0024130362321103	-0.759293	0.28	0.354	1	down
ARHGAP9	0.00310134180938975	-0.706105	0.071	0.141	1	down
TLN1	0.00310723127640027	-0.756924	0.206	0.282	1	down
NNMT	0.00378069660530243	0.545997910675004	0.11	0.05	1	up
UBE2D1	0.00442796419725985	-0.767967	0.227	0.297	1	down
EFHD2	0.00501802881306817	-0.554314	0.507	0.533	1	down
HIST1H2AC	0.00504222730347337	-0.800829	0.11	0.179	1	down
EVI2B	0.00525418416047865	-0.600336	0.461	0.474	1	down
RAB11FIP1	0.00545839873338856	-0.55787	0.305	0.385	1	down
PIP4P2	0.00661236717302447	-0.815527	0.082	0.144	1	down
SIRPB1	0.00679594578296513	-0.717587	0.05	0.105	1	down
TLR4	0.00687877523927742	-0.823793	0.124	0.189	1	down
VNN2	0.00729522714097376	-0.562741	0.209	0.282	1	down
CYB5R4	0.00797710423005435	-0.779669	0.06	0.117	1	down
MMP25	0.00804849226175065	-0.645221	0.067	0.127	1	down
S100P	0.00870587335984849	-0.92814	0.103	0.165	1	down
SELL	0.00882428514807429	-0.622807	0.273	0.33	1	down
GLT1D1	0.00996134728404806	-0.715034	0.06	0.115	1	down
PTEN	0.0125980434178992	-0.63865	0.149	0.215	1	down
CYP4F3	0.0138647596516448	-0.684952	0.067	0.122	1	down
MME	0.0145426198828599	-0.650928	0.121	0.184	1	down
TMEM154	0.0148130465640664	-0.634657	0.291	0.352	1	down
EGR3	0.015012866183226	-0.688129	0.096	0.153	1	down
STK17A	0.0152610941931224	-0.709668	0.103	0.16	1	down
LMNB1	0.0161841867554656	-0.729804	0.096	0.151	1	down
TMX4	0.0198710876068545	-0.574278	0.057	0.105	1	down
TAGAP	0.0204410820542019	-0.6825	0.121	0.179	1	down
B4GALT5	0.0210423022980648	-0.746472	0.089	0.141	1	down
CXCL1	0.0221875801528615	-0.647784	0.124	0.182	1	down
IL1RN	0.0243298116503334	-0.791863	0.199	0.256	1	down
STEAP4	0.025183939638541	-0.507952	0.163	0.222	1	down
LYN	0.0270672084116004	-0.509767	0.429	0.435	1	down
YWHAZ	0.0283672971696086	-0.555492	0.294	0.337	1	down
FFAR2	0.0313612344625242	0.611544288563968	0.312	0.242	1	up
NKG7	0.0315214231974444	-1.3554	0.135	0.184	1	down
GZMA	0.0320304142149661	-0.956489	0.071	0.117	1	down
YPEL5	0.0330781954255192	-0.662885	0.138	0.191	1	down
TXN	0.0363699929663208	-0.595837	0.408	0.421	1	down
ELF2	0.0366920250810311	-0.73445	0.071	0.115	1	down
PCBP1-AS1	0.0379864799714075	-0.715161	0.11	0.158	1	down
ADGRE2	0.0385556637236168	-0.766563	0.117	0.163	1	down
GNG10	0.0408348870224578	-0.533479	0.404	0.419	1	down
PDCD4	0.0476043732602358	-0.576053	0.096	0.141	1	down
