# Supplementary material for: Neutrophil-mediated immune dysregulation in recurrent miscarriage: implications of APP–CD74 signaling and CXCL1 as diagnostic biomarkers
Source: Front Immunol. 2025 Dec 4;16:1707497. doi: 10.3389/fimmu.2025.1707497 (PMC12711488; doi:10.3389/fimmu.2025.1707497)
Supplement: Supplementary file 10 [file Table5.xlsx]

## Sheet: Table_S5_DEG_RM_enrichGO
	ONTOLOGY	ID	Description	GeneRatio	BgRatio	pvalue	p.adjust	qvalue	geneID	Count
GO:0002181	BP	GO:0002181	cytoplasmic translation	56/360	148/18723	6.15746562586009e-58	2.3632353072051e-54	1.7934428828163e-54	RPS26/RPL9/RPL19/EIF3K/EIF4A1/RPL27/RPS23/RPS11/RPS20/RPL18A/RPS16/RPL23/RPL26/RPS3A/RPS15/RPL22/RPS14/RPL38/RPS29/RPL36/RPL4/RPS24/RPSA/RPL7/RPL18/RPL32/RPL29/RPS13/RPL28/RPL13/RPL21/RPL8/RPL27A/RPL23A/RPS12/RPL15/RPLP2/RPS17/RPL13A/RPS6/RPL39/UBA52/RPS19/RPS28/RPL17/RPS2/EIF3E/RPL24/PKM/RPS10/RPS27A/RPS21/RPL36A/RPLP1/RPL14/RPL37A	56
GO:0002478	BP	GO:0002478	antigen processing and presentation of exogenous peptide antigen	15/360	38/18723	1.40701381922457e-16	2.70005951909194e-13	2.04905644094441e-13	HLA-DRA/CD74/HLA-DPA1/HLA-DRB1/HLA-DPB1/IFI30/HLA-DQB1/CTSL/CTSD/HLA-DMA/HLA-F/HLA-A/LGMN/HLA-DQA1/CTSS	15
GO:0019886	BP	GO:0019886	antigen processing and presentation of exogenous peptide antigen via MHC class II	13/360	30/18723	3.52984574692944e-15	4.51584932557174e-12	3.42704673043992e-12	HLA-DRA/CD74/HLA-DPA1/HLA-DRB1/HLA-DPB1/IFI30/HLA-DQB1/CTSL/CTSD/HLA-DMA/LGMN/HLA-DQA1/CTSS	13
GO:0019884	BP	GO:0019884	antigen processing and presentation of exogenous antigen	15/360	47/18723	5.8430535001492e-15	5.60640983339316e-12	4.25466553550338e-12	HLA-DRA/CD74/HLA-DPA1/HLA-DRB1/HLA-DPB1/IFI30/HLA-DQB1/CTSL/CTSD/HLA-DMA/HLA-F/HLA-A/LGMN/HLA-DQA1/CTSS	15
GO:0002495	BP	GO:0002495	antigen processing and presentation of peptide antigen via MHC class II	13/360	34/18723	2.5517082108445e-14	1.95869122264424e-11	1.486437183033e-11	HLA-DRA/CD74/HLA-DPA1/HLA-DRB1/HLA-DPB1/IFI30/HLA-DQB1/CTSL/CTSD/HLA-DMA/LGMN/HLA-DQA1/CTSS	13
GO:0048002	BP	GO:0048002	antigen processing and presentation of peptide antigen	16/360	62/18723	3.06728305665953e-14	1.96203872857655e-11	1.48897758206613e-11	HLA-DRA/CD74/HLA-DPA1/HLA-DRB1/HLA-DPB1/IFI30/HLA-DQB1/CTSL/CTSD/HLA-DMA/HLA-F/HLA-A/LGMN/CALR/HLA-DQA1/CTSS	16
GO:0002504	BP	GO:0002504	antigen processing and presentation of peptide or polysaccharide antigen via MHC class II	13/360	36/18723	6.13728266900601e-14	3.3649844119493e-11	2.55366333009619e-11	HLA-DRA/CD74/HLA-DPA1/HLA-DRB1/HLA-DPB1/IFI30/HLA-DQB1/CTSL/CTSD/HLA-DMA/LGMN/HLA-DQA1/CTSS	13
GO:0019882	BP	GO:0019882	antigen processing and presentation	18/360	106/18723	1.75175339483581e-12	8.4040369117248e-10	6.3777653204088e-10	HLA-DRA/CD74/HLA-DPA1/HLA-DRB1/HLA-DPB1/IFI30/HLA-DQB1/CTSL/CTSD/HLA-DMA/CTSH/CD68/HLA-F/HLA-A/LGMN/CALR/HLA-DQA1/CTSS	18
GO:0002683	BP	GO:0002683	negative regulation of immune system process	31/360	434/18723	3.76631396086616e-10	1.60612366464492e-07	1.21887610873879e-07	CD74/HLA-DRB1/MAFB/TMEM176B/GRN/HMOX1/C1QC/CD68/TMEM176A/BST2/HLA-F/HLA-A/GBP1/FGR/ANXA1/LGALS3/PHPT1/CD86/STAT2/LGALS9/NME2/RPS19/LILRB1/LYN/PTPRC/DUSP1/MNDA/RIPOR2/TLR4/KLRC1/CST7	31
GO:0002501	BP	GO:0002501	peptide antigen assembly with MHC protein complex	8/360	18/18723	6.39648594541893e-10	2.45497130585179e-07	1.86306069589202e-07	HLA-DRA/HLA-DPA1/HLA-DRB1/HLA-DPB1/HLA-DQB1/HLA-DMA/CALR/HLA-DQA1	8
GO:0002396	BP	GO:0002396	MHC protein complex assembly	8/360	19/18723	1.08640696884901e-09	3.79057267858411e-07	2.87663931368921e-07	HLA-DRA/HLA-DPA1/HLA-DRB1/HLA-DPB1/HLA-DQB1/HLA-DMA/CALR/HLA-DQA1	8
GO:0002443	BP	GO:0002443	leukocyte mediated immunity	30/360	440/18723	2.19369562588726e-09	7.01616984346276e-07	5.32452262879829e-07	HLA-DRA/CD74/HLA-DPA1/C1QB/HLA-DRB1/HLA-DPB1/C1QA/HLA-DQB1/HMOX1/VAMP8/HLA-DMA/C1QC/CTSH/BST2/ITGB2/HLA-F/PRDX1/HLA-A/FGR/HLA-DQA1/STXBP2/LGALS9/LILRB1/LYN/PTPRC/ADGRE2/TLR4/TRDC/KLRC1/PTGDS	30
GO:0030595	BP	GO:0030595	leukocyte chemotaxis	21/360	230/18723	4.00106736203543e-09	1.18123819503784e-06	8.96433472935387e-07	CD74/ITGB2/CCL3L1/LGMN/CALR/CXCL16/ANXA1/LGALS3/FFAR2/LGALS9/RPS19/WNK1/CCR1/LYN/CSF3R/S100A8/DUSP1/CXCL1/RIPOR2/ADGRE2/C5AR1	21
GO:0002263	BP	GO:0002263	cell activation involved in immune response	23/360	279/18723	5.18746183987392e-09	1.42210561010258e-06	1.07922608352866e-06	HLA-DRA/CD74/HLA-DRB1/GRN/HMOX1/VAMP8/ITGB2/LRP1/HLA-F/FGR/ANXA1/LGALS3/CD86/STXBP2/RPS6/LGALS9/LILRB1/LYN/PTPRC/LCP1/ADGRE2/TLR4/PTGDS	23
GO:0001819	BP	GO:0001819	positive regulation of cytokine production	30/360	467/18723	8.6807224442613e-09	2.03978909888677e-06	1.54798179880412e-06	CD74/HLA-DPA1/FCN1/HLA-DPB1/H19/HMOX1/CD14/CYBB/POU2F2/CYBA/LRP1/HLA-F/HLA-A/GAPDH/HSPA1A/FGR/ANXA1/GBP5/CD86/FFAR2/LGALS9/LILRB1/FLOT1/PTPRC/MNDA/EGR1/OSM/TLR4/C5AR1/PTGS2	30
GO:0002399	BP	GO:0002399	MHC class II protein complex assembly	7/360	16/18723	9.03502206385491e-09	2.03978909888677e-06	1.54798179880412e-06	HLA-DRA/HLA-DPA1/HLA-DRB1/HLA-DPB1/HLA-DQB1/HLA-DMA/HLA-DQA1	7
GO:0002503	BP	GO:0002503	peptide antigen assembly with MHC class II protein complex	7/360	16/18723	9.03502206385491e-09	2.03978909888677e-06	1.54798179880412e-06	HLA-DRA/HLA-DPA1/HLA-DRB1/HLA-DPB1/HLA-DQB1/HLA-DMA/HLA-DQA1	7
GO:0042274	BP	GO:0042274	ribosomal small subunit biogenesis	12/360	73/18723	1.36368004848706e-08	2.90766890338518e-06	2.20660976266882e-06	RPS16/RPS15/RPS14/RPL38/RPS24/RPSA/RPS17/RPS6/RPS19/RPS28/RPS21/NPM1	12
GO:0002366	BP	GO:0002366	leukocyte activation involved in immune response	22/360	275/18723	1.94024439447644e-08	3.87319881696513e-06	2.93934371699693e-06	HLA-DRA/CD74/HLA-DRB1/GRN/HMOX1/VAMP8/ITGB2/HLA-F/FGR/ANXA1/LGALS3/CD86/STXBP2/RPS6/LGALS9/LILRB1/LYN/PTPRC/LCP1/ADGRE2/TLR4/PTGDS	22
GO:0042255	BP	GO:0042255	ribosome assembly	11/360	61/18723	2.01834227043519e-08	3.87319881696513e-06	2.93934371699693e-06	RPS15/RPS14/RPL38/NOP53/RPSA/RPL23A/EIF6/RPS19/RPS28/RPL24/NPM1	11
GO:0002699	BP	GO:0002699	positive regulation of immune effector process	20/360	235/18723	3.10235370793305e-08	5.66992072907001e-06	4.30286351370964e-06	HLA-DRA/CD74/HLA-DRB1/HMOX1/VAMP8/ITGB2/HLA-F/HLA-A/FGR/ANXA1/CD86/STXBP2/FFAR2/LGALS9/RPS19/LILRB1/LYN/PTPRC/ADGRE2/TLR4	20
GO:0060326	BP	GO:0060326	cell chemotaxis	23/360	310/18723	3.74525657000694e-08	6.53377032531211e-06	4.95843298048287e-06	CD74/ITGB2/CCL3L1/LGMN/CALR/CXCL16/ANXA1/LGALS3/TMSB4X/FFAR2/LGALS9/RPS19/WNK1/CCR1/LYN/CSF3R/S100A8/DUSP1/CXCL1/EGR3/RIPOR2/ADGRE2/C5AR1	23
GO:0002697	BP	GO:0002697	regulation of immune effector process	24/360	339/18723	4.60058401251601e-08	7.67697453914627e-06	5.82600272889327e-06	HLA-DRA/CD74/HLA-DRB1/GRN/HMOX1/VAMP8/BST2/ITGB2/HLA-F/HLA-A/FGR/ANXA1/LGALS3/CD86/STXBP2/FFAR2/LGALS9/RPS19/LILRB1/LYN/PTPRC/ADGRE2/TLR4/KLRC1	24
GO:1903706	BP	GO:1903706	regulation of hemopoiesis	25/360	367/18723	5.0961656190646e-08	8.1496181858208e-06	6.18468871401392e-06	HLA-DRA/CD74/HLA-DRB1/MAFB/TMEM176B/C1QC/CIB1/TMEM176A/PRELID1/HSPA1A/ANXA1/CD86/MEF2C/EIF6/LGALS9/NME2/LILRB1/CCR1/LYN/PTPRC/CSF3R/EVI2B/EGR3/TLR4/FOS	25
GO:0042254	BP	GO:0042254	ribosome biogenesis	22/360	299/18723	8.62757925999563e-08	1.32450596799453e-05	1.00515839210139e-05	RPL27/RPS16/RPL26/RPS15/RPS14/RPL38/NOP53/RPS24/RPSA/RPL7/RPL23A/RPS17/EIF6/RPS6/RPS19/RPS28/RPL24/RPS21/NPM1/RPL14/PTEN/GLUL	22
GO:0052547	BP	GO:0052547	regulation of peptidase activity	28/360	461/18723	9.02666101002257e-08	1.33247403678718e-05	1.01120530424018e-05	FN1/TFPI2/CST3/TIMP1/IFI6/GRN/CTSD/SERPINE2/CTSH/NDUFA13/ANXA2/BST2/TIMP3/LRP1/PRELID1/PSME2/LGMN/GAPDH/RACK1/CSTA/HSPE1/LGALS9/ARL6IP5/LYN/S100A8/PLAUR/PTGS2/CST7	28
GO:0002764	BP	GO:0002764	immune response-regulating signaling pathway	28/360	468/18723	1.23367861742219e-07	1.72288826382812e-05	1.30748795315883e-05	FCN1/HLA-DRB1/HLA-DPB1/HLA-DQB1/CD14/CYBA/CTSH/HLA-A/HSPA1A/NOP53/GBP1/FGR/LGALS3/PHPT1/MEF2C/FFAR2/LILRB1/WNK1/RTN4/CTSS/FLOT1/LYN/PTPRC/MNDA/TLR4/TRDC/C5AR1/KLRC1	28
GO:0071887	BP	GO:0071887	leukocyte apoptotic process	13/360	106/18723	1.25692734203198e-07	1.72288826382812e-05	1.30748795315883e-05	CD74/CTSL/PRELID1/ANXA1/LGALS3/MEF2C/PLEKHO2/RPS6/LGALS9/HCAR2/LILRB1/LYN/PTEN	13
GO:0050866	BP	GO:0050866	negative regulation of cell activation	18/360	210/18723	1.37476002700177e-07	1.81942378745959e-05	1.38074809245514e-05	CD74/HLA-DRB1/APOE/GRN/HMOX1/SERPINE2/HLA-F/FGR/ANXA1/LGALS3/CD86/LGALS9/LILRB1/LYN/PTPRC/MNDA/RIPOR2/CST7	18
GO:0043300	BP	GO:0043300	regulation of leukocyte degranulation	9/360	46/18723	1.91230594841897e-07	2.44647674334401e-05	1.85661423132467e-05	HMOX1/VAMP8/ITGB2/HLA-F/FGR/STXBP2/LGALS9/LYN/ADGRE2	9
GO:0007159	BP	GO:0007159	leukocyte cell-cell adhesion	24/360	371/18723	2.46528409585518e-07	3.05218076125554e-05	2.31627880924661e-05	HLA-DRA/CD74/HLA-DPA1/HLA-DRB1/HLA-DPB1/HLA-DQB1/HLA-DMA/ITGB2/HLA-A/OLR1/ANXA1/LGALS3/HLA-DQA1/CD86/LGALS9/LILRB1/WNK1/LYN/PTPRC/SELL/S100A8/EGR3/SIRPB1/RIPOR2	24
GO:0042110	BP	GO:0042110	T cell activation	28/360	487/18723	2.78695266381418e-07	3.34260135116214e-05	2.53667698051771e-05	HLA-DRA/CD74/HLA-DPA1/HLA-DRB1/MAFB/HLA-DPB1/HLA-DQB1/CTSL/HLA-DMA/PRELID1/HLA-A/RPL22/ANXA1/LGALS3/HLA-DQA1/CD86/CD48/RPS6/LGALS9/LILRB1/LYN/PTPRC/LCP1/EGR1/EGR3/SIRPB1/RIPOR2/KLRC1	28
GO:0051051	BP	GO:0051051	negative regulation of transport	27/360	470/18723	4.65429093956701e-07	5.41308140183581e-05	4.10794992975499e-05	CD74/APOE/APOC1/HMOX1/VAMP8/SERPINE2/GSTO1/ERP29/BST2/HLA-F/RACK1/ANXA1/LGALS3/LGALS9/FABP5/LILRB1/WNK1/PPIF/COMT/ARL6IP5/RAB11FIP1/TXN/PTEN/OSM/PIP4P2/RGS2/PTGS2	27
GO:1902105	BP	GO:1902105	regulation of leukocyte differentiation	20/360	279/18723	5.09238229358626e-07	5.74840095376002e-05	4.36242161187405e-05	HLA-DRA/CD74/HLA-DRB1/MAFB/TMEM176B/C1QC/TMEM176A/PRELID1/ANXA1/CD86/LGALS9/NME2/LILRB1/CCR1/LYN/PTPRC/EVI2B/EGR3/TLR4/FOS	20
GO:0022407	BP	GO:0022407	regulation of cell-cell adhesion	26/360	448/18723	6.29885976227855e-07	6.90714964789288e-05	5.24178795856384e-05	HLA-DRA/CD74/HLA-DPA1/HLA-DRB1/HLA-DPB1/HLA-DQB1/SERPINE2/HLA-DMA/FXYD5/ITGB2/HLA-A/ANXA1/LGALS3/HLA-DQA1/CD86/LGALS9/LILRB1/WNK1/FLOT1/LYN/PTPRC/EGR3/SIRPB1/RIPOR2/IL1RN/PLAUR	26
GO:0022409	BP	GO:0022409	positive regulation of cell-cell adhesion	20/360	284/18723	6.7411634533137e-07	7.18682925939388e-05	5.45403487582427e-05	HLA-DRA/CD74/HLA-DPA1/HLA-DRB1/HLA-DPB1/HLA-DQB1/HLA-DMA/ITGB2/HLA-A/ANXA1/HLA-DQA1/CD86/LGALS9/LILRB1/FLOT1/LYN/PTPRC/EGR3/SIRPB1/PLAUR	20
GO:0002695	BP	GO:0002695	negative regulation of leukocyte activation	16/360	187/18723	7.01965581209479e-07	7.28147000184319e-05	5.52585707882398e-05	CD74/HLA-DRB1/GRN/HMOX1/HLA-F/FGR/ANXA1/LGALS3/CD86/LGALS9/LILRB1/LYN/PTPRC/MNDA/RIPOR2/CST7	16
GO:0050900	BP	GO:0050900	leukocyte migration	23/360	369/18723	8.41398840074785e-07	8.49812828475533e-05	6.44917061076712e-05	CD74/HMOX1/ITGB2/CCL3L1/LGMN/CALR/CXCL16/ANXA1/LGALS3/FFAR2/LGALS9/RPS19/WNK1/CCR1/LYN/CSF3R/SELL/S100A8/DUSP1/CXCL1/RIPOR2/ADGRE2/C5AR1	23
GO:0032103	BP	GO:0032103	positive regulation of response to external stimulus	25/360	427/18723	8.86359457743396e-07	8.72268615081834e-05	6.61958601774892e-05	CD74/FCN1/GRN/VAMP8/CYBA/LRP1/HLA-F/LGMN/CALR/GBP5/TMSB4X/FFAR2/LGALS9/RPS19/WNK1/CCR1/LYN/PDCD4/S100A8/MNDA/OSM/RIPOR2/TLR4/C5AR1/PTGS2	25
GO:1903039	BP	GO:1903039	positive regulation of leukocyte cell-cell adhesion	18/360	239/18723	9.33898597041802e-07	8.96075703861609e-05	6.80025636319649e-05	HLA-DRA/CD74/HLA-DPA1/HLA-DRB1/HLA-DPB1/HLA-DQB1/HLA-DMA/ITGB2/HLA-A/ANXA1/HLA-DQA1/CD86/LGALS9/LILRB1/LYN/PTPRC/EGR3/SIRPB1	18
GO:0050870	BP	GO:0050870	positive regulation of T cell activation	17/360	216/18723	1.02139829619069e-06	9.5555796347027e-05	7.25166310557099e-05	HLA-DRA/CD74/HLA-DPA1/HLA-DRB1/HLA-DPB1/HLA-DQB1/HLA-DMA/HLA-A/ANXA1/HLA-DQA1/CD86/LGALS9/LILRB1/LYN/PTPRC/EGR3/SIRPB1	17
GO:0000028	BP	GO:0000028	ribosomal small subunit assembly	6/360	19/18723	1.06437558290247e-06	9.5555796347027e-05	7.25166310557099e-05	RPS15/RPS14/RPL38/RPSA/RPS19/RPS28	6
GO:0007565	BP	GO:0007565	female pregnancy	16/360	193/18723	1.07058344005267e-06	9.5555796347027e-05	7.25166310557099e-05	SPP1/TIMP1/CTSB/PSG3/CALR/JUNB/PSG2/RPL29/SLC38A2/HPGD/LGALS9/COMT/NAMPT/FOS/RGS2/PTGS2	16
GO:0052548	BP	GO:0052548	regulation of endopeptidase activity	25/360	432/18723	1.09570710242097e-06	9.5575542252084e-05	7.25316160860965e-05	TFPI2/CST3/TIMP1/IFI6/CTSD/SERPINE2/CTSH/NDUFA13/ANXA2/BST2/TIMP3/PRELID1/PSME2/LGMN/GAPDH/RACK1/CSTA/HSPE1/LGALS9/ARL6IP5/LYN/S100A8/PLAUR/PTGS2/CST7	25
GO:0022613	BP	GO:0022613	ribonucleoprotein complex biogenesis	26/360	463/18723	1.16894688625547e-06	9.96981810988557e-05	7.56602581115531e-05	EIF3K/RPL27/RPS16/RPL26/RPS15/RPS14/RPL38/NOP53/RPS24/RPSA/RPL7/RPL23A/RPS17/RPL13A/EIF6/RPS6/RPS19/RPS28/SNRPB/EIF3E/RPL24/RPS21/NPM1/RPL14/PTEN/GLUL	26
GO:0043304	BP	GO:0043304	regulation of mast cell degranulation	7/360	30/18723	1.27472315978917e-06	0.000105322000674241	7.99281357794971e-05	HMOX1/VAMP8/FGR/STXBP2/LGALS9/LYN/ADGRE2	7
GO:0043299	BP	GO:0043299	leukocyte degranulation	10/360	73/18723	1.29169408603267e-06	0.000105322000674241	7.99281357794971e-05	HMOX1/VAMP8/ITGB2/HLA-F/FGR/STXBP2/LGALS9/LYN/ADGRE2/PTGDS	10
GO:0044706	BP	GO:0044706	multi-multicellular organism process	17/360	220/18723	1.31721105585293e-06	0.000105322000674241	7.99281357794971e-05	SPP1/TIMP1/CTSB/SERPINE2/PSG3/CALR/JUNB/PSG2/RPL29/SLC38A2/HPGD/LGALS9/COMT/NAMPT/FOS/RGS2/PTGS2	17
GO:0045785	BP	GO:0045785	positive regulation of cell adhesion	25/360	437/18723	1.34970289647915e-06	0.00010571754523851	8.02283118057533e-05	HLA-DRA/CD74/HLA-DPA1/FN1/S100A10/HLA-DRB1/HLA-DPB1/HLA-DQB1/HLA-DMA/CIB1/ITGB2/LIMS1/HLA-A/CALR/ANXA1/HLA-DQA1/CD86/LGALS9/LILRB1/FLOT1/LYN/PTPRC/EGR3/SIRPB1/PLAUR	25
GO:0002698	BP	GO:0002698	negative regulation of immune effector process	12/360	110/18723	1.37918349393605e-06	0.000105866124994531	8.03410679520219e-05	GRN/HMOX1/BST2/HLA-F/HLA-A/ANXA1/LGALS3/LGALS9/RPS19/LILRB1/PTPRC/KLRC1	12
GO:0002696	BP	GO:0002696	positive regulation of leukocyte activation	24/360	409/18723	1.41542821754194e-06	0.000106517911743646	8.08357043950163e-05	HLA-DRA/CD74/HLA-DPA1/HLA-DRB1/HLA-DPB1/HLA-DQB1/VAMP8/HLA-DMA/ITGB2/HLA-F/HLA-A/FGR/ANXA1/HLA-DQA1/CD86/MEF2C/LGALS9/LILRB1/LYN/PTPRC/EGR3/SIRPB1/TLR4/TRDC	24
GO:0002274	BP	GO:0002274	myeloid leukocyte activation	17/360	223/18723	1.58770456337251e-06	0.000117184809888917	8.89307394099544e-05	CD74/C1QA/GRN/HMOX1/VAMP8/ITGB2/FGR/STXBP2/LGALS9/LYN/PTPRC/NAMPT/ADGRE2/TLR4/C5AR1/PTGDS/CST7	17
GO:0033006	BP	GO:0033006	regulation of mast cell activation involved in immune response	7/360	31/18723	1.61948718733682e-06	0.000117275317452806	8.89994249724125e-05	HMOX1/VAMP8/FGR/STXBP2/LGALS9/LYN/ADGRE2	7
GO:0002703	BP	GO:0002703	regulation of leukocyte mediated immunity	17/360	226/18723	1.90741990468295e-06	0.0001355681035958	0.000102881693494303	HLA-DRA/HLA-DRB1/HMOX1/VAMP8/BST2/ITGB2/HLA-F/HLA-A/FGR/STXBP2/LGALS9/LILRB1/LYN/PTPRC/ADGRE2/TLR4/KLRC1	17
GO:0050867	BP	GO:0050867	positive regulation of cell activation	24/360	420/18723	2.24870152828614e-06	0.00015691848119204	0.000119084346962062	HLA-DRA/CD74/HLA-DPA1/HLA-DRB1/HLA-DPB1/HLA-DQB1/VAMP8/HLA-DMA/ITGB2/HLA-F/HLA-A/FGR/ANXA1/HLA-DQA1/CD86/MEF2C/LGALS9/LILRB1/LYN/PTPRC/EGR3/SIRPB1/TLR4/TRDC	24
GO:1903037	BP	GO:1903037	regulation of leukocyte cell-cell adhesion	21/360	336/18723	2.4328466664352e-06	0.000166736884031755	0.000126535464774928	HLA-DRA/CD74/HLA-DPA1/HLA-DRB1/HLA-DPB1/HLA-DQB1/HLA-DMA/ITGB2/HLA-A/ANXA1/LGALS3/HLA-DQA1/CD86/LGALS9/LILRB1/WNK1/LYN/PTPRC/EGR3/SIRPB1/RIPOR2	21
GO:0045637	BP	GO:0045637	regulation of myeloid cell differentiation	16/360	210/18723	3.24290761667989e-06	0.000218355779523113	0.000165708686525453	CD74/HLA-DRB1/MAFB/C1QC/CIB1/HSPA1A/MEF2C/EIF6/NME2/LILRB1/CCR1/LYN/CSF3R/EVI2B/TLR4/FOS	16
GO:0043303	BP	GO:0043303	mast cell degranulation	8/360	48/18723	3.33350535640621e-06	0.000220586095825639	0.000167401258097568	HMOX1/VAMP8/FGR/STXBP2/LGALS9/LYN/ADGRE2/PTGDS	8
GO:2000106	BP	GO:2000106	regulation of leukocyte apoptotic process	10/360	81/18723	3.40782778342799e-06	0.000221682085301638	0.000168232996908925	CD74/PRELID1/ANXA1/LGALS3/MEF2C/LGALS9/HCAR2/LILRB1/LYN/PTEN	10
GO:0001913	BP	GO:0001913	T cell mediated cytotoxicity	8/360	49/18723	3.91781160213452e-06	0.000242974361657559	0.000184391557748407	HLA-DRA/HLA-DRB1/CTSH/HLA-F/HLA-A/LILRB1/PTPRC/KLRC1	8
GO:0002279	BP	GO:0002279	mast cell activation involved in immune response	8/360	49/18723	3.91781160213452e-06	0.000242974361657559	0.000184391557748407	HMOX1/VAMP8/FGR/STXBP2/LGALS9/LYN/ADGRE2/PTGDS	8
GO:0002253	BP	GO:0002253	activation of immune response	22/360	375/18723	3.92506785376984e-06	0.000242974361657559	0.000184391557748407	FCN1/C1QB/HLA-DRB1/HLA-DPB1/C1QA/HLA-DQB1/C1QC/HLA-A/GBP1/FGR/LGALS3/PHPT1/MEF2C/CFD/FFAR2/WNK1/LYN/PTPRC/MNDA/TLR4/TRDC/C5AR1	22
GO:0002448	BP	GO:0002448	mast cell mediated immunity	8/360	50/18723	4.58665253283709e-06	0.000279421784460774	0.00021205125410794	HMOX1/VAMP8/FGR/STXBP2/LGALS9/LYN/ADGRE2/PTGDS	8
GO:0001911	BP	GO:0001911	negative regulation of leukocyte mediated cytotoxicity	6/360	24/18723	4.86763230191218e-06	0.000291905824605296	0.000221525305582089	HLA-F/HLA-A/LGALS9/LILRB1/PTPRC/KLRC1	6
GO:0045088	BP	GO:0045088	regulation of innate immune response	16/360	218/18723	5.24737850345605e-06	0.000309837518404066	0.000235133543628549	FCN1/APOE/GRN/HLA-F/HLA-A/FGR/GBP5/STAT2/FFAR2/LGALS9/RPS19/LILRB1/LYN/MNDA/TLR4/KLRC1	16
GO:0050777	BP	GO:0050777	negative regulation of immune response	15/360	194/18723	5.495226944788e-06	0.000319555772940854	0.00024250865958897	HLA-DRB1/GRN/HMOX1/HLA-F/HLA-A/FGR/ANXA1/LGALS3/STAT2/LGALS9/RPS19/LILRB1/LYN/PTPRC/KLRC1	15
GO:0097529	BP	GO:0097529	myeloid leukocyte migration	16/360	220/18723	5.89652628936095e-06	0.000333301376615094	0.000252940102875392	CD74/ITGB2/CCL3L1/LGMN/ANXA1/LGALS3/RPS19/CCR1/LYN/CSF3R/S100A8/DUSP1/CXCL1/RIPOR2/ADGRE2/C5AR1	16
GO:0002460	BP	GO:0002460	adaptive immune response based on somatic recombination of immune receptors built from immunoglobulin superfamily domains	21/360	356/18723	5.99213001210044e-06	0.000333301376615094	0.000252940102875392	HLA-DRA/CD74/HLA-DPA1/C1QB/HLA-DRB1/HLA-DPB1/C1QA/HLA-DQB1/HLA-DMA/C1QC/CTSH/HLA-F/HLA-A/ANXA1/HLA-DQA1/MEF2C/LILRB1/PTPRC/TLR4/TRDC/KLRC1	21
GO:2001233	BP	GO:2001233	regulation of apoptotic signaling pathway	21/360	356/18723	5.99213001210044e-06	0.000333301376615094	0.000252940102875392	CD74/IFI6/HMOX1/ERP29/CTSH/NDUFA13/TIMP3/PRELID1/RPL26/HSPA1A/RACK1/LGALS3/ENO1/GRINA/PPIF/PTPRC/S100A8/PTEN/PLAUR/PTGS2/G0S2	21
GO:0050863	BP	GO:0050863	regulation of T cell activation	20/360	329/18723	6.40567348093088e-06	0.000351213925997324	0.000266533812356928	HLA-DRA/CD74/HLA-DPA1/HLA-DRB1/HLA-DPB1/HLA-DQB1/HLA-DMA/PRELID1/HLA-A/ANXA1/LGALS3/HLA-DQA1/CD86/LGALS9/LILRB1/LYN/PTPRC/EGR3/SIRPB1/RIPOR2	20
GO:0070371	BP	GO:0070371	ERK1 and ERK2 cascade	20/360	330/18723	6.7009562801685e-06	0.00036222915779277	0.00027489319536288	CD74/FN1/HLA-DRB1/APOE/CTSH/CIB1/TIMP3/LRP1/CCL3L1/GBP1/LGALS9/DUSP6/CCR1/LYN/YWHAZ/PTPRC/DUSP1/PTEN/TLR4/C5AR1	20
GO:0051251	BP	GO:0051251	positive regulation of lymphocyte activation	21/360	362/18723	7.74306006709963e-06	0.000412748118576783	0.000313231684293343	HLA-DRA/CD74/HLA-DPA1/HLA-DRB1/HLA-DPB1/HLA-DQB1/HLA-DMA/HLA-F/HLA-A/ANXA1/HLA-DQA1/CD86/MEF2C/LGALS9/LILRB1/LYN/PTPRC/EGR3/SIRPB1/TLR4/TRDC	21
GO:2000108	BP	GO:2000108	positive regulation of leukocyte apoptotic process	6/360	26/18723	8.05994941535998e-06	0.0004237546007692	0.000321584427286245	PRELID1/ANXA1/MEF2C/LGALS9/HCAR2/LYN	6
GO:0001914	BP	GO:0001914	regulation of T cell mediated cytotoxicity	7/360	39/18723	8.29903162753097e-06	0.000430428153871133	0.000326648940446347	HLA-DRA/HLA-DRB1/HLA-F/HLA-A/LILRB1/PTPRC/KLRC1	7
GO:0070372	BP	GO:0070372	regulation of ERK1 and ERK2 cascade	19/360	309/18723	9.28216778756935e-06	0.000474999466249215	0.0003604738002555	CD74/FN1/HLA-DRB1/APOE/CIB1/TIMP3/LRP1/CCL3L1/GBP1/LGALS9/DUSP6/CCR1/LYN/YWHAZ/PTPRC/DUSP1/PTEN/TLR4/C5AR1	19
GO:0042273	BP	GO:0042273	ribosomal large subunit biogenesis	9/360	72/18723	9.5185064933674e-06	0.000476876411899986	0.00036189820129104	RPL26/RPL38/NOP53/RPL7/RPL23A/EIF6/RPL24/NPM1/RPL14	9
GO:0006414	BP	GO:0006414	translational elongation	8/360	55/18723	9.56734854515345e-06	0.000476876411899986	0.00036189820129104	EEF1A1/EEF1G/RACK1/RPLP2/EEF1B2/EEF1D/TUFM/RPLP1	8
GO:0002275	BP	GO:0002275	myeloid cell activation involved in immune response	10/360	91/18723	9.8364945576433e-06	0.000484005975797885	0.000367308777881228	GRN/HMOX1/VAMP8/ITGB2/FGR/STXBP2/LGALS9/LYN/ADGRE2/PTGDS	10
GO:0002886	BP	GO:0002886	regulation of myeloid leukocyte mediated immunity	8/360	56/18723	1.09768705932913e-05	0.000533281384013315	0.000404703543392897	HMOX1/VAMP8/ITGB2/FGR/STXBP2/LGALS9/LYN/ADGRE2	8
GO:0002768	BP	GO:0002768	immune response-regulating cell surface receptor signaling pathway	19/360	315/18723	1.21808335748018e-05	0.000584375490751116	0.000443478506598376	FCN1/HLA-DRB1/HLA-DPB1/HLA-DQB1/HLA-A/GBP1/FGR/LGALS3/PHPT1/MEF2C/FFAR2/LILRB1/WNK1/LYN/PTPRC/MNDA/TRDC/C5AR1/KLRC1	19
GO:0031342	BP	GO:0031342	negative regulation of cell killing	6/360	28/18723	1.27675053826808e-05	0.000604959082206531	0.000459099251382428	HLA-F/HLA-A/LGALS9/LILRB1/PTPRC/KLRC1	6
GO:0033003	BP	GO:0033003	regulation of mast cell activation	7/360	42/18723	1.38530784926935e-05	0.000648391649450704	0.000492059925407997	HMOX1/VAMP8/FGR/STXBP2/LGALS9/LYN/ADGRE2	7
GO:0051346	BP	GO:0051346	negative regulation of hydrolase activity	21/360	379/18723	1.54974051944026e-05	0.000716458355898975	0.000543715276808772	TFPI2/CST3/TIMP1/APOC1/IFI6/SERPINE2/ANXA2/BST2/TIMP3/LRP1/GAPDH/ANXA1/LGALS3/CSTA/WNK1/PPIF/PLAUR/GZMA/RGS2/PTGS2/CST7	21
GO:0033028	BP	GO:0033028	myeloid cell apoptotic process	6/360	29/18723	1.5838958113344e-05	0.000716458355898975	0.000543715276808772	CTSL/ANXA1/MEF2C/PLEKHO2/HCAR2/PTEN	6
GO:0002449	BP	GO:0002449	lymphocyte mediated immunity	20/360	350/18723	1.58673684865588e-05	0.000716458355898975	0.000543715276808772	HLA-DRA/CD74/HLA-DPA1/C1QB/HLA-DRB1/HLA-DPB1/C1QA/HLA-DQB1/HLA-DMA/C1QC/CTSH/HLA-F/PRDX1/HLA-A/HLA-DQA1/LGALS9/LILRB1/PTPRC/TRDC/KLRC1	20
GO:0032418	BP	GO:0032418	lysosome localization	9/360	77/18723	1.65822155303099e-05	0.000739588402402246	0.000561268508665976	HMOX1/VAMP8/LAMTOR1/FGR/STXBP2/LGALS9/LYN/ADGRE2/PTGDS	9
GO:0030099	BP	GO:0030099	myeloid cell differentiation	21/360	381/18723	1.67650315291807e-05	0.000739588402402246	0.000561268508665976	CD74/HLA-DRB1/MAFB/C1QC/CIB1/ANXA2/RPS14/HSPA1A/JUNB/MEF2C/EIF6/RPS6/NME2/RPS19/LILRB1/CCR1/LYN/CSF3R/EVI2B/TLR4/FOS	21
GO:0001906	BP	GO:0001906	cell killing	14/360	188/18723	1.72597524863417e-05	0.000752760568665678	0.000571264774278799	HLA-DRA/LYZ/HLA-DRB1/CTSH/HLA-F/PRDX1/HLA-A/GAPDH/STXBP2/LGALS9/RPS19/LILRB1/PTPRC/KLRC1	14
GO:0046879	BP	GO:0046879	hormone secretion	18/360	295/18723	1.76782982462181e-05	0.000759939895065154	0.000576713115286273	SPP1/KISS1/HLA-DRB1/VAMP8/LRP1/CGA/ANXA1/PHPT1/FFAR2/HCAR2/DYNLL1/HMGN3/LYN/RAB11FIP1/OSM/CYB5R4/GLUL/IL1RN	18
GO:0045953	BP	GO:0045953	negative regulation of natural killer cell mediated cytotoxicity	5/360	18/18723	1.78203727347222e-05	0.000759939895065154	0.000576713115286273	HLA-F/HLA-A/LGALS9/LILRB1/KLRC1	5
GO:0034341	BP	GO:0034341	response to interferon-gamma	12/360	141/18723	1.83386717086217e-05	0.00077344859360099	0.000586964772906376	CD74/HLA-DPA1/BST2/CCL3L1/GBP4/GAPDH/CXCL16/GBP1/GBP5/RPL13A/LGALS9/TLR4	12
GO:0031647	BP	GO:0031647	regulation of protein stability	18/360	298/18723	2.02403671375969e-05	0.000838153154681019	0.000636068615507633	IFI30/GRN/CTSH/RPL23/GAPDH/HSPA1A/CALR/NOP53/ATP1B3/CTSA/RTN4/NPM1/FLOT1/SERF2/RNF149/PTEN/B4GALT5/SH3GLB1	18
GO:0002761	BP	GO:0002761	regulation of myeloid leukocyte differentiation	11/360	120/18723	2.03981014773008e-05	0.000838153154681019	0.000636068615507633	CD74/HLA-DRB1/MAFB/C1QC/NME2/LILRB1/CCR1/LYN/EVI2B/TLR4/FOS	11
GO:0002831	BP	GO:0002831	regulation of response to biotic stimulus	19/360	327/18723	2.05279824231412e-05	0.000838153154681019	0.000636068615507633	FCN1/HLA-DRB1/APOE/GRN/CYBA/HLA-F/HLA-A/NOP53/FGR/GBP5/STAT2/FFAR2/LGALS9/RPS19/LILRB1/LYN/MNDA/TLR4/KLRC1	19
GO:0046718	BP	GO:0046718	viral entry into host cell	12/360	144/18723	2.26578317503447e-05	0.000906067569184972	0.000687608393608189	CD74/FCN1/HLA-DRB1/CTSB/CTSL/VAMP8/HSPA1A/LY6E/RPSA/CD86/LGALS9/TRIM25	12
GO:0070663	BP	GO:0070663	regulation of leukocyte proliferation	16/360	245/18723	2.26634931322974e-05	0.000906067569184972	0.000687608393608189	CD74/HLA-DPA1/HLA-DRB1/HLA-DPB1/BST2/HLA-A/ANXA1/LGALS3/CD86/MEF2C/LGALS9/LILRB1/LYN/PTPRC/MNDA/TLR4	16
GO:0045576	BP	GO:0045576	mast cell activation	8/360	62/18723	2.36357020707185e-05	0.00093226811452297	0.000707491805733539	HMOX1/VAMP8/FGR/STXBP2/LGALS9/LYN/ADGRE2/PTGDS	8
GO:0002716	BP	GO:0002716	negative regulation of natural killer cell mediated immunity	5/360	19/18723	2.38046574318007e-05	0.00093226811452297	0.000707491805733539	HLA-F/HLA-A/LGALS9/LILRB1/KLRC1	5
GO:0007162	BP	GO:0007162	negative regulation of cell adhesion	18/360	303/18723	2.52538624635365e-05	0.000979033577121748	0.000742981790926161	CD74/HLA-DRB1/SERPINE2/FXYD5/LRP1/TGFBI/GBP1/ANXA1/LGALS3/CD86/LGALS9/LILRB1/WNK1/PTPRC/DUSP1/PTEN/RIPOR2/IL1RN	18
GO:0002704	BP	GO:0002704	negative regulation of leukocyte mediated immunity	8/360	63/18723	2.66254390962303e-05	0.00100506746712386	0.000762738729473059	HMOX1/BST2/HLA-F/HLA-A/LGALS9/LILRB1/PTPRC/KLRC1	8
GO:0032677	BP	GO:0032677	regulation of interleukin-8 production	10/360	102/18723	2.70464999545367e-05	0.00100506746712386	0.000762738729473059	CD74/FCN1/CD14/HSPA1A/ANXA1/TMSB4X/FFAR2/LGALS9/PTPRC/TLR4	10
GO:1902106	BP	GO:1902106	negative regulation of leukocyte differentiation	10/360	102/18723	2.70464999545367e-05	0.00100506746712386	0.000762738729473059	CD74/MAFB/TMEM176B/C1QC/TMEM176A/ANXA1/NME2/LILRB1/LYN/TLR4	10
GO:0071674	BP	GO:0071674	mononuclear cell migration	14/360	196/18723	2.75053729555732e-05	0.00100506746712386	0.000762738729473059	CCL3L1/LGMN/CALR/CXCL16/ANXA1/LGALS3/LGALS9/RPS19/WNK1/CCR1/LYN/DUSP1/RIPOR2/C5AR1	14
GO:0051048	BP	GO:0051048	negative regulation of secretion	13/360	171/18723	2.76755531876481e-05	0.00100506746712386	0.000762738729473059	CD74/APOE/HMOX1/VAMP8/ERP29/HLA-F/ANXA1/LGALS9/LILRB1/WNK1/COMT/RAB11FIP1/OSM	13
GO:0009205	BP	GO:0009205	purine ribonucleoside triphosphate metabolic process	9/360	82/18723	2.76883337885636e-05	0.00100506746712386	0.000762738729473059	H19/TMSB4X/ENO1/ATP6V0C/ATP5MC2/ATP5PO/ATP5MF/NME2/GIMAP7	9
GO:0001909	BP	GO:0001909	leukocyte mediated cytotoxicity	11/360	124/18723	2.77585074296845e-05	0.00100506746712386	0.000762738729473059	HLA-DRA/HLA-DRB1/CTSH/HLA-F/PRDX1/HLA-A/STXBP2/LGALS9/LILRB1/PTPRC/KLRC1	11
GO:0009914	BP	GO:0009914	hormone transport	18/360	306/18723	2.87679516985151e-05	0.00103188223008319	0.000783088267090912	SPP1/KISS1/HLA-DRB1/VAMP8/LRP1/CGA/ANXA1/PHPT1/FFAR2/HCAR2/DYNLL1/HMGN3/LYN/RAB11FIP1/OSM/CYB5R4/GLUL/IL1RN	18
GO:0010952	BP	GO:0010952	positive regulation of peptidase activity	14/360	197/18723	2.91028362845415e-05	0.00103422857092658	0.000784868888882322	FN1/GRN/CTSD/CTSH/NDUFA13/PRELID1/PSME2/LGMN/RACK1/HSPE1/LGALS9/ARL6IP5/LYN/S100A8	14
GO:0032637	BP	GO:0032637	interleukin-8 production	10/360	103/18723	2.94507496523498e-05	0.00103459888715751	0.000785149919301401	CD74/FCN1/CD14/HSPA1A/ANXA1/TMSB4X/FFAR2/LGALS9/PTPRC/TLR4	10
GO:0001774	BP	GO:0001774	microglial cell activation	7/360	47/18723	2.97374645571865e-05	0.00103459888715751	0.000785149919301401	C1QA/GRN/ITGB2/PTPRC/NAMPT/C5AR1/CST7	7
GO:0071621	BP	GO:0071621	granulocyte chemotaxis	11/360	125/18723	2.99219584352486e-05	0.00103459888715751	0.000785149919301401	CD74/ITGB2/CCL3L1/ANXA1/LGALS3/CSF3R/S100A8/CXCL1/RIPOR2/ADGRE2/C5AR1	11
GO:0009615	BP	GO:0009615	response to virus	20/360	367/18723	3.12616936056913e-05	0.00107124314884457	0.000812958995324572	H19/IFI6/IFI27/NPC2/VAMP8/POU2F2/BST2/EEF1G/NOP53/GBP1/FGR/ENO1/STAT2/BANF1/LGALS9/LILRB1/CFL1/IFI44L/PTPRC/APOBEC3A	20
GO:0006364	BP	GO:0006364	rRNA processing	15/360	225/18723	3.20982183734042e-05	0.00107124314884457	0.000812958995324572	RPL27/RPS16/RPL26/RPS15/RPS14/NOP53/RPS24/RPL7/RPS17/EIF6/RPS6/RPS19/RPS28/RPS21/RPL14	15
GO:0034284	BP	GO:0034284	response to monosaccharide	15/360	225/18723	3.20982183734042e-05	0.00107124314884457	0.000812958995324572	HLA-DRB1/CYBA/LRP1/KRT18/SPARC/RACK1/PHPT1/NME2/DYNLL1/HMGN3/NAMPT/PTEN/EGR1/GLUL/PTGS2	15
GO:0050670	BP	GO:0050670	regulation of lymphocyte proliferation	15/360	225/18723	3.20982183734042e-05	0.00107124314884457	0.000812958995324572	CD74/HLA-DPA1/HLA-DRB1/HLA-DPB1/HLA-A/ANXA1/LGALS3/CD86/MEF2C/LGALS9/LILRB1/LYN/PTPRC/MNDA/TLR4	15
GO:0009743	BP	GO:0009743	response to carbohydrate	16/360	253/18723	3.35238028210846e-05	0.00110917547609761	0.000841745575371516	HLA-DRB1/CYBA/LRP1/KRT18/SPARC/RACK1/PHPT1/NME2/DYNLL1/HMGN3/LYN/NAMPT/PTEN/EGR1/GLUL/PTGS2	16
GO:0070665	BP	GO:0070665	positive regulation of leukocyte proliferation	12/360	150/18723	3.40165766977488e-05	0.00111586001167487	0.00084681842305597	CD74/HLA-DPA1/HLA-DPB1/BST2/HLA-A/ANXA1/CD86/MEF2C/LGALS9/LYN/PTPRC/TLR4	12
GO:0032944	BP	GO:0032944	regulation of mononuclear cell proliferation	15/360	227/18723	3.55603959838864e-05	0.00115661694734031	0.000877748578835092	CD74/HLA-DPA1/HLA-DRB1/HLA-DPB1/HLA-A/ANXA1/LGALS3/CD86/MEF2C/LGALS9/LILRB1/LYN/PTPRC/MNDA/TLR4	15
GO:0044409	BP	GO:0044409	entry into host	12/360	151/18723	3.63253000853625e-05	0.00117156724140858	0.000889094253305599	CD74/FCN1/HLA-DRB1/CTSB/CTSL/VAMP8/HSPA1A/LY6E/RPSA/CD86/LGALS9/TRIM25	12
GO:1903707	BP	GO:1903707	negative regulation of hemopoiesis	10/360	106/18723	3.77921243948035e-05	0.00119986868081737	0.000910572019369094	CD74/MAFB/TMEM176B/C1QC/TMEM176A/ANXA1/NME2/LILRB1/LYN/TLR4	10
GO:0045862	BP	GO:0045862	positive regulation of proteolysis	20/360	372/18723	3.78280641946069e-05	0.00119986868081737	0.000910572019369094	FN1/APOE/GRN/CTSD/CTSH/NDUFA13/PRELID1/PSME2/LGMN/HSPA1A/NOP53/RBX1/RACK1/ENO1/HSPE1/LGALS9/ARL6IP5/LYN/S100A8/PTEN	20
GO:0006925	BP	GO:0006925	inflammatory cell apoptotic process	5/360	21/18723	4.03597297510646e-05	0.00126967739987366	0.000963549372055184	CTSL/ANXA1/MEF2C/PLEKHO2/HCAR2	5
GO:0009206	BP	GO:0009206	purine ribonucleoside triphosphate biosynthetic process	8/360	68/18723	4.67517730609754e-05	0.00145880735778881	0.00110707878527787	H19/TMSB4X/ENO1/ATP6V0C/ATP5MC2/ATP5PO/ATP5MF/NME2	8
GO:0043409	BP	GO:0043409	negative regulation of MAPK cascade	13/360	180/18723	4.72985485542808e-05	0.00146396636573653	0.00111099392062559	APOE/TIMP3/GBP1/DUSP6/LYN/RNF149/PTPRC/PDCD4/DUSP1/PTEN/TLR4/RGS2/DUSP2	13
GO:0009144	BP	GO:0009144	purine nucleoside triphosphate metabolic process	9/360	88/18723	4.87955627915093e-05	0.0014982189599505	0.00113698797679247	H19/TMSB4X/ENO1/ATP6V0C/ATP5MC2/ATP5PO/ATP5MF/NME2/GIMAP7	9
GO:0044403	BP	GO:0044403	biological process involved in symbiotic interaction	17/360	290/18723	4.99297773411512e-05	0.00152087686853443	0.00115418290645752	CD74/FCN1/FN1/HLA-DRB1/APOE/CTSB/IFI27/CTSL/VAMP8/GAPDH/HSPA1A/LY6E/RPSA/CD86/LGALS9/CFL1/TRIM25	17
GO:0009145	BP	GO:0009145	purine nucleoside triphosphate biosynthetic process	8/360	69/18723	5.20087905295568e-05	0.00155051295991556	0.00117667353064545	H19/TMSB4X/ENO1/ATP6V0C/ATP5MC2/ATP5PO/ATP5MF/NME2	8
GO:0002429	BP	GO:0002429	immune response-activating cell surface receptor signaling pathway	17/360	291/18723	5.21146878137332e-05	0.00155051295991556	0.00117667353064545	FCN1/HLA-DRB1/HLA-DPB1/HLA-DQB1/HLA-A/GBP1/FGR/LGALS3/PHPT1/MEF2C/FFAR2/WNK1/LYN/PTPRC/MNDA/TRDC/C5AR1	17
GO:0002757	BP	GO:0002757	immune response-activating signal transduction	17/360	291/18723	5.21146878137332e-05	0.00155051295991556	0.00117667353064545	FCN1/HLA-DRB1/HLA-DPB1/HLA-DQB1/HLA-A/GBP1/FGR/LGALS3/PHPT1/MEF2C/FFAR2/WNK1/LYN/PTPRC/MNDA/TRDC/C5AR1	17
GO:0002262	BP	GO:0002262	myeloid cell homeostasis	12/360	157/18723	5.32442888816867e-05	0.00155204165074629	0.00117783364351361	MAFB/HMOX1/PRDX1/RPS14/HSPA1A/RPS24/ANXA1/RPS17/RPS6/HCAR2/RPS19/LYN	12
GO:0051250	BP	GO:0051250	negative regulation of lymphocyte activation	12/360	157/18723	5.32442888816867e-05	0.00155204165074629	0.00117783364351361	CD74/HLA-DRB1/HLA-F/FGR/ANXA1/LGALS3/CD86/LGALS9/LILRB1/LYN/MNDA/RIPOR2	12
GO:0009199	BP	GO:0009199	ribonucleoside triphosphate metabolic process	9/360	89/18723	5.33792334284811e-05	0.00155204165074629	0.00117783364351361	H19/TMSB4X/ENO1/ATP6V0C/ATP5MC2/ATP5PO/ATP5MF/NME2/GIMAP7	9
GO:0016072	BP	GO:0016072	rRNA metabolic process	15/360	236/18723	5.55445440593502e-05	0.00160285684285553	0.00121639694034208	RPL27/RPS16/RPL26/RPS15/RPS14/NOP53/RPS24/RPL7/RPS17/EIF6/RPS6/RPS19/RPS28/RPS21/RPL14	15
GO:0002381	BP	GO:0002381	immunoglobulin production involved in immunoglobulin-mediated immune response	8/360	70/18723	5.77489426252657e-05	0.00164178105033903	0.00124593625141606	HLA-DRA/HLA-DPA1/HLA-DRB1/HLA-DPB1/HLA-DQB1/HLA-DMA/HLA-DQA1/PTPRC	8
GO:0002548	BP	GO:0002548	monocyte chemotaxis	8/360	70/18723	5.77489426252657e-05	0.00164178105033903	0.00124593625141606	CCL3L1/LGMN/ANXA1/LGALS3/RPS19/CCR1/LYN/DUSP1	8
GO:0009141	BP	GO:0009141	nucleoside triphosphate metabolic process	10/360	112/18723	6.06513735246261e-05	0.00171161743814349	0.00129893460172322	H19/DUT/TMSB4X/ENO1/ATP6V0C/ATP5MC2/ATP5PO/ATP5MF/NME2/GIMAP7	10
GO:0045824	BP	GO:0045824	negative regulation of innate immune response	8/360	71/18723	6.40065314256118e-05	0.00179311728183575	0.00136078426780383	GRN/HLA-F/HLA-A/STAT2/LGALS9/RPS19/LILRB1/KLRC1	8
GO:0002286	BP	GO:0002286	T cell activation involved in immune response	10/360	114/18723	7.05077954421693e-05	0.00196093419497859	0.00148813935917988	HLA-DRA/CD74/HLA-DRB1/ANXA1/LGALS3/CD86/RPS6/LGALS9/LILRB1/LCP1	10
GO:0071675	BP	GO:0071675	regulation of mononuclear cell migration	10/360	115/18723	7.59257599025621e-05	0.00209642493889232	0.00159096234494804	LGMN/CALR/LGALS3/LGALS9/WNK1/CCR1/LYN/DUSP1/RIPOR2/C5AR1	10
GO:0070997	BP	GO:0070997	neuron death	19/360	361/18723	7.82648502236302e-05	0.00214557496541638	0.00162826195916379	APOE/C1QA/GRN/HMOX1/CTSZ/ITGB2/LRP1/HLA-F/LGMN/GAPDH/RACK1/MEF2C/ARL6IP5/NAMPT/EGR1/TLR4/C5AR1/FOS/BTG2	19
GO:2001242	BP	GO:2001242	regulation of intrinsic apoptotic signaling pathway	12/360	164/18723	8.12337991698946e-05	0.00221117249087983	0.00167804346624187	CD74/ERP29/NDUFA13/RPL26/HSPA1A/RACK1/ENO1/GRINA/PPIF/S100A8/PLAUR/PTGS2	12
GO:0031392	BP	GO:0031392	regulation of prostaglandin biosynthetic process	4/360	13/18723	8.3774641817709e-05	0.00224844108598858	0.00170632634456828	CD74/ANXA1/FABP5/PTGS2	4
GO:2001198	BP	GO:2001198	regulation of dendritic cell differentiation	4/360	13/18723	8.3774641817709e-05	0.00224844108598858	0.00170632634456828	TMEM176B/TMEM176A/LGALS9/LILRB1	4
GO:0009201	BP	GO:0009201	ribonucleoside triphosphate biosynthetic process	8/360	74/18723	8.6252299107231e-05	0.00229886336092745	0.00174459145928149	H19/TMSB4X/ENO1/ATP6V0C/ATP5MC2/ATP5PO/ATP5MF/NME2	8
GO:0050764	BP	GO:0050764	regulation of phagocytosis	9/360	95/18723	8.92037712096094e-05	0.00236113154415504	0.00179184635162969	CYBA/LRP1/CALR/FGR/RACK1/PTPRC/PTEN/SIRPB1/PIP4P2	9
GO:0009746	BP	GO:0009746	response to hexose	14/360	219/18723	9.2021883611174e-05	0.00241904102260059	0.00183579345315154	HLA-DRB1/CYBA/LRP1/KRT18/RACK1/PHPT1/NME2/DYNLL1/HMGN3/NAMPT/PTEN/EGR1/GLUL/PTGS2	14
GO:0022618	BP	GO:0022618	ribonucleoprotein complex assembly	14/360	220/18723	9.6596564474722e-05	0.00252202458812233	0.00191394696671361	EIF3K/RPS15/RPS14/RPL38/NOP53/RPSA/RPL23A/RPL13A/EIF6/RPS19/RPS28/SNRPB/EIF3E/RPL24	14
GO:0002285	BP	GO:0002285	lymphocyte activation involved in immune response	13/360	194/18723	0.000101729628785551	0.00263809672485774	0.00200203330618507	HLA-DRA/CD74/HLA-DRB1/HLA-F/ANXA1/LGALS3/CD86/RPS6/LGALS9/LILRB1/PTPRC/LCP1/TLR4	13
GO:0031349	BP	GO:0031349	positive regulation of defense response	16/360	278/18723	0.000102626086336897	0.00264348268027523	0.00200612067039345	FCN1/GRN/VAMP8/CYBA/HLA-F/GBP5/MEF2C/FFAR2/RPS19/LYN/PDCD4/S100A8/MNDA/OSM/TLR4/PTGS2	16
GO:0002440	BP	GO:0002440	production of molecular mediator of immune response	17/360	308/18723	0.000104619826841043	0.00265914500275446	0.00201800669828628	HLA-DRA/CD74/HLA-DPA1/HLA-DRB1/HLA-DPB1/HLA-DQB1/HMOX1/HLA-DMA/BST2/HLA-F/HLA-A/HLA-DQA1/CD86/FFAR2/LILRB1/PTPRC/TLR4	17
GO:0006909	BP	GO:0006909	phagocytosis	17/360	308/18723	0.000104619826841043	0.00265914500275446	0.00201800669828628	FCN1/CD14/CYBA/FCGR1A/ITGB2/LRP1/CALR/FGR/RACK1/ANXA1/LYN/PTPRC/PTEN/SIRPB1/PIP4P2/TLR4/TRDC	17
GO:0006754	BP	GO:0006754	ATP biosynthetic process	7/360	57/18723	0.000106035411277989	0.00267739413476923	0.00203185583799305	H19/TMSB4X/ENO1/ATP6V0C/ATP5MC2/ATP5PO/ATP5MF	7
GO:0019883	BP	GO:0019883	antigen processing and presentation of endogenous antigen	5/360	26/18723	0.000120551680807015	0.00300439838270989	0.00228001709359542	HLA-DRA/CD74/HLA-DRB1/HLA-F/HLA-A	5
GO:0097066	BP	GO:0097066	response to thyroid hormone	5/360	26/18723	0.000120551680807015	0.00300439838270989	0.00228001709359542	CTSB/CTSL/CTSH/ANXA2/CTSS	5
GO:0002444	BP	GO:0002444	myeloid leukocyte mediated immunity	9/360	99/18723	0.000122875176803503	0.00304254792626997	0.00230896851759113	HMOX1/VAMP8/ITGB2/FGR/STXBP2/LGALS9/LYN/ADGRE2/PTGDS	9
GO:0002688	BP	GO:0002688	regulation of leukocyte chemotaxis	10/360	122/18723	0.000124695024758601	0.0030495214725594	0.00231426069350041	CD74/LGMN/CALR/LGALS9/WNK1/CCR1/LYN/DUSP1/RIPOR2/C5AR1	10
GO:0031099	BP	GO:0031099	regeneration	13/360	198/18723	0.000124888994050934	0.0030495214725594	0.00231426069350041	SPP1/GRN/IGFBP1/HMOX1/RPL19/LRP1/RPS16/RPS15/ANXA1/NNMT/LCP1/PTEN/C5AR1	13
GO:0070373	BP	GO:0070373	negative regulation of ERK1 and ERK2 cascade	8/360	78/18723	0.000125540487927146	0.0030495214725594	0.00231426069350041	TIMP3/GBP1/DUSP6/LYN/PTPRC/DUSP1/PTEN/TLR4	8
GO:0071826	BP	GO:0071826	ribonucleoprotein complex subunit organization	14/360	227/18723	0.000134524438886227	0.00324719997764365	0.00246427753987548	EIF3K/RPS15/RPS14/RPL38/NOP53/RPSA/RPL23A/RPL13A/EIF6/RPS19/RPS28/SNRPB/EIF3E/RPL24	14
GO:0097530	BP	GO:0097530	granulocyte migration	11/360	148/18723	0.00013930520676988	0.00334158364739249	0.0025359046521859	CD74/ITGB2/CCL3L1/ANXA1/LGALS3/CSF3R/S100A8/CXCL1/RIPOR2/ADGRE2/C5AR1	11
GO:0046596	BP	GO:0046596	regulation of viral entry into host cell	6/360	42/18723	0.000141707712694748	0.00337810062933194	0.00256361713649145	CD74/FCN1/HLA-DRB1/LY6E/LGALS9/TRIM25	6
GO:0030217	BP	GO:0030217	T cell differentiation	15/360	257/18723	0.000144138063174717	0.00341482645965779	0.00259148811438883	HLA-DRA/CD74/HLA-DRB1/MAFB/CTSL/PRELID1/RPL22/ANXA1/CD86/RPS6/LGALS9/PTPRC/EGR1/EGR3/KLRC1	15
GO:0006959	BP	GO:0006959	humoral immune response	17/360	317/18723	0.000147943496451347	0.00346223865475775	0.00262746890039075	LYZ/FCN1/C1QB/HLA-DRB1/C1QA/HLA-DQB1/C1QC/POU2F2/HLA-A/GAPDH/MEF2C/CFD/RPL39/RPS19/PTPRC/CXCL1/TRDC	17
GO:0019058	BP	GO:0019058	viral life cycle	17/360	317/18723	0.000147943496451347	0.00346223865475775	0.00262746890039075	CD74/FCN1/HLA-DRB1/APOE/CTSB/IFI27/CTSL/VAMP8/BST2/HSPA1A/LY6E/RPSA/CD86/BANF1/LGALS9/TRIM25/APOBEC3A	17
GO:0052126	BP	GO:0052126	movement in host environment	12/360	175/18723	0.00015061084535397	0.00350232290408462	0.0026578885591734	CD74/FCN1/HLA-DRB1/CTSB/CTSL/VAMP8/HSPA1A/LY6E/RPSA/CD86/LGALS9/TRIM25	12
GO:0070661	BP	GO:0070661	leukocyte proliferation	17/360	318/18723	0.000153611667543543	0.00350232290408462	0.0026578885591734	CD74/HLA-DPA1/HLA-DRB1/HLA-DPB1/BST2/HLA-A/ANXA1/LGALS3/CD86/MEF2C/RPS6/LGALS9/LILRB1/LYN/PTPRC/MNDA/TLR4	17
GO:0046651	BP	GO:0046651	lymphocyte proliferation	16/360	288/18723	0.000154306656664144	0.00350232290408462	0.0026578885591734	CD74/HLA-DPA1/HLA-DRB1/HLA-DPB1/HLA-A/ANXA1/LGALS3/CD86/MEF2C/RPS6/LGALS9/LILRB1/LYN/PTPRC/MNDA/TLR4	16
GO:0002468	BP	GO:0002468	dendritic cell antigen processing and presentation	4/360	15/18723	0.000155131551249189	0.00350232290408462	0.0026578885591734	HLA-DRA/CD74/HLA-DRB1/CD68	4
GO:0090594	BP	GO:0090594	inflammatory response to wounding	4/360	15/18723	0.000155131551249189	0.00350232290408462	0.0026578885591734	TIMP1/GRN/HMOX1/TLR4	4
GO:2001279	BP	GO:2001279	regulation of unsaturated fatty acid biosynthetic process	4/360	15/18723	0.000155131551249189	0.00350232290408462	0.0026578885591734	CD74/ANXA1/FABP5/PTGS2	4
GO:0014002	BP	GO:0014002	astrocyte development	6/360	43/18723	0.000162048008277811	0.00363707751912421	0.0027601529018449	C1QA/GRN/LRP1/S100A8/TLR4/C5AR1	6
GO:0030593	BP	GO:0030593	neutrophil chemotaxis	9/360	103/18723	0.000166576927861781	0.0037169898205437	0.00282079779310617	CD74/ITGB2/CCL3L1/LGALS3/CSF3R/S100A8/CXCL1/RIPOR2/C5AR1	9
GO:0032943	BP	GO:0032943	mononuclear cell proliferation	16/360	291/18723	0.000173691305696537	0.00385333659689774	0.00292427041595569	CD74/HLA-DPA1/HLA-DRB1/HLA-DPB1/HLA-A/ANXA1/LGALS3/CD86/MEF2C/RPS6/LGALS9/LILRB1/LYN/PTPRC/MNDA/TLR4	16
GO:0001910	BP	GO:0001910	regulation of leukocyte mediated cytotoxicity	8/360	82/18723	0.000178551398309483	0.00393839233742411	0.00298881862747936	HLA-DRA/HLA-DRB1/HLA-F/HLA-A/LGALS9/LILRB1/PTPRC/KLRC1	8
GO:0032757	BP	GO:0032757	positive regulation of interleukin-8 production	7/360	62/18723	0.000181685227943456	0.00398461659912561	0.00302389789906491	CD74/FCN1/CD14/HSPA1A/FFAR2/LGALS9/TLR4	7
GO:0010950	BP	GO:0010950	positive regulation of endopeptidase activity	12/360	179/18723	0.000186110055345333	0.00405846813872381	0.00307994332021853	CTSD/CTSH/NDUFA13/PRELID1/PSME2/LGMN/RACK1/HSPE1/LGALS9/ARL6IP5/LYN/S100A8	12
GO:0016064	BP	GO:0016064	immunoglobulin mediated immune response	13/360	207/18723	0.000194162585089068	0.00421014690153584	0.00319505128124562	HLA-DRA/CD74/HLA-DPA1/C1QB/HLA-DRB1/HLA-DPB1/C1QA/HLA-DQB1/HLA-DMA/C1QC/HLA-DQA1/PTPRC/TRDC	13
GO:0048660	BP	GO:0048660	regulation of smooth muscle cell proliferation	12/360	180/18723	0.000196025162973266	0.00422665491849098	0.00320757910081033	APOE/HMOX1/CYBA/IGFBP3/HPGD/MEF2C/COMT/PDCD4/NAMPT/PTEN/TLR4/PTGS2	12
GO:0034101	BP	GO:0034101	erythrocyte homeostasis	10/360	129/18723	0.000197648580421007	0.00423785056790965	0.00321607540149913	MAFB/HMOX1/PRDX1/RPS14/HSPA1A/RPS24/RPS17/RPS6/RPS19/LYN	10
GO:0002573	BP	GO:0002573	myeloid leukocyte differentiation	13/360	208/18723	0.000203584075438807	0.00434001532238999	0.0032936075250413	CD74/HLA-DRB1/MAFB/C1QC/ANXA2/JUNB/NME2/LILRB1/CCR1/LYN/EVI2B/TLR4/FOS	13
GO:0010631	BP	GO:0010631	epithelial cell migration	18/360	357/18723	0.000204675032139809	0.00434001532238999	0.0032936075250413	APOE/GRN/HMOX1/CTSH/CIB1/LGMN/CALR/SPARC/ANXA1/TMSB4X/MEF2C/RTN4/ZEB2/PTEN/EGR3/GLUL/S100P/PTGS2	18
GO:0042116	BP	GO:0042116	macrophage activation	9/360	106/18723	0.000207259559373275	0.00435338329913989	0.00330375238987414	CD74/C1QA/GRN/ITGB2/PTPRC/NAMPT/TLR4/C5AR1/CST7	9
GO:0001916	BP	GO:0001916	positive regulation of T cell mediated cytotoxicity	5/360	29/18723	0.000207574034325847	0.00435338329913989	0.00330375238987414	HLA-DRA/HLA-DRB1/HLA-F/HLA-A/PTPRC	5
GO:0002685	BP	GO:0002685	regulation of leukocyte migration	13/360	210/18723	0.000223608477091844	0.00463896937880268	0.00352048168485423	CD74/HMOX1/LGMN/CALR/ANXA1/LGALS3/LGALS9/WNK1/CCR1/LYN/DUSP1/RIPOR2/C5AR1	13
GO:0019724	BP	GO:0019724	B cell mediated immunity	13/360	210/18723	0.000223608477091844	0.00463896937880268	0.00352048168485423	HLA-DRA/CD74/HLA-DPA1/C1QB/HLA-DRB1/HLA-DPB1/C1QA/HLA-DQB1/HLA-DMA/C1QC/HLA-DQA1/PTPRC/TRDC	13
GO:0090132	BP	GO:0090132	epithelium migration	18/360	360/18723	0.00022670485862169	0.00467792068489271	0.00355004156087275	APOE/GRN/HMOX1/CTSH/CIB1/LGMN/CALR/SPARC/ANXA1/TMSB4X/MEF2C/RTN4/ZEB2/PTEN/EGR3/GLUL/S100P/PTGS2	18
GO:0009142	BP	GO:0009142	nucleoside triphosphate biosynthetic process	8/360	85/18723	0.000229362480809579	0.00470745027458377	0.00357245136166679	H19/TMSB4X/ENO1/ATP6V0C/ATP5MC2/ATP5PO/ATP5MF/NME2	8
GO:1902107	BP	GO:1902107	positive regulation of leukocyte differentiation	11/360	157/18723	0.000233996833397324	0.00475174521999434	0.00360606648850123	HLA-DRA/CD74/HLA-DRB1/ANXA1/CD86/LGALS9/CCR1/PTPRC/EVI2B/EGR3/FOS	11
GO:1903708	BP	GO:1903708	positive regulation of hemopoiesis	11/360	157/18723	0.000233996833397324	0.00475174521999434	0.00360606648850123	HLA-DRA/CD74/HLA-DRB1/ANXA1/CD86/LGALS9/CCR1/PTPRC/EVI2B/EGR3/FOS	11
GO:0048659	BP	GO:0048659	smooth muscle cell proliferation	12/360	184/18723	0.000240322108623363	0.00485450659419194	0.00368405138260857	APOE/HMOX1/CYBA/IGFBP3/HPGD/MEF2C/COMT/PDCD4/NAMPT/PTEN/TLR4/PTGS2	12
GO:0097067	BP	GO:0097067	cellular response to thyroid hormone stimulus	4/360	17/18723	0.000262374778730968	0.00527222199355736	0.00400105270183846	CTSB/CTSL/CTSH/CTSS	4
GO:0023061	BP	GO:0023061	signal release	21/360	463/18723	0.000265916260409429	0.00530276860112669	0.00402423431044611	SPP1/KISS1/HLA-DRB1/VAMP8/LRP1/CGA/ANXA1/PHPT1/MEF2C/STXBP2/FFAR2/HCAR2/LILRB1/DYNLL1/HMGN3/LYN/RAB11FIP1/OSM/CYB5R4/GLUL/IL1RN	21
GO:0048872	BP	GO:0048872	homeostasis of number of cells	15/360	272/18723	0.000266701590717208	0.00530276860112669	0.00402423431044611	CD74/MAFB/HMOX1/PRDX1/RPS14/HSPA1A/RPS24/ANXA1/MEF2C/RPS17/RPS6/LGALS9/HCAR2/RPS19/LYN	15
GO:0090130	BP	GO:0090130	tissue migration	18/360	365/18723	0.000268039892813595	0.00530276860112669	0.00402423431044611	APOE/GRN/HMOX1/CTSH/CIB1/LGMN/CALR/SPARC/ANXA1/TMSB4X/MEF2C/RTN4/ZEB2/PTEN/EGR3/GLUL/S100P/PTGS2	18
GO:0006898	BP	GO:0006898	receptor-mediated endocytosis	14/360	244/18723	0.000284071845467892	0.00559111663028601	0.00424305962974174	APOE/APOC1/CTSL/CD14/AP2S1/ANXA2/ITGB2/LRP1/CXCL16/ASGR1/CD63/CLTA/LILRB1/FLOT1	14
GO:0001516	BP	GO:0001516	prostaglandin biosynthetic process	5/360	31/18723	0.000287774817407109	0.00560649618887556	0.00425473107008	CD74/ANXA1/FABP5/PTGS2/PTGDS	5
GO:0046457	BP	GO:0046457	prostanoid biosynthetic process	5/360	31/18723	0.000287774817407109	0.00560649618887556	0.00425473107008	CD74/ANXA1/FABP5/PTGS2/PTGDS	5
GO:0046635	BP	GO:0046635	positive regulation of alpha-beta T cell activation	7/360	67/18723	0.000295970624646516	0.00573704675451175	0.00435380498881929	HLA-DRA/HLA-DRB1/HLA-A/ANXA1/CD86/LGALS9/PTPRC	7
GO:1901222	BP	GO:1901222	regulation of NIK/NF-kappaB signaling	9/360	112/18723	0.00031359849138369	0.00604819602980202	0.0045899340156502	CD14/LIMS1/PRDX1/CALR/CD86/TMSB4X/LGALS9/PDCD4/TLR4	9
GO:0045471	BP	GO:0045471	response to ethanol	10/360	137/18723	0.000321962184288416	0.00614771573780567	0.00466545883176772	CD14/CYBB/SPARC/HPGD/RPL15/EEF1B2/TUFM/S100A8/PTEN/RGS2	10
GO:0050671	BP	GO:0050671	positive regulation of lymphocyte proliferation	10/360	137/18723	0.000321962184288416	0.00614771573780567	0.00466545883176772	CD74/HLA-DPA1/HLA-DPB1/HLA-A/ANXA1/CD86/MEF2C/LGALS9/PTPRC/TLR4	10
GO:0007568	BP	GO:0007568	aging	17/360	339/18723	0.000325369241998166	0.00618201559796515	0.0046914887577328	TIMP1/C1QA/IGFBP1/CD68/GPX4/LIMS1/LRP1/CALR/YBX1/RPN2/NPM1/PDCD4/NAMPT/PTEN/MME/FOS/PTGS2	17
GO:0043372	BP	GO:0043372	positive regulation of CD4-positive, alpha-beta T cell differentiation	5/360	32/18723	0.000335736707520471	0.00618468303648319	0.00469351305832231	HLA-DRA/HLA-DRB1/ANXA1/CD86/LGALS9	5
GO:0097191	BP	GO:0097191	extrinsic apoptotic signaling pathway	13/360	219/18723	0.000335969706951494	0.00618468303648319	0.00469351305832231	IFI6/IFI27/HMOX1/CIB1/NDUFA13/TIMP3/HSPA1A/KRT18/LGALS3/PTPRC/PTEN/TNFRSF10C/G0S2	13
GO:0002762	BP	GO:0002762	negative regulation of myeloid leukocyte differentiation	6/360	49/18723	0.000337399387578834	0.00618468303648319	0.00469351305832231	MAFB/C1QC/NME2/LILRB1/LYN/TLR4	6
GO:0006692	BP	GO:0006692	prostanoid metabolic process	6/360	49/18723	0.000337399387578834	0.00618468303648319	0.00469351305832231	CD74/ANXA1/HPGD/FABP5/PTGS2/PTGDS	6
GO:0006693	BP	GO:0006693	prostaglandin metabolic process	6/360	49/18723	0.000337399387578834	0.00618468303648319	0.00469351305832231	CD74/ANXA1/HPGD/FABP5/PTGS2/PTGDS	6
GO:0042304	BP	GO:0042304	regulation of fatty acid biosynthetic process	6/360	49/18723	0.000337399387578834	0.00618468303648319	0.00469351305832231	CD74/APOC1/ANXA1/EIF6/FABP5/PTGS2	6
GO:0052372	BP	GO:0052372	modulation by symbiont of entry into host	6/360	49/18723	0.000337399387578834	0.00618468303648319	0.00469351305832231	CD74/FCN1/HLA-DRB1/LY6E/LGALS9/TRIM25	6
GO:0050821	BP	GO:0050821	protein stabilization	12/360	191/18723	0.000338401104132743	0.00618468303648319	0.00469351305832231	IFI30/GRN/RPL23/GAPDH/HSPA1A/CALR/NOP53/ATP1B3/RTN4/NPM1/FLOT1/PTEN	12
GO:0032946	BP	GO:0032946	positive regulation of mononuclear cell proliferation	10/360	138/18723	0.000341305217827047	0.00620819633184931	0.00471135713508325	CD74/HLA-DPA1/HLA-DPB1/HLA-A/ANXA1/CD86/MEF2C/LGALS9/PTPRC/TLR4	10
GO:0046883	BP	GO:0046883	regulation of hormone secretion	14/360	249/18723	0.000348974764079418	0.00629804310780721	0.00477954123016444	SPP1/KISS1/HLA-DRB1/VAMP8/LRP1/ANXA1/PHPT1/FFAR2/HCAR2/DYNLL1/HMGN3/RAB11FIP1/OSM/GLUL	14
GO:0043542	BP	GO:0043542	endothelial cell migration	15/360	279/18723	0.000349526623752719	0.00629804310780721	0.00477954123016444	APOE/GRN/HMOX1/CIB1/LGMN/CALR/SPARC/ANXA1/TMSB4X/MEF2C/PTEN/EGR3/GLUL/S100P/PTGS2	15
GO:1901224	BP	GO:1901224	positive regulation of NIK/NF-kappaB signaling	7/360	69/18723	0.000355342493626884	0.00637291818009337	0.00483636340317554	CD14/LIMS1/CALR/CD86/LGALS9/PDCD4/TLR4	7
GO:0045582	BP	GO:0045582	positive regulation of T cell differentiation	8/360	91/18723	0.000366647275146702	0.00654508019540949	0.0049670159624525	HLA-DRA/CD74/HLA-DRB1/ANXA1/CD86/LGALS9/PTPRC/EGR3	8
GO:0032496	BP	GO:0032496	response to lipopolysaccharide	17/360	343/18723	0.00037238292699883	0.00661669293435883	0.00502136237332242	CD14/CD68/SPARC/CD86/HPGD/MEF2C/LGALS9/LILRB1/COMT/LYN/PDCD4/S100A8/CXCL1/TLR4/C5AR1/FOS/PTGS2	17
GO:0046685	BP	GO:0046685	response to arsenic-containing substance	5/360	33/18723	0.000389509216344039	0.00688910770658258	0.00522809605444557	HMOX1/GSTO1/SLC38A2/PPIF/PTEN	5
GO:0021782	BP	GO:0021782	glial cell development	9/360	116/18723	0.000406913852713136	0.00716392370051842	0.00543665200607072	C1QA/GRN/LRP1/LYN/S100A8/PTEN/B4GALT5/TLR4/C5AR1	9
GO:0002483	BP	GO:0002483	antigen processing and presentation of endogenous peptide antigen	4/360	19/18723	0.000414498881818911	0.00726414022110037	0.0055127056284207	HLA-DRA/HLA-DRB1/HLA-F/HLA-A	4
GO:0002833	BP	GO:0002833	positive regulation of response to biotic stimulus	11/360	168/18723	0.000418782183579311	0.00730584554807908	0.00554435551178926	FCN1/HLA-DRB1/GRN/CYBA/HLA-F/GBP5/FFAR2/RPS19/LYN/MNDA/TLR4	11
GO:0032722	BP	GO:0032722	positive regulation of chemokine production	7/360	71/18723	0.000423889902897362	0.00736149071185555	0.00558658424061444	CD74/HMOX1/LRP1/FFAR2/LGALS9/EGR1/TLR4	7
GO:0022408	BP	GO:0022408	negative regulation of cell-cell adhesion	12/360	196/18723	0.000427605697266135	0.00739257056805147	0.00561017052790609	CD74/HLA-DRB1/SERPINE2/FXYD5/ANXA1/LGALS3/CD86/LGALS9/LILRB1/WNK1/RIPOR2/IL1RN	12
GO:0001558	BP	GO:0001558	regulation of cell growth	19/360	414/18723	0.000447527946354876	0.00770229712156957	0.00584521986105235	SPP1/FN1/APOE/IGFBP1/SERPINE2/CYBA/CIB1/NDUFA13/BST2/LRP1/HSPA1A/CXCL16/LAMTOR1/RACK1/ENO1/RTN4/NPM1/S100A8/RGS2	19
GO:0002690	BP	GO:0002690	positive regulation of leukocyte chemotaxis	8/360	94/18723	0.000456922761396062	0.00777553686397006	0.00590080099355617	CD74/LGMN/CALR/LGALS9/WNK1/CCR1/RIPOR2/C5AR1	8
GO:0006413	BP	GO:0006413	translational initiation	9/360	118/18723	0.000461507963346615	0.00777553686397006	0.00590080099355617	EIF3K/EIF4A1/RPS3A/RPS17/RPL13A/EIF6/EIF4E2/EIF3E/NPM1	9
GO:0071346	BP	GO:0071346	cellular response to interferon-gamma	9/360	118/18723	0.000461507963346615	0.00777553686397006	0.00590080099355617	HLA-DPA1/CCL3L1/GBP4/GAPDH/GBP1/GBP5/RPL13A/LGALS9/TLR4	9
GO:0032729	BP	GO:0032729	positive regulation of interferon-gamma production	7/360	72/18723	0.000461913081027924	0.00777553686397006	0.00590080099355617	HLA-DPA1/HLA-DPB1/CD14/HLA-A/LGALS9/LILRB1/TLR4	7
GO:0070227	BP	GO:0070227	lymphocyte apoptotic process	7/360	72/18723	0.000461913081027924	0.00777553686397006	0.00590080099355617	CD74/PRELID1/LGALS3/RPS6/LGALS9/LYN/PTEN	7
GO:1901214	BP	GO:1901214	regulation of neuron death	16/360	319/18723	0.000483229921029052	0.00808124885144949	0.00613280370038143	APOE/C1QA/GRN/HMOX1/CTSZ/ITGB2/LRP1/HLA-F/LGMN/RACK1/MEF2C/EGR1/TLR4/C5AR1/FOS/BTG2	16
GO:0045861	BP	GO:0045861	negative regulation of proteolysis	17/360	351/18723	0.000484285366293221	0.00808124885144949	0.00613280370038143	TFPI2/CST3/TIMP1/IFI6/SERPINE2/CTSZ/ANXA2/BST2/TIMP3/LRP1/RPL23/GAPDH/NOP53/CSTA/PLAUR/PTGS2/CST7	17
GO:0097193	BP	GO:0097193	intrinsic apoptotic signaling pathway	15/360	288/18723	0.000487772222620801	0.0081041982269205	0.00615021982224542	CD74/IFI6/HMOX1/ERP29/NDUFA13/RPL26/HSPA1A/RACK1/ENO1/GRINA/PPIF/ARL6IP5/S100A8/PLAUR/PTGS2	15
GO:0002532	BP	GO:0002532	production of molecular mediator involved in inflammatory response	8/360	95/18723	0.000490736001872977	0.00811829644477795	0.00616091886198969	H19/GRN/VAMP8/GBP5/RPS19/LYN/PDCD4/TLR4	8
GO:0031348	BP	GO:0031348	negative regulation of defense response	14/360	258/18723	0.000498014625263578	0.00820005870316111	0.00622296767275905	HLA-DRB1/APOE/GRN/HLA-F/HLA-A/FGR/STAT2/LGALS9/RPS19/LILRB1/LYN/PTPRC/KLRC1/CST7	14
GO:0071496	BP	GO:0071496	cellular response to external stimulus	16/360	320/18723	0.000499951468613783	0.00820005870316111	0.00622296767275905	HMOX1/CYBA/CD68/AOC1/SLC38A2/ASGR1/UPP1/COMT/LYN/PTPRC/NAMPT/GLUL/TLR4/FOS/SH3GLB1/PTGS2	16
GO:0046629	BP	GO:0046629	gamma-delta T cell activation	4/360	20/18723	0.000510313381779544	0.00827425557682668	0.00627927516554111	LILRB1/PTPRC/EGR3/KLRC1	4
GO:0071243	BP	GO:0071243	cellular response to arsenic-containing substance	4/360	20/18723	0.000510313381779544	0.00827425557682668	0.00627927516554111	HMOX1/GSTO1/SLC38A2/PPIF	4
GO:0002221	BP	GO:0002221	pattern recognition receptor signaling pathway	11/360	172/18723	0.000510942827438229	0.00827425557682668	0.00627927516554111	FCN1/CD14/CYBA/HSPA1A/NOP53/FFAR2/RTN4/CTSS/FLOT1/LYN/TLR4	11
GO:0002707	BP	GO:0002707	negative regulation of lymphocyte mediated immunity	6/360	53/18723	0.000519350409508846	0.00837507088947458	0.00635578320703661	HLA-F/HLA-A/LGALS9/LILRB1/PTPRC/KLRC1	6
GO:0050727	BP	GO:0050727	regulation of inflammatory response	18/360	386/18723	0.000521767900257393	0.0083788502141752	0.00635865131033784	HLA-DRB1/APOE/GRN/VAMP8/GPX4/FGR/ANXA1/TMSB4X/FFAR2/RPS19/LYN/PTPRC/PDCD4/S100A8/OSM/TLR4/PTGS2/CST7	18
GO:0002718	BP	GO:0002718	regulation of cytokine production involved in immune response	8/360	96/18723	0.000526549162157611	0.00842039868483713	0.00639018215653557	CD74/HMOX1/BST2/HLA-F/HLA-A/FFAR2/LILRB1/TLR4	8
GO:0032102	BP	GO:0032102	negative regulation of response to external stimulus	19/360	420/18723	0.000533243126024046	0.00849206272896386	0.00644456750254875	SPP1/HLA-DRB1/APOE/GRN/SERPINE2/ANXA2/HLA-F/HLA-A/FGR/STAT2/LGALS9/RPS19/LILRB1/LYN/PTPRC/DUSP1/PTEN/KLRC1/CST7	19
GO:0010632	BP	GO:0010632	regulation of epithelial cell migration	15/360	292/18723	0.000562841914613179	0.00889556903065229	0.00675078563610841	APOE/GRN/HMOX1/CTSH/CIB1/LGMN/CALR/SPARC/ANXA1/TMSB4X/MEF2C/RTN4/PTEN/GLUL/PTGS2	15
GO:1903531	BP	GO:1903531	negative regulation of secretion by cell	10/360	147/18723	0.00056321606942379	0.00889556903065229	0.00675078563610841	APOE/HMOX1/VAMP8/ERP29/HLA-F/ANXA1/LGALS9/LILRB1/RAB11FIP1/OSM	10
GO:0070228	BP	GO:0070228	regulation of lymphocyte apoptotic process	6/360	54/18723	0.000574941551435626	0.00904354784594235	0.00686308573262458	CD74/PRELID1/LGALS3/LGALS9/LYN/PTEN	6
GO:0010466	BP	GO:0010466	negative regulation of peptidase activity	14/360	262/18723	0.00057991868007123	0.00908460364944237	0.00689424269713037	TFPI2/CST3/TIMP1/IFI6/SERPINE2/ANXA2/BST2/TIMP3/LRP1/GAPDH/CSTA/PLAUR/PTGS2/CST7	14
GO:0051701	BP	GO:0051701	biological process involved in interaction with host	12/360	203/18723	0.000585245194131153	0.00913077664664782	0.00692928306444544	CD74/FCN1/HLA-DRB1/CTSB/CTSL/VAMP8/HSPA1A/LY6E/RPSA/CD86/LGALS9/TRIM25	12
GO:1990266	BP	GO:1990266	neutrophil migration	9/360	122/18723	0.000588810362556016	0.00914920717202425	0.0069432698623162	CD74/ITGB2/CCL3L1/LGALS3/CSF3R/S100A8/CXCL1/RIPOR2/C5AR1	9
GO:0048662	BP	GO:0048662	negative regulation of smooth muscle cell proliferation	7/360	75/18723	0.00059254968084775	0.00917018417376478	0.00695918916343686	APOE/HMOX1/IGFBP3/MEF2C/COMT/PDCD4/PTEN	7
GO:0002367	BP	GO:0002367	cytokine production involved in immune response	8/360	98/18723	0.00060452483029833	0.00928066519473996	0.00704303244393886	CD74/HMOX1/BST2/HLA-F/HLA-A/FFAR2/LILRB1/TLR4	8
GO:2001243	BP	GO:2001243	negative regulation of intrinsic apoptotic signaling pathway	8/360	98/18723	0.00060452483029833	0.00928066519473996	0.00704303244393886	CD74/NDUFA13/HSPA1A/ENO1/GRINA/PPIF/PLAUR/PTGS2	8
GO:0010634	BP	GO:0010634	positive regulation of epithelial cell migration	11/360	176/18723	0.000619481310813527	0.00947238753347537	0.00718852919698481	GRN/HMOX1/CTSH/CIB1/LGMN/CALR/SPARC/ANXA1/TMSB4X/RTN4/PTGS2	11
GO:0050852	BP	GO:0050852	T cell receptor signaling pathway	9/360	123/18723	0.000624759639115014	0.00951518847191835	0.00722101053229425	HLA-DRB1/HLA-DPB1/HLA-DQB1/HLA-A/GBP1/LGALS3/PHPT1/WNK1/PTPRC	9
GO:1903131	BP	GO:1903131	mononuclear cell differentiation	19/360	426/18723	0.000632823817855772	0.00959991230407294	0.00728530686085676	HLA-DRA/CD74/HLA-DRB1/MAFB/TMEM176B/CTSL/TMEM176A/PRELID1/RPL22/ANXA1/CD86/RPS6/LGALS9/LILRB1/LYN/PTPRC/EGR1/EGR3/KLRC1	19
GO:0031100	BP	GO:0031100	animal organ regeneration	7/360	76/18723	0.000642074548220936	0.00970189809477147	0.00736270317002624	HMOX1/RPL19/RPS16/RPS15/NNMT/LCP1/C5AR1	7
GO:0031341	BP	GO:0031341	regulation of cell killing	8/360	99/18723	0.000646867656979193	0.00973599242151429	0.00738857711810703	HLA-DRA/HLA-DRB1/HLA-F/HLA-A/LGALS9/LILRB1/PTPRC/KLRC1	8
GO:2000116	BP	GO:2000116	regulation of cysteine-type endopeptidase activity	13/360	235/18723	0.000655184696439672	0.00982265181615415	0.0074543423316142	IFI6/CTSD/CTSH/NDUFA13/LGMN/RACK1/HSPE1/LGALS9/ARL6IP5/S100A8/PLAUR/PTGS2/CST7	13
GO:0045730	BP	GO:0045730	respiratory burst	5/360	37/18723	0.000671772175466445	0.0100321463402343	0.00761332627284724	GRN/CD52/CYBB/CYBA/RPS19	5
GO:0002237	BP	GO:0002237	response to molecule of bacterial origin	17/360	363/18723	0.000706059571572985	0.0105033202933997	0.00797089691775785	CD14/CD68/SPARC/CD86/HPGD/MEF2C/LGALS9/LILRB1/COMT/LYN/PDCD4/S100A8/CXCL1/TLR4/C5AR1/FOS/PTGS2	17
GO:0051348	BP	GO:0051348	negative regulation of transferase activity	14/360	268/18723	0.000724089843829286	0.0107299491143506	0.00814288395803956	APOE/RPS20/RPL23/RPS15/RACK1/PHPT1/WNK1/NPM1/LYN/PTPRC/PDCD4/DUSP1/PTEN/RGS2	14
GO:0098869	BP	GO:0098869	cellular oxidant detoxification	8/360	101/18723	0.000738730629207906	0.010904800595769	0.00827557753448694	APOE/H19/GSTO1/GPX4/PRDX1/GLRX/TXN/PTGS2	8
GO:0097242	BP	GO:0097242	amyloid-beta clearance	5/360	38/18723	0.000761501443652824	0.0111232848065816	0.00844138368662715	APOE/ITGB2/LRP1/MME/C5AR1	5
GO:0001915	BP	GO:0001915	negative regulation of T cell mediated cytotoxicity	3/360	10/18723	0.000765124332709103	0.0111232848065816	0.00844138368662715	LILRB1/PTPRC/KLRC1	3
GO:0002291	BP	GO:0002291	T cell activation via T cell receptor contact with antigen bound to MHC molecule on antigen presenting cell	3/360	10/18723	0.000765124332709103	0.0111232848065816	0.00844138368662715	LGALS3/LGALS9/LILRB1	3
GO:0002765	BP	GO:0002765	immune response-inhibiting signal transduction	3/360	10/18723	0.000765124332709103	0.0111232848065816	0.00844138368662715	LILRB1/LYN/KLRC1	3
GO:0042886	BP	GO:0042886	amide transport	15/360	301/18723	0.00076852840793988	0.0111306114327293	0.00844694381239185	CD74/KISS1/HLA-DRB1/PSAP/LRP1/ANXA1/PHPT1/FFAR2/DYNLL1/HMGN3/S100A8/CYB5R4/GLUL/IL1RN/FOLR3	15
GO:0006417	BP	GO:0006417	regulation of translation	20/360	468/18723	0.000781389823259289	0.0112743388784555	0.00855601757403424	RBM8A/EIF3K/RPL26/RPL22/RPS14/GAPDH/RPL38/CALR/YBX1/RACK1/ZNF706/RPL13A/EIF6/EIF4E2/EIF3E/PKM/NPM1/NIBAN1/RGS2/BTG2	20
GO:0050851	BP	GO:0050851	antigen receptor-mediated signaling pathway	13/360	240/18723	0.00079652485326466	0.0114496718607856	0.00868907655818378	HLA-DRB1/HLA-DPB1/HLA-DQB1/HLA-A/GBP1/LGALS3/PHPT1/MEF2C/WNK1/LYN/PTPRC/MNDA/TRDC	13
GO:0002790	BP	GO:0002790	peptide secretion	13/360	242/18723	0.000859825766661851	0.0122684987150361	0.00931047857834532	CD74/KISS1/HLA-DRB1/LRP1/ANXA1/PHPT1/FFAR2/DYNLL1/HMGN3/S100A8/CYB5R4/GLUL/IL1RN	13
GO:2000516	BP	GO:2000516	positive regulation of CD4-positive, alpha-beta T cell activation	5/360	39/18723	0.000859881749438434	0.0122684987150361	0.00931047857834532	HLA-DRA/HLA-DRB1/ANXA1/CD86/LGALS9	5
GO:1904666	BP	GO:1904666	regulation of ubiquitin protein ligase activity	4/360	23/18723	0.000891185391107504	0.0125956154643921	0.00955872521049149	RPS20/RPL23/RPS15/PTEN	4
GO:0046631	BP	GO:0046631	alpha-beta T cell activation	10/360	156/18723	0.00089314988413172	0.0125956154643921	0.00955872521049149	HLA-DRA/HLA-DRB1/CTSL/HLA-A/RPL22/ANXA1/CD86/LGALS9/LILRB1/PTPRC	10
GO:0045621	BP	GO:0045621	positive regulation of lymphocyte differentiation	8/360	104/18723	0.000895936170343682	0.0125956154643921	0.00955872521049149	HLA-DRA/CD74/HLA-DRB1/ANXA1/CD86/LGALS9/PTPRC/EGR3	8
GO:0046634	BP	GO:0046634	regulation of alpha-beta T cell activation	8/360	104/18723	0.000895936170343682	0.0125956154643921	0.00955872521049149	HLA-DRA/HLA-DRB1/HLA-A/ANXA1/CD86/LGALS9/LILRB1/PTPRC	8
GO:0031667	BP	GO:0031667	response to nutrient levels	20/360	474/18723	0.000913107852487646	0.0127901749556481	0.00970637505890632	CSH2/SPP1/CSH1/APOE/HMOX1/CYBB/CYBA/CD68/AOC1/KRT18/SPARC/SLC38A2/UPP1/TRIM25/COMT/NAMPT/PTEN/GLUL/SH3GLB1/PTGS2	20
GO:0001667	BP	GO:0001667	ameboidal-type cell migration	20/360	475/18723	0.000936821674366165	0.0130746239498812	0.00992224142764088	FN1/TIMP1/APOE/GRN/HMOX1/CTSH/CIB1/LGMN/CALR/SPARC/ANXA1/TMSB4X/MEF2C/RTN4/ZEB2/PTEN/EGR3/GLUL/S100P/PTGS2	20
GO:0048708	BP	GO:0048708	astrocyte differentiation	7/360	81/18723	0.000941111914311167	0.0130869113301676	0.00993156623531273	C1QA/GRN/SERPINE2/LRP1/S100A8/TLR4/C5AR1	7
GO:0010038	BP	GO:0010038	response to metal ion	17/360	373/18723	0.000952503005606832	0.0131800920787816	0.0100022804591176	C1QA/HMOX1/CD14/CYBB/AOC1/LGMN/CALR/JUNB/SPARC/MEF2C/WNK1/PPIF/S100A8/DUSP1/PTEN/FOS/PTGS2	17
GO:0045936	BP	GO:0045936	negative regulation of phosphate metabolic process	19/360	441/18723	0.000954680979130088	0.0131800920787816	0.0100022804591176	APOE/APOC1/H19/CIB1/IGFBP3/LRP1/RACK1/LGALS3/DUSP6/WNK1/DYNLL1/NPM1/LYN/PTPRC/NIBAN1/PDCD4/DUSP1/PTEN/RGS2	19
GO:0010563	BP	GO:0010563	negative regulation of phosphorus metabolic process	19/360	442/18723	0.000980402597882434	0.013486685199544	0.0102349518518796	APOE/APOC1/H19/CIB1/IGFBP3/LRP1/RACK1/LGALS3/DUSP6/WNK1/DYNLL1/NPM1/LYN/PTPRC/NIBAN1/PDCD4/DUSP1/PTEN/RGS2	19
GO:0031668	BP	GO:0031668	cellular response to extracellular stimulus	13/360	246/18723	0.000999152299235731	0.0136782775004	0.0103803499200809	HMOX1/CD68/AOC1/SLC38A2/ASGR1/UPP1/COMT/LYN/PTPRC/NAMPT/GLUL/FOS/SH3GLB1	13
GO:0031638	BP	GO:0031638	zymogen activation	6/360	60/18723	0.00101201955522476	0.0136782775004	0.0103803499200809	CTSL/SERPINE2/CTSZ/CTSH/LGMN/ENO1	6
GO:0051047	BP	GO:0051047	positive regulation of secretion	15/360	310/18723	0.00103483393328459	0.0136782775004	0.0103803499200809	SPP1/KISS1/HLA-DRB1/VAMP8/CYBA/ITGB2/LRP1/HLA-F/FGR/PHPT1/HCAR2/DYNLL1/S100A8/GLUL/TLR4	15
GO:0001765	BP	GO:0001765	membrane raft assembly	3/360	11/18723	0.00103709712157801	0.0136782775004	0.0103803499200809	S100A10/ANXA2/FLOT1	3
GO:0046598	BP	GO:0046598	positive regulation of viral entry into host cell	3/360	11/18723	0.00103709712157801	0.0136782775004	0.0103803499200809	CD74/HLA-DRB1/LGALS9	3
GO:0046643	BP	GO:0046643	regulation of gamma-delta T cell activation	3/360	11/18723	0.00103709712157801	0.0136782775004	0.0103803499200809	LILRB1/PTPRC/EGR3	3
GO:0071888	BP	GO:0071888	macrophage apoptotic process	3/360	11/18723	0.00103709712157801	0.0136782775004	0.0103803499200809	CTSL/MEF2C/PLEKHO2	3
GO:0075294	BP	GO:0075294	positive regulation by symbiont of entry into host	3/360	11/18723	0.00103709712157801	0.0136782775004	0.0103803499200809	CD74/HLA-DRB1/LGALS9	3
GO:0097048	BP	GO:0097048	dendritic cell apoptotic process	3/360	11/18723	0.00103709712157801	0.0136782775004	0.0103803499200809	LGALS9/LILRB1/LYN	3
GO:0098883	BP	GO:0098883	synapse pruning	3/360	11/18723	0.00103709712157801	0.0136782775004	0.0103803499200809	C1QB/C1QA/C1QC	3
GO:2000343	BP	GO:2000343	positive regulation of chemokine (C-X-C motif) ligand 2 production	3/360	11/18723	0.00103709712157801	0.0136782775004	0.0103803499200809	CD74/LRP1/TLR4	3
GO:2000668	BP	GO:2000668	regulation of dendritic cell apoptotic process	3/360	11/18723	0.00103709712157801	0.0136782775004	0.0103803499200809	LGALS9/LILRB1/LYN	3
GO:0070374	BP	GO:0070374	positive regulation of ERK1 and ERK2 cascade	12/360	217/18723	0.00104912910751517	0.0137507893186695	0.0104353786360107	CD74/HLA-DRB1/APOE/CIB1/LRP1/CCL3L1/LGALS9/CCR1/PTPRC/PTEN/TLR4/C5AR1	12
GO:0033032	BP	GO:0033032	regulation of myeloid cell apoptotic process	4/360	24/18723	0.00105334342357708	0.0137507893186695	0.0104353786360107	ANXA1/MEF2C/HCAR2/PTEN	4
GO:0043302	BP	GO:0043302	positive regulation of leukocyte degranulation	4/360	24/18723	0.00105334342357708	0.0137507893186695	0.0104353786360107	VAMP8/ITGB2/HLA-F/FGR	4
GO:0007229	BP	GO:0007229	integrin-mediated signaling pathway	8/360	107/18723	0.00107890064290181	0.0140366802286683	0.0106523392646184	FN1/TIMP1/ITGB2/LIMS1/FGR/NME2/CD63/TLN1	8
GO:0050886	BP	GO:0050886	endocrine process	7/360	83/18723	0.00108762123533496	0.0140791052543156	0.0106845353223146	KISS1/CYBA/CTSZ/CGA/HCAR2/RAB11FIP1/MME	7
GO:0010595	BP	GO:0010595	positive regulation of endothelial cell migration	9/360	133/18723	0.00109316658827151	0.0140791052543156	0.0106845353223146	GRN/HMOX1/CIB1/LGMN/CALR/SPARC/ANXA1/TMSB4X/PTGS2	9
GO:0046887	BP	GO:0046887	positive regulation of hormone secretion	9/360	133/18723	0.00109316658827151	0.0140791052543156	0.0106845353223146	SPP1/KISS1/HLA-DRB1/VAMP8/LRP1/PHPT1/HCAR2/DYNLL1/GLUL	9
GO:0002832	BP	GO:0002832	negative regulation of response to biotic stimulus	8/360	108/18723	0.00114611492366876	0.0147116691539823	0.0111645836781956	GRN/HLA-F/HLA-A/STAT2/LGALS9/RPS19/LILRB1/KLRC1	8
GO:0043434	BP	GO:0043434	response to peptide hormone	18/360	414/18723	0.00116460709392802	0.0148992067549858	0.0113069046628029	CSH2/CSH1/TIMP1/IGFBP1/CYBB/CYBA/SPARC/ANXA1/STAT2/EIF6/NME2/PKM/LYN/PTEN/EGR1/SYAP1/PTGS2/BTG2	18
GO:0016032	BP	GO:0016032	viral process	18/360	415/18723	0.00119651218840676	0.0152565241830735	0.0115780703805613	CD74/FCN1/HLA-DRB1/APOE/CTSB/IFI27/CTSL/VAMP8/BST2/HSPA1A/LY6E/RPSA/CD86/BANF1/LGALS9/CFL1/TRIM25/APOBEC3A	18
GO:0060135	BP	GO:0060135	maternal process involved in female pregnancy	6/360	62/18723	0.00120342630127611	0.0152918129481383	0.0116048507795997	SPP1/CTSB/JUNB/LGALS9/RGS2/PTGS2	6
GO:0030574	BP	GO:0030574	collagen catabolic process	5/360	42/18723	0.00121206563322207	0.0152918129481383	0.0116048507795997	CST3/CTSB/CTSL/CTSS/MMP25	5
GO:0002687	BP	GO:0002687	positive regulation of leukocyte migration	9/360	135/18723	0.00121437301316792	0.0152918129481383	0.0116048507795997	CD74/LGMN/CALR/LGALS3/LGALS9/WNK1/CCR1/RIPOR2/C5AR1	9
GO:0002456	BP	GO:0002456	T cell mediated immunity	8/360	109/18723	0.00121662854450677	0.0152918129481383	0.0116048507795997	HLA-DRA/HLA-DRB1/CTSH/HLA-F/HLA-A/LILRB1/PTPRC/KLRC1	8
GO:0031579	BP	GO:0031579	membrane raft organization	4/360	25/18723	0.00123513861748902	0.0152918129481383	0.0116048507795997	S100A10/ANXA2/FLOT1/PTPRC	4
GO:0033119	BP	GO:0033119	negative regulation of RNA splicing	4/360	25/18723	0.00123513861748902	0.0152918129481383	0.0116048507795997	RPS26/RPS13/NPM1/SRSF7	4
GO:0048143	BP	GO:0048143	astrocyte activation	4/360	25/18723	0.00123513861748902	0.0152918129481383	0.0116048507795997	C1QA/GRN/LRP1/C5AR1	4
GO:1901798	BP	GO:1901798	positive regulation of signal transduction by p53 class mediator	4/360	25/18723	0.00123513861748902	0.0152918129481383	0.0116048507795997	RPS20/RPL23/RPL26/RPS15	4
GO:1903901	BP	GO:1903901	negative regulation of viral life cycle	4/360	25/18723	0.00123513861748902	0.0152918129481383	0.0116048507795997	FCN1/BST2/LY6E/TRIM25	4
GO:0010951	BP	GO:0010951	negative regulation of endopeptidase activity	13/360	252/18723	0.00124325671270048	0.0153428272133261	0.0116435651516068	TFPI2/CST3/TIMP1/IFI6/SERPINE2/ANXA2/BST2/TIMP3/GAPDH/CSTA/PLAUR/PTGS2/CST7	13
GO:0002709	BP	GO:0002709	regulation of T cell mediated immunity	7/360	85/18723	0.00125146382187406	0.0153946094498482	0.0116828623317325	HLA-DRA/HLA-DRB1/HLA-F/HLA-A/LILRB1/PTPRC/KLRC1	7
GO:0072659	BP	GO:0072659	protein localization to plasma membrane	14/360	284/18723	0.00126405681060426	0.0154998403805085	0.0117627213551101	S100A10/VAMP8/CIB1/ANXA2/LRP1/VAMP5/KRT18/GBP1/RACK1/LGALS3/ATP1B3/FLOT1/ARL6IP5/ACTB	14
GO:1903305	BP	GO:1903305	regulation of regulated secretory pathway	9/360	136/18723	0.00127892002180522	0.0156321498206638	0.0118631300715221	HMOX1/VAMP8/ITGB2/HLA-F/FGR/STXBP2/LGALS9/LYN/ADGRE2	9
GO:0097305	BP	GO:0097305	response to alcohol	13/360	253/18723	0.00128840953633591	0.0156981453982769	0.0119132136576156	CD14/CYBB/CYBA/RPL27/SPARC/HPGD/RPL15/EEF1B2/TUFM/S100A8/PTEN/FOS/RGS2	13
GO:0002700	BP	GO:0002700	regulation of production of molecular mediator of immune response	10/360	164/18723	0.00130631944340903	0.0158659937462147	0.0120405926046395	CD74/HMOX1/BST2/HLA-F/HLA-A/CD86/FFAR2/LILRB1/PTPRC/TLR4	10
GO:0009176	BP	GO:0009176	pyrimidine deoxyribonucleoside monophosphate metabolic process	3/360	12/18723	0.00136316634594132	0.0163494763616337	0.0124075042079593	DUT/UPP1/TYMP	3
GO:0043301	BP	GO:0043301	negative regulation of leukocyte degranulation	3/360	12/18723	0.00136316634594132	0.0163494763616337	0.0124075042079593	HMOX1/HLA-F/LGALS9	3
GO:0060907	BP	GO:0060907	positive regulation of macrophage cytokine production	3/360	12/18723	0.00136316634594132	0.0163494763616337	0.0124075042079593	CD74/LILRB1/TLR4	3
GO:1904667	BP	GO:1904667	negative regulation of ubiquitin protein ligase activity	3/360	12/18723	0.00136316634594132	0.0163494763616337	0.0124075042079593	RPS20/RPL23/RPS15	3
GO:2001234	BP	GO:2001234	negative regulation of apoptotic signaling pathway	12/360	224/18723	0.00137679207931047	0.0164614579451513	0.0124924862549666	CD74/IFI6/HMOX1/NDUFA13/PRELID1/HSPA1A/LGALS3/ENO1/GRINA/PPIF/PLAUR/PTGS2	12
GO:0030888	BP	GO:0030888	regulation of B cell proliferation	6/360	64/18723	0.00142137075640182	0.0168239056205994	0.0127675452818624	CD74/MEF2C/LYN/PTPRC/MNDA/TLR4	6
GO:0043112	BP	GO:0043112	receptor metabolic process	10/360	166/18723	0.00143083568299161	0.0168239056205994	0.0127675452818624	APOE/ANXA2/ITGB2/LRP1/LGMN/LAMTOR1/CD63/LILRB1/FLOT1/SH3GLB1	10
GO:0001776	BP	GO:0001776	leukocyte homeostasis	7/360	87/18723	0.00143401977996808	0.0168239056205994	0.0127675452818624	CD74/ANXA1/MEF2C/RPS6/LGALS9/HCAR2/LYN	7
GO:0002710	BP	GO:0002710	negative regulation of T cell mediated immunity	4/360	26/18723	0.00143779078779484	0.0168239056205994	0.0127675452818624	HLA-F/LILRB1/PTPRC/KLRC1	4
GO:0015985	BP	GO:0015985	energy coupled proton transport, down electrochemical gradient	4/360	26/18723	0.00143779078779484	0.0168239056205994	0.0127675452818624	ATP6V0C/ATP5MC2/ATP5PO/ATP5MF	4
GO:0015986	BP	GO:0015986	ATP synthesis coupled proton transport	4/360	26/18723	0.00143779078779484	0.0168239056205994	0.0127675452818624	ATP6V0C/ATP5MC2/ATP5PO/ATP5MF	4
GO:0046697	BP	GO:0046697	decidualization	4/360	26/18723	0.00143779078779484	0.0168239056205994	0.0127675452818624	SPP1/CTSB/JUNB/PTGS2	4
GO:0032609	BP	GO:0032609	interferon-gamma production	8/360	112/18723	0.00144912431494571	0.0168537549113989	0.0127901977016101	HLA-DPA1/HLA-DRB1/HLA-DPB1/CD14/HLA-A/LGALS9/LILRB1/TLR4	8
GO:0032649	BP	GO:0032649	regulation of interferon-gamma production	8/360	112/18723	0.00144912431494571	0.0168537549113989	0.0127901977016101	HLA-DPA1/HLA-DRB1/HLA-DPB1/CD14/HLA-A/LGALS9/LILRB1/TLR4	8
GO:0031960	BP	GO:0031960	response to corticosteroid	10/360	167/18723	0.00149661748364851	0.0172843858311934	0.0131170005197093	CYBB/CYBA/RPL27/SPARC/ANXA1/HNMT/DUSP1/IL1RN/FOS/PTGS2	10
GO:0042269	BP	GO:0042269	regulation of natural killer cell mediated cytotoxicity	5/360	44/18723	0.00149966140744851	0.0172843858311934	0.0131170005197093	HLA-F/HLA-A/LGALS9/LILRB1/KLRC1	5
GO:0062208	BP	GO:0062208	positive regulation of pattern recognition receptor signaling pathway	5/360	44/18723	0.00149966140744851	0.0172843858311934	0.0131170005197093	CYBA/HSPA1A/RTN4/FLOT1/TLR4	5
GO:0002720	BP	GO:0002720	positive regulation of cytokine production involved in immune response	6/360	65/18723	0.00154101814406608	0.0176550078714198	0.0133982630153365	CD74/HLA-F/HLA-A/FFAR2/LILRB1/TLR4	6
GO:0071677	BP	GO:0071677	positive regulation of mononuclear cell migration	6/360	65/18723	0.00154101814406608	0.0176550078714198	0.0133982630153365	LGMN/CALR/LGALS3/LGALS9/WNK1/CCR1	6
GO:0071248	BP	GO:0071248	cellular response to metal ion	11/360	197/18723	0.00155298002815434	0.0177390992501677	0.0134620793793955	HMOX1/CYBB/AOC1/LGMN/CALR/JUNB/MEF2C/WNK1/PPIF/FOS/PTGS2	11
GO:0042176	BP	GO:0042176	regulation of protein catabolic process	17/360	391/18723	0.00158216644066289	0.0179723537370216	0.0136390945915742	CST3/TIMP1/APOE/SERPINE2/NDUFA13/ANXA2/TIMP3/LRP1/RPL23/EEF1A1/PSME2/HSPA1A/NOP53/RBX1/RACK1/CTSA/PTEN	17
GO:1904062	BP	GO:1904062	regulation of cation transmembrane transport	16/360	357/18723	0.00158276591013895	0.0179723537370216	0.0136390945915742	GSTO1/FXYD5/CYBA/AHNAK/YWHAH/TMSB4X/ATP1B3/MEF2C/GLRX/CD63/WNK1/PPIF/CTSS/LYN/PTEN/RGS2	16
GO:0009410	BP	GO:0009410	response to xenobiotic stimulus	19/360	462/18723	0.0016346438143483	0.0185066753966631	0.0140445875929258	S100A10/PLIN2/HMOX1/GSTO1/CYBB/CYBA/CALR/ANXA1/MEF2C/RPN2/DUSP6/NNMT/COMT/LYN/RNF149/PTEN/FOS/APOBEC3A/PTGS2	19
GO:0050921	BP	GO:0050921	positive regulation of chemotaxis	9/360	141/18723	0.00164444581571521	0.0185084546648533	0.014045937867214	CD74/LGMN/CALR/TMSB4X/LGALS9/WNK1/CCR1/RIPOR2/C5AR1	9
GO:1903038	BP	GO:1903038	negative regulation of leukocyte cell-cell adhesion	9/360	141/18723	0.00164444581571521	0.0185084546648533	0.014045937867214	CD74/HLA-DRB1/ANXA1/LGALS3/CD86/LGALS9/LILRB1/WNK1/RIPOR2	9
GO:0045933	BP	GO:0045933	positive regulation of muscle contraction	5/360	45/18723	0.00166091644947481	0.0185486295724801	0.0140764263259517	GSTO1/ENO1/PROK2/RGS2/PTGS2	5
GO:0000027	BP	GO:0000027	ribosomal large subunit assembly	4/360	27/18723	0.00166251395855475	0.0185486295724801	0.0140764263259517	RPL38/NOP53/RPL23A/RPL24	4
GO:0002719	BP	GO:0002719	negative regulation of cytokine production involved in immune response	4/360	27/18723	0.00166251395855475	0.0185486295724801	0.0140764263259517	HMOX1/BST2/HLA-F/LILRB1	4
GO:0042098	BP	GO:0042098	T cell proliferation	11/360	199/18723	0.00168269760029645	0.0187194011302544	0.0142060236766446	HLA-DPA1/HLA-DRB1/HLA-DPB1/HLA-A/ANXA1/LGALS3/CD86/RPS6/LGALS9/LILRB1/PTPRC	11
GO:0045055	BP	GO:0045055	regulated exocytosis	12/360	230/18723	0.00172110289088891	0.0190480796700305	0.0144554555407077	HMOX1/VAMP8/ITGB2/HLA-F/FGR/STXBP2/LGALS9/SYNGR2/LYN/RAB11FIP1/ADGRE2/PTGDS	12
GO:0050729	BP	GO:0050729	positive regulation of inflammatory response	9/360	142/18723	0.00172671774673373	0.0190480796700305	0.0144554555407077	GRN/VAMP8/FFAR2/RPS19/PDCD4/S100A8/OSM/TLR4/PTGS2	9
GO:0045638	BP	GO:0045638	negative regulation of myeloid cell differentiation	7/360	90/18723	0.001746078342561	0.0190480796700305	0.0144554555407077	MAFB/C1QC/CIB1/NME2/LILRB1/LYN/TLR4	7
GO:0010755	BP	GO:0010755	regulation of plasminogen activation	3/360	13/18723	0.00174698385717841	0.0190480796700305	0.0144554555407077	SERPINE2/CTSZ/ENO1	3
GO:0036462	BP	GO:0036462	TRAIL-activated apoptotic signaling pathway	3/360	13/18723	0.00174698385717841	0.0190480796700305	0.0144554555407077	TIMP3/PTEN/TNFRSF10C	3
GO:0042492	BP	GO:0042492	gamma-delta T cell differentiation	3/360	13/18723	0.00174698385717841	0.0190480796700305	0.0144554555407077	PTPRC/EGR3/KLRC1	3
GO:0044090	BP	GO:0044090	positive regulation of vacuole organization	3/360	13/18723	0.00174698385717841	0.0190480796700305	0.0144554555407077	GRN/ANXA2/SH3GLB1	3
GO:0042129	BP	GO:0042129	regulation of T cell proliferation	10/360	171/18723	0.00178476718561215	0.0194049191455508	0.0147262585435778	HLA-DPA1/HLA-DRB1/HLA-DPB1/HLA-A/ANXA1/LGALS3/CD86/LGALS9/LILRB1/PTPRC	10
GO:0038061	BP	GO:0038061	NIK/NF-kappaB signaling	9/360	143/18723	0.00181225451192172	0.0195404626832255	0.014829121594165	CD14/LIMS1/PRDX1/CALR/CD86/TMSB4X/LGALS9/PDCD4/TLR4	9
GO:0033559	BP	GO:0033559	unsaturated fatty acid metabolic process	8/360	116/18723	0.00181250774237318	0.0195404626832255	0.014829121594165	CD74/GPX4/ANXA1/HPGD/FABP5/CYP4F3/PTGS2/PTGDS	8
GO:1990748	BP	GO:1990748	cellular detoxification	8/360	116/18723	0.00181250774237318	0.0195404626832255	0.014829121594165	APOE/H19/GSTO1/GPX4/PRDX1/GLRX/TXN/PTGS2	8
GO:0010594	BP	GO:0010594	regulation of endothelial cell migration	12/360	232/18723	0.0018505019232282	0.0198941915443973	0.0150975639733818	APOE/GRN/HMOX1/CIB1/LGMN/CALR/SPARC/ANXA1/TMSB4X/MEF2C/GLUL/PTGS2	12
GO:0015833	BP	GO:0015833	peptide transport	13/360	264/18723	0.001881834304427	0.0201745253083543	0.0153103073224037	CD74/KISS1/HLA-DRB1/LRP1/ANXA1/PHPT1/FFAR2/DYNLL1/HMGN3/S100A8/CYB5R4/GLUL/IL1RN	13
GO:0002474	BP	GO:0002474	antigen processing and presentation of peptide antigen via MHC class I	4/360	28/18723	0.00191051357455303	0.0202896506328302	0.0153976751326187	IFI30/HLA-F/HLA-A/CALR	4
GO:0032801	BP	GO:0032801	receptor catabolic process	4/360	28/18723	0.00191051357455303	0.0202896506328302	0.0153976751326187	APOE/ANXA2/LGMN/SH3GLB1	4
GO:0061082	BP	GO:0061082	myeloid leukocyte cytokine production	4/360	28/18723	0.00191051357455303	0.0202896506328302	0.0153976751326187	CD74/HMOX1/LILRB1/TLR4	4
GO:0002702	BP	GO:0002702	positive regulation of production of molecular mediator of immune response	8/360	117/18723	0.00191371900184589	0.0202896506328302	0.0153976751326187	CD74/HLA-F/HLA-A/CD86/FFAR2/LILRB1/PTPRC/TLR4	8
GO:0042267	BP	GO:0042267	natural killer cell mediated cytotoxicity	6/360	68/18723	0.00194623624220174	0.0205775611503313	0.0156161684273516	HLA-F/PRDX1/HLA-A/LGALS9/LILRB1/KLRC1	6
GO:0019216	BP	GO:0019216	regulation of lipid metabolic process	15/360	331/18723	0.00197128339079979	0.0207851254227736	0.0157736875140053	CD74/APOE/APOC1/NPC2/PSAP/CGA/LAMTOR1/FGR/ANXA1/EIF6/HCAR2/FABP5/LYN/EGR1/PTGS2	15
GO:0097028	BP	GO:0097028	dendritic cell differentiation	5/360	47/18723	0.00202108432474205	0.0212518401050959	0.0161278740492034	TMEM176B/TMEM176A/LGALS9/LILRB1/LYN	5
GO:0045580	BP	GO:0045580	regulation of T cell differentiation	9/360	146/18723	0.00208938390566602	0.0219099875135141	0.0166273375524241	HLA-DRA/CD74/HLA-DRB1/PRELID1/ANXA1/CD86/LGALS9/PTPRC/EGR3	9
GO:1901796	BP	GO:1901796	regulation of signal transduction by p53 class mediator	7/360	93/18723	0.00210847771725971	0.0220499658824053	0.0167335661656607	CD74/RPS20/RPL23/RPL26/RPS15/NOP53/NPM1	7
GO:0048679	BP	GO:0048679	regulation of axon regeneration	4/360	29/18723	0.00218298390098938	0.0225539742225162	0.0171160545990791	SPP1/GRN/LRP1/PTEN	4
GO:0090025	BP	GO:0090025	regulation of monocyte chemotaxis	4/360	29/18723	0.00218298390098938	0.0225539742225162	0.0171160545990791	LGMN/CCR1/LYN/DUSP1	4
GO:0000054	BP	GO:0000054	ribosomal subunit export from nucleus	3/360	14/18723	0.00219193131448633	0.0225539742225162	0.0171160545990791	RPS15/EIF6/NPM1	3
GO:0010872	BP	GO:0010872	regulation of cholesterol esterification	3/360	14/18723	0.00219193131448633	0.0225539742225162	0.0171160545990791	APOE/APOC1/LAMTOR1	3
GO:0033750	BP	GO:0033750	ribosome localization	3/360	14/18723	0.00219193131448633	0.0225539742225162	0.0171160545990791	RPS15/EIF6/NPM1	3
GO:1905049	BP	GO:1905049	negative regulation of metallopeptidase activity	3/360	14/18723	0.00219193131448633	0.0225539742225162	0.0171160545990791	TIMP1/TIMP3/LRP1	3
GO:0002715	BP	GO:0002715	regulation of natural killer cell mediated immunity	5/360	48/18723	0.00222110605671864	0.0227930616194816	0.0172974963662833	HLA-F/HLA-A/LGALS9/LILRB1/KLRC1	5
GO:0030316	BP	GO:0030316	osteoclast differentiation	7/360	94/18723	0.00224136144934069	0.0229395873135189	0.0174086936991598	MAFB/ANXA2/JUNB/LILRB1/CCR1/TLR4/FOS	7
GO:0043484	BP	GO:0043484	regulation of RNA splicing	9/360	148/18723	0.00229218882865885	0.0232735997999806	0.0176621734583655	RPS26/RBM8A/AHNAK/HSPA1A/RPS13/SLC38A2/NPM1/HNRNPF/SRSF7	9
GO:1903900	BP	GO:1903900	regulation of viral life cycle	9/360	148/18723	0.00229218882865885	0.0232735997999806	0.0176621734583655	CD74/FCN1/HLA-DRB1/BST2/LY6E/BANF1/LGALS9/TRIM25/APOBEC3A	9
GO:2001056	BP	GO:2001056	positive regulation of cysteine-type endopeptidase activity	9/360	148/18723	0.00229218882865885	0.0232735997999806	0.0176621734583655	CTSD/CTSH/NDUFA13/LGMN/RACK1/HSPE1/LGALS9/ARL6IP5/S100A8	9
GO:0071453	BP	GO:0071453	cellular response to oxygen levels	10/360	177/18723	0.00229963141224463	0.0232875603171369	0.0176727679980027	HMOX1/CYBB/NOP53/ENO1/ATP6V0D1/MALAT1/NAMPT/PTEN/EGR1/PTGS2	10
GO:0042177	BP	GO:0042177	negative regulation of protein catabolic process	8/360	121/18723	0.00236393480911958	0.0238757415721077	0.01811913467267	CST3/TIMP1/SERPINE2/ANXA2/TIMP3/RPL23/NOP53/CTSA	8
GO:0002228	BP	GO:0002228	natural killer cell mediated immunity	6/360	71/18723	0.00242730323196867	0.0244514168091752	0.0185560106170944	HLA-F/PRDX1/HLA-A/LGALS9/LILRB1/KLRC1	6
GO:0043281	BP	GO:0043281	regulation of cysteine-type endopeptidase activity involved in apoptotic process	11/360	209/18723	0.00247089525861808	0.0248253822056969	0.018839810362624	IFI6/CTSD/CTSH/NDUFA13/RACK1/HSPE1/LGALS9/ARL6IP5/S100A8/PLAUR/PTGS2	11
GO:0050868	BP	GO:0050868	negative regulation of T cell activation	8/360	122/18723	0.00248850494572053	0.0249370286727817	0.0189245380920948	CD74/HLA-DRB1/ANXA1/LGALS3/CD86/LGALS9/LILRB1/RIPOR2	8
GO:0043903	BP	GO:0043903	regulation of biological process involved in symbiotic interaction	6/360	72/18723	0.00260597506387238	0.0260461778519328	0.019766263710896	CD74/FCN1/HLA-DRB1/LY6E/LGALS9/TRIM25	6
GO:0006690	BP	GO:0006690	icosanoid metabolic process	8/360	123/18723	0.00261815679313656	0.02606283556226	0.0197789051317225	CD74/GPX4/ANXA1/HPGD/FABP5/CYP4F3/PTGS2/PTGDS	8
GO:0016049	BP	GO:0016049	cell growth	19/360	482/18723	0.00262722196722312	0.02606283556226	0.0197789051317225	SPP1/FN1/APOE/IGFBP1/SERPINE2/CYBA/CIB1/NDUFA13/BST2/LRP1/HSPA1A/CXCL16/LAMTOR1/RACK1/ENO1/RTN4/NPM1/S100A8/RGS2	19
GO:0006979	BP	GO:0006979	response to oxidative stress	18/360	446/18723	0.00262801390375056	0.02606283556226	0.0197789051317225	APOE/H19/HMOX1/SELENOP/GPX4/PRDX1/HSPA1A/RBX1/RACK1/ANXA1/NME2/PPIF/ARL6IP5/TXN/DUSP1/TLR4/FOS/PTGS2	18
GO:0030100	BP	GO:0030100	regulation of endocytosis	11/360	211/18723	0.00265963313444453	0.0261632514105511	0.0198551100224884	APOE/APOC1/CD14/AP2S1/ANXA2/LRP1/LGALS3/CD63/LILRB1/FLOT1/RAB5C	11
GO:0030490	BP	GO:0030490	maturation of SSU-rRNA	5/360	50/18723	0.00266381751401476	0.0261632514105511	0.0198551100224884	RPS16/RPS14/RPS19/RPS28/RPS21	5
GO:0046638	BP	GO:0046638	positive regulation of alpha-beta T cell differentiation	5/360	50/18723	0.00266381751401476	0.0261632514105511	0.0198551100224884	HLA-DRA/HLA-DRB1/ANXA1/CD86/LGALS9	5
GO:1901216	BP	GO:1901216	positive regulation of neuron death	7/360	97/18723	0.00267904059519192	0.0261632514105511	0.0198551100224884	C1QA/GRN/CTSZ/ITGB2/EGR1/TLR4/FOS	7
GO:1990868	BP	GO:1990868	response to chemokine	7/360	97/18723	0.00267904059519192	0.0261632514105511	0.0198551100224884	CIB1/CCL3L1/WNK1/CCR1/DUSP1/CXCL1/RIPOR2	7
GO:1990869	BP	GO:1990869	cellular response to chemokine	7/360	97/18723	0.00267904059519192	0.0261632514105511	0.0198551100224884	CIB1/CCL3L1/WNK1/CCR1/DUSP1/CXCL1/RIPOR2	7
GO:0042159	BP	GO:0042159	lipoprotein catabolic process	3/360	15/18723	0.00270113125529562	0.0262454221717078	0.0199174688431792	APOE/CTSD/NOTUM	3
GO:0071428	BP	GO:0071428	rRNA-containing ribonucleoprotein complex export from nucleus	3/360	15/18723	0.00270113125529562	0.0262454221717078	0.0199174688431792	RPS15/EIF6/NPM1	3
GO:0097237	BP	GO:0097237	cellular response to toxic substance	8/360	124/18723	0.00275303076891182	0.0266656460957078	0.0202363738643546	APOE/H19/GSTO1/GPX4/PRDX1/GLRX/TXN/PTGS2	8
GO:0009749	BP	GO:0009749	response to glucose	11/360	212/18723	0.00275827553413131	0.0266656460957078	0.0202363738643546	HLA-DRB1/CYBA/LRP1/RACK1/PHPT1/NME2/DYNLL1/HMGN3/PTEN/EGR1/GLUL	11
GO:0032642	BP	GO:0032642	regulation of chemokine production	7/360	98/18723	0.00283861873095297	0.027373413792456	0.0207734938602139	CD74/HMOX1/LRP1/FFAR2/LGALS9/EGR1/TLR4	7
GO:0046034	BP	GO:0046034	ATP metabolic process	13/360	277/18723	0.00285740491558692	0.0274855139499314	0.0208585658921752	H19/COX7C/GAPDH/HSPA1A/TMSB4X/ENO1/ATP6V0C/ATP5MC2/EIF6/ATP5PO/ATP5MF/PKM/PPIF	13
GO:0006636	BP	GO:0006636	unsaturated fatty acid biosynthetic process	5/360	51/18723	0.0029076293067261	0.0278291303721067	0.0211193340115793	CD74/ANXA1/FABP5/PTGS2/PTGDS	5
GO:0043370	BP	GO:0043370	regulation of CD4-positive, alpha-beta T cell differentiation	5/360	51/18723	0.0029076293067261	0.0278291303721067	0.0211193340115793	HLA-DRA/HLA-DRB1/ANXA1/CD86/LGALS9	5
GO:0002819	BP	GO:0002819	regulation of adaptive immune response	10/360	183/18723	0.00292766214045041	0.0279511624254942	0.021211943290459	HLA-DRA/HLA-DRB1/HLA-F/HLA-A/ANXA1/MEF2C/CD48/LILRB1/PTPRC/KLRC1	10
GO:0022898	BP	GO:0022898	regulation of transmembrane transporter activity	13/360	278/18723	0.00294697321714716	0.0280657151548655	0.0212988765622207	GSTO1/FXYD5/AHNAK/YWHAH/TMSB4X/ATP1B3/MEF2C/GLRX/WNK1/PPIF/CTSS/ACTB/PTEN	13
GO:0006801	BP	GO:0006801	superoxide metabolic process	6/360	74/18723	0.00299270942274931	0.0284307395161185	0.0215758910181015	H19/CYBB/CYBA/ITGB2/PRDX1/CYB5R4	6
GO:0032602	BP	GO:0032602	chemokine production	7/360	99/18723	0.00300538239962488	0.0284806361722477	0.0216137572443458	CD74/HMOX1/LRP1/FFAR2/LGALS9/EGR1/TLR4	7
GO:2001235	BP	GO:2001235	positive regulation of apoptotic signaling pathway	8/360	126/18723	0.00303901436445101	0.0287284165782339	0.0218017960757997	CTSH/TIMP3/RPL26/RACK1/PTPRC/S100A8/PTEN/G0S2	8
GO:0002218	BP	GO:0002218	activation of innate immune response	5/360	52/18723	0.00316716107913965	0.0298662511590613	0.022665290846966	FCN1/FFAR2/LYN/MNDA/TLR4	5
GO:0033002	BP	GO:0033002	muscle cell proliferation	12/360	248/18723	0.00320058530966997	0.0301074667120425	0.0228483476570093	APOE/HMOX1/CYBA/IGFBP3/HPGD/MEF2C/COMT/PDCD4/NAMPT/PTEN/TLR4/PTGS2	12
GO:0017014	BP	GO:0017014	protein nitrosylation	3/360	16/18723	0.00327745780299577	0.0305312695337325	0.0231699686788178	GAPDH/TXN/S100A8	3
GO:0018119	BP	GO:0018119	peptidyl-cysteine S-nitrosylation	3/360	16/18723	0.00327745780299577	0.0305312695337325	0.0231699686788178	GAPDH/TXN/S100A8	3
GO:1902570	BP	GO:1902570	protein localization to nucleolus	3/360	16/18723	0.00327745780299577	0.0305312695337325	0.0231699686788178	NOP53/NPM1/GLUL	3
GO:2001044	BP	GO:2001044	regulation of integrin-mediated signaling pathway	3/360	16/18723	0.00327745780299577	0.0305312695337325	0.0231699686788178	TIMP1/LIMS1/CD63	3
GO:0043123	BP	GO:0043123	positive regulation of I-kappaB kinase/NF-kappaB signaling	10/360	186/18723	0.00328933116968139	0.0305623774687179	0.0231935762749081	CD74/HLA-DRB1/HMOX1/BST2/GAPDH/EEF1D/LGALS9/S100A4/TRIM25/TLR4	10
GO:0007596	BP	GO:0007596	blood coagulation	11/360	217/18723	0.00329672336426504	0.0305623774687179	0.0231935762749081	FN1/TFPI2/APOE/SERPINE2/ANXA2/ANXA5/LYN/ACTB/TLN1/PLAUR/TLR4	11
GO:0045926	BP	GO:0045926	negative regulation of growth	12/360	249/18723	0.0033061522783855	0.0305759336010688	0.0232038639297215	SPP1/SERPINE2/NDUFA13/BST2/LGMN/HSPA1A/CGA/RACK1/ENO1/RTN4/PTEN/RGS2	12
GO:1903532	BP	GO:1903532	positive regulation of secretion by cell	13/360	282/18723	0.00332847190341634	0.030708353762769	0.0233043566719459	SPP1/KISS1/HLA-DRB1/VAMP8/ITGB2/LRP1/HLA-F/FGR/PHPT1/HCAR2/DYNLL1/GLUL/TLR4	13
GO:0042326	BP	GO:0042326	negative regulation of phosphorylation	16/360	385/18723	0.00335548693710211	0.0307892114999826	0.0233657190478735	APOE/CIB1/IGFBP3/LRP1/RACK1/DUSP6/WNK1/DYNLL1/NPM1/LYN/PTPRC/NIBAN1/PDCD4/DUSP1/PTEN/RGS2	16
GO:0042102	BP	GO:0042102	positive regulation of T cell proliferation	7/360	101/18723	0.0033613026624525	0.0307892114999826	0.0233657190478735	HLA-DPA1/HLA-DPB1/HLA-A/ANXA1/CD86/LGALS9/PTPRC	7
GO:0050830	BP	GO:0050830	defense response to Gram-positive bacterium	7/360	101/18723	0.0033613026624525	0.0307892114999826	0.0233657190478735	LYZ/HLA-A/GBP4/FGR/MPEG1/RPL39/C5AR1	7
GO:0007566	BP	GO:0007566	embryo implantation	5/360	53/18723	0.00344297469055952	0.0313874984854333	0.0238197548913069	SPP1/TIMP1/CALR/RPL29/PTGS2	5
GO:0051438	BP	GO:0051438	regulation of ubiquitin-protein transferase activity	5/360	53/18723	0.00344297469055952	0.0313874984854333	0.0238197548913069	RPS20/RPL23/RPS15/RPS2/PTEN	5
GO:0042060	BP	GO:0042060	wound healing	17/360	422/18723	0.00348122666322474	0.0316610140603236	0.0240273239639383	FN1/TFPI2/TIMP1/APOE/HMOX1/SERPINE2/ANXA2/SPARC/ANXA1/ANXA5/LYN/ACTB/S100A8/PTEN/TLN1/PLAUR/TLR4	17
GO:0043280	BP	GO:0043280	positive regulation of cysteine-type endopeptidase activity involved in apoptotic process	8/360	129/18723	0.00351075141561413	0.0318540518513641	0.0241738190046144	CTSD/CTSH/NDUFA13/RACK1/HSPE1/LGALS9/ARL6IP5/S100A8	8
GO:0045920	BP	GO:0045920	negative regulation of exocytosis	4/360	33/18723	0.00354093553620485	0.0319767307951864	0.0242669192041581	HMOX1/HLA-F/ANXA1/LGALS9	4
GO:0070570	BP	GO:0070570	regulation of neuron projection regeneration	4/360	33/18723	0.00354093553620485	0.0319767307951864	0.0242669192041581	SPP1/GRN/LRP1/PTEN	4
GO:0009895	BP	GO:0009895	negative regulation of catabolic process	14/360	320/18723	0.00376772789668937	0.0339449287969338	0.0257605710159117	CST3/TIMP1/APOC1/HMOX1/SERPINE2/ANXA2/TIMP3/RPL23/NOP53/YBX1/QSOX1/HCAR2/CTSA/NAMPT	14
GO:0045089	BP	GO:0045089	positive regulation of innate immune response	8/360	131/18723	0.00385547184129178	0.0345712475835313	0.0262358799988018	FCN1/HLA-F/GBP5/FFAR2/RPS19/LYN/MNDA/TLR4	8
GO:0043271	BP	GO:0043271	negative regulation of ion transport	9/360	160/18723	0.00386025446228876	0.0345712475835313	0.0262358799988018	SERPINE2/GSTO1/LILRB1/WNK1/PPIF/ARL6IP5/PTEN/RGS2/PTGS2	9
GO:0009165	BP	GO:0009165	nucleotide biosynthetic process	12/360	254/18723	0.003877044623518	0.0345712475835313	0.0262358799988018	H19/DUT/TMSB4X/ENO1/UPP1/ATP6V0C/ATP5MC2/ATP5PO/ATP5MF/NME2/NNMT/NAMPT	12
GO:0000302	BP	GO:0000302	response to reactive oxygen species	11/360	222/18723	0.00391649264774322	0.0345712475835313	0.0262358799988018	APOE/H19/HMOX1/PRDX1/RBX1/RACK1/ANXA1/PPIF/TXN/DUSP1/FOS	11
GO:0007599	BP	GO:0007599	hemostasis	11/360	222/18723	0.00391649264774322	0.0345712475835313	0.0262358799988018	FN1/TFPI2/APOE/SERPINE2/ANXA2/ANXA5/LYN/ACTB/TLN1/PLAUR/TLR4	11
GO:0050817	BP	GO:0050817	coagulation	11/360	222/18723	0.00391649264774322	0.0345712475835313	0.0262358799988018	FN1/TFPI2/APOE/SERPINE2/ANXA2/ANXA5/LYN/ACTB/TLN1/PLAUR/TLR4	11
GO:0010934	BP	GO:0010934	macrophage cytokine production	3/360	17/18723	0.00392354702248109	0.0345712475835313	0.0262358799988018	CD74/LILRB1/TLR4	3
GO:0010935	BP	GO:0010935	regulation of macrophage cytokine production	3/360	17/18723	0.00392354702248109	0.0345712475835313	0.0262358799988018	CD74/LILRB1/TLR4	3
GO:0045591	BP	GO:0045591	positive regulation of regulatory T cell differentiation	3/360	17/18723	0.00392354702248109	0.0345712475835313	0.0262358799988018	HLA-DRA/HLA-DRB1/LGALS9	3
GO:0002183	BP	GO:0002183	cytoplasmic translational initiation	4/360	34/18723	0.00395312208978665	0.0345712475835313	0.0262358799988018	EIF3K/EIF4A1/RPL13A/EIF3E	4
GO:0051085	BP	GO:0051085	chaperone cofactor-dependent protein refolding	4/360	34/18723	0.00395312208978665	0.0345712475835313	0.0262358799988018	CD74/HSPA1A/HSPE1/DNAJB1	4
GO:0055094	BP	GO:0055094	response to lipoprotein particle	4/360	34/18723	0.00395312208978665	0.0345712475835313	0.0262358799988018	APOE/CD68/ITGB2/TLR4	4
GO:1903076	BP	GO:1903076	regulation of protein localization to plasma membrane	7/360	104/18723	0.00395434541145655	0.0345712475835313	0.0262358799988018	VAMP8/CIB1/LRP1/GBP1/RACK1/LGALS3/ACTB	7
GO:0036294	BP	GO:0036294	cellular response to decreased oxygen levels	9/360	161/18723	0.00402154616381426	0.0350788504016344	0.0266210962566365	HMOX1/CYBB/NOP53/ENO1/MALAT1/NAMPT/PTEN/EGR1/PTGS2	9
GO:0007569	BP	GO:0007569	cell aging	8/360	132/18723	0.00403735093554063	0.035136854627222	0.0266651152611073	LIMS1/CALR/YBX1/NPM1/PDCD4/NAMPT/PTEN/MME	8
GO:0050920	BP	GO:0050920	regulation of chemotaxis	11/360	223/18723	0.00405093744657929	0.0351753346605686	0.0266943174915096	CD74/LGMN/CALR/TMSB4X/LGALS9/WNK1/CCR1/LYN/DUSP1/RIPOR2/C5AR1	11
GO:1901293	BP	GO:1901293	nucleoside phosphate biosynthetic process	12/360	256/18723	0.00412651502896054	0.0357507103411976	0.0271309661046306	H19/DUT/TMSB4X/ENO1/UPP1/ATP6V0C/ATP5MC2/ATP5PO/ATP5MF/NME2/NNMT/NAMPT	12
GO:0062207	BP	GO:0062207	regulation of pattern recognition receptor signaling pathway	7/360	105/18723	0.00416866144499436	0.0360345104186674	0.0273463400149345	CYBA/HSPA1A/NOP53/RTN4/FLOT1/LYN/TLR4	7
GO:0010565	BP	GO:0010565	regulation of cellular ketone metabolic process	8/360	133/18723	0.00422577873376585	0.0364461545622322	0.0276587339002487	CD74/APOC1/ANXA1/EIF6/FABP5/COMT/EGR1/PTGS2	8
GO:0034470	BP	GO:0034470	ncRNA processing	16/360	395/18723	0.00429378834369948	0.0369496853433152	0.0280408599174332	RPL27/RPS16/RPL26/RPS15/RPS14/NOP53/RPS24/RPL7/NSUN6/RPS17/EIF6/RPS6/RPS19/RPS28/RPS21/RPL14	16
GO:0001912	BP	GO:0001912	positive regulation of leukocyte mediated cytotoxicity	5/360	56/18723	0.00437370829588975	0.0371676167212049	0.0282062465285028	HLA-DRA/HLA-DRB1/HLA-F/HLA-A/PTPRC	5
GO:0002711	BP	GO:0002711	positive regulation of T cell mediated immunity	5/360	56/18723	0.00437370829588975	0.0371676167212049	0.0282062465285028	HLA-DRA/HLA-DRB1/HLA-F/HLA-A/PTPRC	5
GO:0046456	BP	GO:0046456	icosanoid biosynthetic process	5/360	56/18723	0.00437370829588975	0.0371676167212049	0.0282062465285028	CD74/ANXA1/FABP5/PTGS2/PTGDS	5
GO:0042593	BP	GO:0042593	glucose homeostasis	12/360	258/18723	0.00438872058913688	0.0371676167212049	0.0282062465285028	HLA-DRB1/CYBA/LRP1/RACK1/PHPT1/FFAR2/RPS6/NME2/FABP5/DYNLL1/HMGN3/CYB5R4	12
GO:0002793	BP	GO:0002793	positive regulation of peptide secretion	7/360	106/18723	0.00439165659523978	0.0371676167212049	0.0282062465285028	KISS1/HLA-DRB1/LRP1/PHPT1/DYNLL1/S100A8/GLUL	7
GO:0001893	BP	GO:0001893	maternal placenta development	4/360	35/18723	0.0043965862406011	0.0371676167212049	0.0282062465285028	SPP1/CTSB/JUNB/PTGS2	4
GO:0090050	BP	GO:0090050	positive regulation of cell migration involved in sprouting angiogenesis	4/360	35/18723	0.0043965862406011	0.0371676167212049	0.0282062465285028	HMOX1/CIB1/ANXA1/PTGS2	4
GO:0097421	BP	GO:0097421	liver regeneration	4/360	35/18723	0.0043965862406011	0.0371676167212049	0.0282062465285028	HMOX1/RPL19/RPS16/RPS15	4
GO:0071241	BP	GO:0071241	cellular response to inorganic substance	11/360	226/18723	0.00447649035195331	0.0377599340017512	0.028655752004291	HMOX1/CYBB/AOC1/LGMN/CALR/JUNB/MEF2C/WNK1/PPIF/FOS/PTGS2	11
GO:0033500	BP	GO:0033500	carbohydrate homeostasis	12/360	259/18723	0.00452474165564083	0.0380215161394948	0.0288542648742443	HLA-DRB1/CYBA/LRP1/RACK1/PHPT1/FFAR2/RPS6/NME2/FABP5/DYNLL1/HMGN3/CYB5R4	12
GO:0050792	BP	GO:0050792	regulation of viral process	9/360	164/18723	0.00453722105051814	0.0380215161394948	0.0288542648742443	CD74/FCN1/HLA-DRB1/BST2/LY6E/BANF1/LGALS9/TRIM25/APOBEC3A	9
GO:0050806	BP	GO:0050806	positive regulation of synaptic transmission	9/360	164/18723	0.00453722105051814	0.0380215161394948	0.0288542648742443	KISS1/APOE/SERPINE2/LGMN/FLOT1/PTEN/MME/GLUL/PTGS2	9
GO:0042157	BP	GO:0042157	lipoprotein metabolic process	8/360	135/18723	0.00462289516245786	0.0382301609693469	0.0290126039884213	APOE/APOC1/CTSD/LRP1/OLR1/NOTUM/APOL6/GLUL	8
GO:1903557	BP	GO:1903557	positive regulation of tumor necrosis factor superfamily cytokine production	7/360	107/18723	0.00462354951190344	0.0382301609693469	0.0290126039884213	CD14/CYBB/CYBA/CD86/LGALS9/PTPRC/TLR4	7
GO:0030728	BP	GO:0030728	ovulation	3/360	18/18723	0.00464180693374562	0.0382301609693469	0.0290126039884213	HPGD/RGS2/PTGS2	3
GO:0034433	BP	GO:0034433	steroid esterification	3/360	18/18723	0.00464180693374562	0.0382301609693469	0.0290126039884213	APOE/APOC1/LAMTOR1	3
GO:0034434	BP	GO:0034434	sterol esterification	3/360	18/18723	0.00464180693374562	0.0382301609693469	0.0290126039884213	APOE/APOC1/LAMTOR1	3
GO:0034435	BP	GO:0034435	cholesterol esterification	3/360	18/18723	0.00464180693374562	0.0382301609693469	0.0290126039884213	APOE/APOC1/LAMTOR1	3
GO:0060192	BP	GO:0060192	negative regulation of lipase activity	3/360	18/18723	0.00464180693374562	0.0382301609693469	0.0290126039884213	APOC1/ANXA1/RGS2	3
GO:0150079	BP	GO:0150079	negative regulation of neuroinflammatory response	3/360	18/18723	0.00464180693374562	0.0382301609693469	0.0290126039884213	GRN/PTPRC/CST7	3
GO:0051098	BP	GO:0051098	regulation of binding	15/360	363/18723	0.00467908439857535	0.0384546593613109	0.0291829742609219	S100A10/APOE/HMOX1/CTSZ/ANXA2/LRP1/RACK1/TMSB4X/EIF3E/FLOT1/ACTB/TXN/RIPOR2/PLAUR/GZMA	15
GO:0033619	BP	GO:0033619	membrane protein proteolysis	5/360	57/18723	0.00472024093912398	0.0386274727598248	0.0293141211503895	TIMP1/APOE/CTSH/TIMP3/HM13	5
GO:1900024	BP	GO:1900024	regulation of substrate adhesion-dependent cell spreading	5/360	57/18723	0.00472024093912398	0.0386274727598248	0.0293141211503895	S100A10/CIB1/LIMS1/CALR/GBP1	5
GO:0019221	BP	GO:0019221	cytokine-mediated signaling pathway	18/360	472/18723	0.00474256025553155	0.038727545235596	0.0293900654581317	CD74/IFI27/CIB1/LIMS1/CCL3L1/HSPA1A/KRT18/TMSB4X/STAT2/LILRB1/WNK1/CCR1/PTPRC/CSF3R/CXCL1/EGR1/OSM/IL1RN	18
GO:0035774	BP	GO:0035774	positive regulation of insulin secretion involved in cellular response to glucose stimulus	4/360	36/18723	0.00487238533033377	0.0395353380503615	0.0300030938222622	HLA-DRB1/LRP1/PHPT1/DYNLL1	4
GO:0051385	BP	GO:0051385	response to mineralocorticoid	4/360	36/18723	0.00487238533033377	0.0395353380503615	0.0300030938222622	CYBB/CYBA/RPL27/FOS	4
GO:0071402	BP	GO:0071402	cellular response to lipoprotein particle stimulus	4/360	36/18723	0.00487238533033377	0.0395353380503615	0.0300030938222622	APOE/CD68/ITGB2/TLR4	4
GO:0031330	BP	GO:0031330	negative regulation of cellular catabolic process	12/360	262/18723	0.00495317339115762	0.0401060748423269	0.0304362220149525	CST3/TIMP1/APOC1/HMOX1/ANXA2/TIMP3/RPL23/NOP53/YBX1/QSOX1/CTSA/NAMPT	12
GO:0002763	BP	GO:0002763	positive regulation of myeloid leukocyte differentiation	5/360	58/18723	0.00508583904619073	0.0410935794932211	0.0311856324450078	CD74/HLA-DRB1/CCR1/EVI2B/FOS	5
GO:0140694	BP	GO:0140694	non-membrane-bounded organelle assembly	15/360	367/18723	0.00516688740112438	0.0416607433729315	0.0316160491793701	RPS23/RPS15/RPS14/HSPA1A/RPL38/KRT19/NOP53/RPSA/RPL23A/EIF6/RPS19/RPS28/RPL24/NPM1/LCP1	15
GO:0043367	BP	GO:0043367	CD4-positive, alpha-beta T cell differentiation	6/360	83/18723	0.00528264985382812	0.042415920792871	0.0321891480853169	HLA-DRA/HLA-DRB1/CTSL/ANXA1/CD86/LGALS9	6
GO:0050672	BP	GO:0050672	negative regulation of lymphocyte proliferation	6/360	83/18723	0.00528264985382812	0.042415920792871	0.0321891480853169	HLA-DRB1/CD86/LGALS9/LILRB1/LYN/MNDA	6
GO:0002822	BP	GO:0002822	regulation of adaptive immune response based on somatic recombination of immune receptors built from immunoglobulin superfamily domains	9/360	168/18723	0.00530328029154509	0.0424926717305846	0.0322473938395896	HLA-DRA/HLA-DRB1/HLA-F/HLA-A/ANXA1/MEF2C/LILRB1/PTPRC/KLRC1	9
GO:1990778	BP	GO:1990778	protein localization to cell periphery	14/360	333/18723	0.00533123370150975	0.0426276561383217	0.0323498325703453	S100A10/VAMP8/CIB1/ANXA2/LRP1/VAMP5/KRT18/GBP1/RACK1/LGALS3/ATP1B3/FLOT1/ARL6IP5/ACTB	14
GO:0000462	BP	GO:0000462	maturation of SSU-rRNA from tricistronic rRNA transcript (SSU-rRNA, 5.8S rRNA, LSU-rRNA)	4/360	37/18723	0.00538155056122677	0.0426530297926041	0.0323690884605841	RPS16/RPS14/RPS19/RPS21	4
GO:0060416	BP	GO:0060416	response to growth hormone	4/360	37/18723	0.00538155056122677	0.0426530297926041	0.0323690884605841	CSH2/CSH1/NME2/LYN	4
GO:0072529	BP	GO:0072529	pyrimidine-containing compound catabolic process	4/360	37/18723	0.00538155056122677	0.0426530297926041	0.0323690884605841	DUT/UPP1/TYMP/APOBEC3A	4
GO:0002902	BP	GO:0002902	regulation of B cell apoptotic process	3/360	19/18723	0.00543442719348187	0.0426530297926041	0.0323690884605841	CD74/LYN/PTEN	3
GO:0009223	BP	GO:0009223	pyrimidine deoxyribonucleotide catabolic process	3/360	19/18723	0.00543442719348187	0.0426530297926041	0.0323690884605841	DUT/UPP1/TYMP	3
GO:0014067	BP	GO:0014067	negative regulation of phosphatidylinositol 3-kinase signaling	3/360	19/18723	0.00543442719348187	0.0426530297926041	0.0323690884605841	SERPINE2/NOP53/PTEN	3
GO:0043031	BP	GO:0043031	negative regulation of macrophage activation	3/360	19/18723	0.00543442719348187	0.0426530297926041	0.0323690884605841	GRN/PTPRC/CST7	3
GO:0051444	BP	GO:0051444	negative regulation of ubiquitin-protein transferase activity	3/360	19/18723	0.00543442719348187	0.0426530297926041	0.0323690884605841	RPS20/RPL23/RPS15	3
GO:1903978	BP	GO:1903978	regulation of microglial cell activation	3/360	19/18723	0.00543442719348187	0.0426530297926041	0.0323690884605841	GRN/PTPRC/CST7	3
GO:0043407	BP	GO:0043407	negative regulation of MAP kinase activity	5/360	59/18723	0.00547104990603214	0.0427824270573435	0.0324672871472723	APOE/LYN/PDCD4/DUSP1/RGS2	5
GO:0002791	BP	GO:0002791	regulation of peptide secretion	10/360	200/18723	0.00547320783875864	0.0427824270573435	0.0324672871472723	CD74/KISS1/HLA-DRB1/LRP1/PHPT1/FFAR2/DYNLL1/HMGN3/S100A8/GLUL	10
GO:0010959	BP	GO:0010959	regulation of metal ion transport	16/360	406/18723	0.00556380070852879	0.0434021689417348	0.0329376049646966	SERPINE2/GSTO1/FXYD5/CYBA/AHNAK/YWHAH/LGALS3/ATP1B3/GLRX/CD63/LILRB1/WNK1/CCR1/LYN/PTEN/PTGS2	16
GO:0032945	BP	GO:0032945	negative regulation of mononuclear cell proliferation	6/360	84/18723	0.00559921593717975	0.0435898392837645	0.0330800266855479	HLA-DRB1/CD86/LGALS9/LILRB1/LYN/MNDA	6
GO:0014066	BP	GO:0014066	regulation of phosphatidylinositol 3-kinase signaling	7/360	111/18723	0.00564450392085811	0.0438534535389745	0.0332800817153513	FN1/SERPINE2/NOP53/FGR/HCST/PTEN/OSM	7
GO:0032412	BP	GO:0032412	regulation of ion transmembrane transporter activity	12/360	267/18723	0.00573866989206058	0.0444949798903606	0.033766931613677	GSTO1/FXYD5/AHNAK/YWHAH/TMSB4X/ATP1B3/MEF2C/GLRX/WNK1/PPIF/CTSS/PTEN	12
GO:0017157	BP	GO:0017157	regulation of exocytosis	10/360	202/18723	0.00586080399893351	0.045259086011885	0.0343468064493255	HMOX1/VAMP8/ITGB2/HLA-F/FGR/ANXA1/STXBP2/LGALS9/LYN/ADGRE2	10
GO:0090087	BP	GO:0090087	regulation of peptide transport	10/360	202/18723	0.00586080399893351	0.045259086011885	0.0343468064493255	CD74/KISS1/HLA-DRB1/LRP1/PHPT1/FFAR2/DYNLL1/HMGN3/S100A8/GLUL	10
GO:0050708	BP	GO:0050708	regulation of protein secretion	12/360	268/18723	0.00590702731338989	0.0455105000028317	0.0345376027832027	HLA-DRB1/APOE/ERP29/LRP1/ANXA1/PHPT1/HCAR2/DYNLL1/HMGN3/RAB11FIP1/GLUL/TLR4	12
GO:0046632	BP	GO:0046632	alpha-beta T cell differentiation	7/360	112/18723	0.00592419589458559	0.0455105000028317	0.0345376027832027	HLA-DRA/HLA-DRB1/CTSL/RPL22/ANXA1/CD86/LGALS9	7
GO:0071277	BP	GO:0071277	cellular response to calcium ion	6/360	85/18723	0.00592942495859537	0.0455105000028317	0.0345376027832027	LGMN/JUNB/MEF2C/WNK1/PPIF/FOS	6
GO:0046890	BP	GO:0046890	regulation of lipid biosynthetic process	9/360	171/18723	0.00594079220985374	0.0455105000028317	0.0345376027832027	CD74/APOE/APOC1/CGA/ANXA1/EIF6/FABP5/EGR1/PTGS2	9
GO:0030098	BP	GO:0030098	lymphocyte differentiation	15/360	374/18723	0.0061193083688252	0.0467846723497034	0.0355045633393569	HLA-DRA/CD74/HLA-DRB1/MAFB/CTSL/PRELID1/RPL22/ANXA1/CD86/RPS6/LGALS9/PTPRC/EGR1/EGR3/KLRC1	15
GO:0030072	BP	GO:0030072	peptide hormone secretion	11/360	236/18723	0.0061573386698944	0.0469818405865899	0.035654192946736	KISS1/HLA-DRB1/LRP1/ANXA1/PHPT1/FFAR2/DYNLL1/HMGN3/CYB5R4/GLUL/IL1RN	11
GO:0034113	BP	GO:0034113	heterotypic cell-cell adhesion	5/360	61/18723	0.00630247595947715	0.0475292826873754	0.0360696429598661	ITGB2/WNK1/FLOT1/PTPRC/IL1RN	5
GO:0043030	BP	GO:0043030	regulation of macrophage activation	5/360	61/18723	0.00630247595947715	0.0475292826873754	0.0360696429598661	CD74/GRN/PTPRC/TLR4/CST7	5
GO:0009129	BP	GO:0009129	pyrimidine nucleoside monophosphate metabolic process	3/360	20/18723	0.00630338845437052	0.0475292826873754	0.0360696429598661	DUT/UPP1/TYMP	3
GO:0072567	BP	GO:0072567	chemokine (C-X-C motif) ligand 2 production	3/360	20/18723	0.00630338845437052	0.0475292826873754	0.0360696429598661	CD74/LRP1/TLR4	3
GO:0098543	BP	GO:0098543	detection of other organism	3/360	20/18723	0.00630338845437052	0.0475292826873754	0.0360696429598661	HLA-DRB1/HLA-A/TLR4	3
GO:2000341	BP	GO:2000341	regulation of chemokine (C-X-C motif) ligand 2 production	3/360	20/18723	0.00630338845437052	0.0475292826873754	0.0360696429598661	CD74/LRP1/TLR4	3
GO:0051099	BP	GO:0051099	positive regulation of binding	9/360	173/18723	0.00639757115011089	0.0481448589688737	0.0365367995301483	S100A10/APOE/ANXA2/LRP1/EIF3E/FLOT1/TXN/RIPOR2/PLAUR	9
GO:0002701	BP	GO:0002701	negative regulation of production of molecular mediator of immune response	4/360	39/18723	0.00650396620891144	0.0485681807228925	0.0368580554730379	HMOX1/BST2/HLA-F/LILRB1	4
GO:0045622	BP	GO:0045622	regulation of T-helper cell differentiation	4/360	39/18723	0.00650396620891144	0.0485681807228925	0.0368580554730379	HLA-DRA/HLA-DRB1/ANXA1/CD86	4
GO:0051084	BP	GO:0051084	'de novo' posttranslational protein folding	4/360	39/18723	0.00650396620891144	0.0485681807228925	0.0368580554730379	CD74/HSPA1A/HSPE1/DNAJB1	4
GO:0070555	BP	GO:0070555	response to interleukin-1	8/360	143/18723	0.00650444108691161	0.0485681807228925	0.0368580554730379	CYBA/CCL3L1/GBP1/ANXA1/HNMT/LGALS9/EGR1/IL1RN	8
GO:0045619	BP	GO:0045619	regulation of lymphocyte differentiation	9/360	174/18723	0.00663585357129939	0.0494532155468875	0.0375297022622083	HLA-DRA/CD74/HLA-DRB1/PRELID1/ANXA1/CD86/LGALS9/PTPRC/EGR3	9
GO:0001933	BP	GO:0001933	negative regulation of protein phosphorylation	14/360	342/18723	0.00669234462893073	0.0497775555927057	0.0377758416732993	APOE/CIB1/IGFBP3/LRP1/RACK1/DUSP6/NPM1/LYN/PTPRC/NIBAN1/PDCD4/DUSP1/PTEN/RGS2	14
GO:0072593	BP	GO:0072593	reactive oxygen species metabolic process	11/360	239/18723	0.00674793489482404	0.0499144176956987	0.0378797053739608	H19/IFI6/CYBB/CYBA/NDUFA13/ITGB2/PRDX1/EIF6/STK17A/CYB5R4/TLR4	11
GO:0002260	BP	GO:0002260	lymphocyte homeostasis	5/360	62/18723	0.00674976101721408	0.0499144176956987	0.0378797053739608	CD74/MEF2C/RPS6/LGALS9/LYN	5
GO:0032731	BP	GO:0032731	positive regulation of interleukin-1 beta production	5/360	62/18723	0.00674976101721408	0.0499144176956987	0.0378797053739608	GBP5/LGALS9/MNDA/EGR1/TLR4	5
GO:0022626	CC	GO:0022626	cytosolic ribosome	52/374	102/19550	2.00219960963832e-62	8.52937033705923e-60	6.06982618500879e-60	RPS26/RPL9/RPL19/RPL27/RPS23/RPS11/RPS20/RPL18A/RPS16/RPL23/RPL26/RPS3A/RPS15/RPL22/RPS14/RPL38/RPS29/RPL36/RPL4/RPS24/RPSA/RPL7/RPL18/RPL32/RPL29/RPS13/RPL28/RPL13/RPL21/RPL8/RPL27A/RPL23A/RPS12/RPL15/RPLP2/RPS17/RPL13A/RPS6/RPL39/UBA52/RPS19/RPS28/RPL17/RPS2/RPL24/RPS10/RPS27A/RPS21/RPL36A/RPLP1/RPL14/RPL37A	52
GO:0044391	CC	GO:0044391	ribosomal subunit	54/374	180/19550	1.4817877206535e-49	3.15620784499195e-47	2.24607822920109e-47	RPS26/RPL9/RPL19/RPL27/RPS23/RPS11/RPS20/RPL18A/RPS16/RPL23/RPL26/RPS3A/RPS15/RPL22/RPS14/RPL38/RPS29/RPL36/RPL4/RPS24/RPSA/RPL7/RPL18/RPL32/RPL29/RPS13/RPL28/RACK1/RPL13/RPL21/RPL8/RPL27A/RPL23A/RPS12/RPL15/RPLP2/RPS17/RPL13A/RPS6/RPL39/UBA52/RPS19/RPS28/RPL17/RPS2/RPL24/RPS10/RPS27A/RPS21/RPL36A/NPM1/RPLP1/RPL14/RPL37A	54
GO:0005840	CC	GO:0005840	ribosome	55/374	240/19550	1.97875837289308e-43	2.80983688950817e-41	1.99958740839722e-41	RPS26/RPL9/RPL19/RPL27/RPS23/RPS11/RPS20/RPL18A/RPS16/RPL23/RPL26/RPS3A/RPS15/RPL22/RPS14/RPL38/RPS29/RPL36/RPL4/RPS24/RPSA/RPL7/RPL18/RPL32/RPL29/RPS13/RPL28/RACK1/RPL13/RPL21/RPL8/RPL27A/BTF3/RPL23A/RPS12/RPL15/RPLP2/RPS17/RPL13A/RPS6/RPL39/UBA52/RPS19/RPS28/RPL17/RPS2/RPL24/RPS10/RPS27A/RPS21/RPL36A/NPM1/RPLP1/RPL14/RPL37A	55
GO:0022625	CC	GO:0022625	cytosolic large ribosomal subunit	31/374	58/19550	2.54846435866802e-38	2.71411454198144e-36	1.93146772446419e-36	RPL9/RPL19/RPL27/RPL18A/RPL23/RPL26/RPL22/RPL38/RPL36/RPL4/RPL7/RPL18/RPL32/RPL29/RPL28/RPL13/RPL21/RPL8/RPL27A/RPL23A/RPL15/RPLP2/RPL13A/RPL39/UBA52/RPL17/RPL24/RPL36A/RPLP1/RPL14/RPL37A	31
GO:0015934	CC	GO:0015934	large ribosomal subunit	32/374	113/19550	9.88223537170285e-29	8.41966453669082e-27	5.99175534115878e-27	RPL9/RPL19/RPL27/RPL18A/RPL23/RPL26/RPL22/RPL38/RPL36/RPL4/RPL7/RPL18/RPL32/RPL29/RPL28/RPL13/RPL21/RPL8/RPL27A/RPL23A/RPL15/RPLP2/RPL13A/RPL39/UBA52/RPL17/RPL24/RPL36A/NPM1/RPLP1/RPL14/RPL37A	32
GO:0022627	CC	GO:0022627	cytosolic small ribosomal subunit	22/374	42/19550	3.08492961683728e-27	2.19030002795447e-25	1.5587012800862e-25	RPS26/RPS23/RPS11/RPS20/RPS16/RPS3A/RPS15/RPS14/RPS29/RPS24/RPSA/RPS13/RPS12/RPS17/RPS6/UBA52/RPS19/RPS28/RPS2/RPS10/RPS27A/RPS21	22
GO:0015935	CC	GO:0015935	small ribosomal subunit	24/374	71/19550	6.45540055632293e-24	3.92857233856224e-22	2.795722346197e-22	RPS26/RPS23/RPS11/RPS20/RPS16/RPS3A/RPS15/RPS14/RPS29/RPS24/RPSA/RPS13/RACK1/RPS12/RPS17/RPS6/UBA52/RPS19/RPS28/RPS2/RPS10/RPS27A/RPS21/NPM1	24
GO:0005925	CC	GO:0005925	focal adhesion	46/374	418/19550	5.53395624726176e-22	2.94683170166689e-20	2.09707815685709e-20	CYBA/RPL9/RPL19/RPL27/RPS11/ITGB2/LIMS1/LRP1/RPS16/RPL23/RPS3A/RPS15/RPL22/AHNAK/RPS14/HSPA1A/RPL38/CALR/RPS29/RPL4/RPL7/RPL18/RPS13/ANXA1/RPL8/ATP6V0C/ANXA5/RPLP2/RPS17/RPL13A/RPS19/RPS2/CFL1/RPS10/NPM1/FLOT1/RPLP1/RPL37A/ACTB/YWHAZ/PTPRC/LCP1/MME/TLN1/TPM4/PLAUR	46
GO:0030055	CC	GO:0030055	cell-substrate junction	46/374	425/19550	1.10322092988991e-21	5.22191240147889e-20	3.71611260594495e-20	CYBA/RPL9/RPL19/RPL27/RPS11/ITGB2/LIMS1/LRP1/RPS16/RPL23/RPS3A/RPS15/RPL22/AHNAK/RPS14/HSPA1A/RPL38/CALR/RPS29/RPL4/RPL7/RPL18/RPS13/ANXA1/RPL8/ATP6V0C/ANXA5/RPLP2/RPS17/RPL13A/RPS19/RPS2/CFL1/RPS10/NPM1/FLOT1/RPLP1/RPL37A/ACTB/YWHAZ/PTPRC/LCP1/MME/TLN1/TPM4/PLAUR	46
GO:0042788	CC	GO:0042788	polysomal ribosome	16/374	32/19550	1.06412593848218e-19	4.53317649793407e-18	3.22598179245123e-18	RPS26/RPL19/RPS23/RPL18A/RPL38/RPS29/RPL36/RPL18/RPL32/RPL8/BTF3/RPL39/RPS28/RPL24/RPS21/RPL36A	16
GO:0005844	CC	GO:0005844	polysome	18/374	66/19550	2.32531957844629e-16	9.00532854925563e-15	6.40853625447399e-15	RPS26/RPL19/RPS23/RPL18A/RPL38/CALR/RPS29/RPL36/RPL18/RPL32/RPL8/BTF3/RPS6/RPL39/RPS28/RPL24/RPS21/RPL36A	18
GO:0034774	CC	GO:0034774	secretory granule lumen	33/374	322/19550	4.00924775559056e-15	1.42328295323465e-13	1.01286259088604e-13	LYZ/FCN1/FN1/TIMP1/GRN/CTSD/NPC2/SELENOP/CTSZ/CTSH/AOC1/ANXA2/TIMP3/EEF1A1/SPARC/FGR/LRG1/TMSB4X/QSOX1/CFD/ADA2/PDXK/NME2/FABP5/CTSA/PKM/S100A8/MNDA/CXCL1/ARHGAP9/S100P/CTSW/FOLR3	33
GO:0060205	CC	GO:0060205	cytoplasmic vesicle lumen	33/374	325/19550	5.25441611367462e-15	1.72183174186568e-13	1.22532132853303e-13	LYZ/FCN1/FN1/TIMP1/GRN/CTSD/NPC2/SELENOP/CTSZ/CTSH/AOC1/ANXA2/TIMP3/EEF1A1/SPARC/FGR/LRG1/TMSB4X/QSOX1/CFD/ADA2/PDXK/NME2/FABP5/CTSA/PKM/S100A8/MNDA/CXCL1/ARHGAP9/S100P/CTSW/FOLR3	33
GO:0031983	CC	GO:0031983	vesicle lumen	33/374	327/19550	6.28169383289359e-15	1.91142969486619e-13	1.3602464841153e-13	LYZ/FCN1/FN1/TIMP1/GRN/CTSD/NPC2/SELENOP/CTSZ/CTSH/AOC1/ANXA2/TIMP3/EEF1A1/SPARC/FGR/LRG1/TMSB4X/QSOX1/CFD/ADA2/PDXK/NME2/FABP5/CTSA/PKM/S100A8/MNDA/CXCL1/ARHGAP9/S100P/CTSW/FOLR3	33
GO:0030666	CC	GO:0030666	endocytic vesicle membrane	25/374	193/19550	4.66745459081754e-14	1.32555710379218e-12	9.43317138354703e-13	HLA-DRA/CD74/HLA-DPA1/HLA-DRB1/APOE/HLA-DPB1/HLA-DQB1/VAMP8/CYBB/AP2S1/CYBA/FCGR1A/LRP1/HLA-F/HLA-A/CALR/HLA-DQA1/ATP6V0C/ATP6V0D1/UBA52/RPS27A/LYN/RAB11FIP1/CSF3R/PIP4P2	25
GO:0005774	CC	GO:0005774	vacuolar membrane	37/374	444/19550	5.79455916634576e-14	1.54280137803956e-12	1.09791647362341e-12	HLA-DRA/CD74/HLA-DPA1/HLA-DRB1/HLA-DPB1/HLA-DQB1/GRN/CTSD/VAMP8/HLA-DMA/PSAP/AP2S1/CD68/ANXA2/BST2/LRP1/HLA-F/EEF1A1/AHNAK/LAMTOR1/HLA-DQA1/ATP6V0C/RPN2/ATP6V0D1/UBA52/CD63/ATP6V1F/AP1S2/LAPTM4A/CTSA/CLTA/FLOT1/RAB5C/LYN/CSF3R/PIP4P2/SH3GLB1	37
GO:0005765	CC	GO:0005765	lysosomal membrane	34/374	395/19550	2.54597414729197e-13	6.02547214859099e-12	4.287956458597e-12	HLA-DRA/CD74/HLA-DPA1/HLA-DRB1/HLA-DPB1/HLA-DQB1/GRN/CTSD/VAMP8/HLA-DMA/PSAP/AP2S1/CD68/ANXA2/BST2/LRP1/HLA-F/EEF1A1/AHNAK/LAMTOR1/HLA-DQA1/ATP6V0C/ATP6V0D1/UBA52/CD63/AP1S2/LAPTM4A/CTSA/CLTA/FLOT1/RAB5C/LYN/CSF3R/PIP4P2	34
GO:0098852	CC	GO:0098852	lytic vacuole membrane	34/374	395/19550	2.54597414729197e-13	6.02547214859099e-12	4.287956458597e-12	HLA-DRA/CD74/HLA-DPA1/HLA-DRB1/HLA-DPB1/HLA-DQB1/GRN/CTSD/VAMP8/HLA-DMA/PSAP/AP2S1/CD68/ANXA2/BST2/LRP1/HLA-F/EEF1A1/AHNAK/LAMTOR1/HLA-DQA1/ATP6V0C/ATP6V0D1/UBA52/CD63/AP1S2/LAPTM4A/CTSA/CLTA/FLOT1/RAB5C/LYN/CSF3R/PIP4P2	34
GO:0030139	CC	GO:0030139	endocytic vesicle	31/374	336/19550	4.84031072752321e-13	1.08524861574994e-11	7.72304426330573e-12	HLA-DRA/CD74/HLA-DPA1/HLA-DRB1/APOE/HLA-DPB1/HLA-DQB1/CTSL/VAMP8/CYBB/AP2S1/CYBA/FCGR1A/LRP1/HLA-F/HLA-A/CALR/SPARC/HLA-DQA1/MPEG1/ATP6V0C/ATP6V0D1/UBA52/CLTA/RPS27A/CTSS/RAB5C/LYN/RAB11FIP1/CSF3R/PIP4P2	31
GO:0098576	CC	GO:0098576	lumenal side of membrane	12/374	36/19550	1.66930063119577e-12	3.55561034444698e-11	2.53030832518095e-11	HLA-DRA/CD74/HLA-DPA1/HLA-DRB1/HLA-DPB1/HLA-DQB1/HLA-F/HLA-A/CALR/HLA-DQA1/HM13/CTSA	12
GO:0071556	CC	GO:0071556	integral component of lumenal side of endoplasmic reticulum membrane	11/374	29/19550	2.7578824303972e-12	5.3402632515873e-11	3.80033559786791e-11	HLA-DRA/CD74/HLA-DPA1/HLA-DRB1/HLA-DPB1/HLA-DQB1/HLA-F/HLA-A/CALR/HLA-DQA1/HM13	11
GO:0098553	CC	GO:0098553	lumenal side of endoplasmic reticulum membrane	11/374	29/19550	2.7578824303972e-12	5.3402632515873e-11	3.80033559786791e-11	HLA-DRA/CD74/HLA-DPA1/HLA-DRB1/HLA-DPB1/HLA-DQB1/HLA-F/HLA-A/CALR/HLA-DQA1/HM13	11
GO:0005791	CC	GO:0005791	rough endoplasmic reticulum	16/374	82/19550	3.09746445889814e-12	5.73704286735046e-11	4.08269914948587e-11	RPS26/CYBB/RPL27/RPS23/RPS29/RPL4/RPL18/RPN2/HM13/RPS28/PKM/RPS21/SSR4/SEC61B/GLUL/PTGDS	16
GO:0070820	CC	GO:0070820	tertiary granule	21/374	164/19550	6.50622911200838e-12	1.15485566738149e-10	8.21839466780006e-11	LYZ/CST3/CTSD/CLEC12A/VAMP8/CYBB/CYBA/CTSH/ITGB2/OLR1/LAMTOR1/LGALS3/LRG1/ATP6V0C/QSOX1/STXBP2/DYNLL1/CTSS/CXCL1/YPEL5/FOLR3	21
GO:0101002	CC	GO:0101002	ficolin-1-rich granule	22/374	185/19550	9.10905607448088e-12	1.55218315509154e-10	1.10459290503179e-10	PRG2/FCN1/CST3/CTSB/CTSD/CTSZ/CTSH/ITGB2/EEF1A1/HSPA1A/LAMTOR1/LGALS3/LRG1/ATP6V0C/CFD/PLEKHO2/NME2/DYNLL1/PKM/CTSS/MNDA/YPEL5	22
GO:0042611	CC	GO:0042611	MHC protein complex	10/374	25/19550	1.47482162292632e-11	2.4164385052562e-10	1.7196300704566e-10	HLA-DRA/CD74/HLA-DPA1/HLA-DRB1/HLA-DPB1/HLA-DQB1/HLA-DMA/HLA-F/HLA-A/HLA-DQA1	10
GO:1904813	CC	GO:1904813	ficolin-1-rich granule lumen	17/374	124/19550	2.29854713399401e-10	3.62659658919055e-09	2.5808248522038e-09	PRG2/FCN1/CST3/CTSB/CTSD/CTSZ/CTSH/EEF1A1/HSPA1A/LRG1/CFD/PLEKHO2/NME2/PKM/CTSS/MNDA/YPEL5	17
GO:0042581	CC	GO:0042581	specific granule	19/374	160/19550	2.50030501862112e-10	3.80403549261642e-09	2.70709716301836e-09	LYZ/CTSD/CLEC12A/VAMP8/CYBB/CYBA/CTSZ/AOC1/ITGB2/OLR1/LAMTOR1/LRG1/QSOX1/STXBP2/PDXK/MMP25/CXCL1/PLAUR/FOLR3	19
GO:0042613	CC	GO:0042613	MHC class II protein complex	8/374	17/19550	3.48255410666742e-10	5.11575189462179e-09	3.64056472856703e-09	HLA-DRA/CD74/HLA-DPA1/HLA-DRB1/HLA-DPB1/HLA-DQB1/HLA-DMA/HLA-DQA1	8
GO:0062023	CC	GO:0062023	collagen-containing extracellular matrix	30/374	425/19550	8.86559288975201e-10	1.25891419034479e-08	8.95891492017045e-09	PRG2/FCN1/FN1/C1QB/S100A10/TIMP1/APOE/C1QA/CTSB/VCAN/CTSL/CTSD/SERPINE2/C1QC/PSAP/CTSZ/CTSH/ANXA2/TIMP3/CALR/TGFBI/SPARC/ANXA1/LGALS3/ANXA5/LGALS9/S100A4/PKM/CTSS/S100A8	30
GO:0030667	CC	GO:0030667	secretory granule membrane	25/374	311/19550	1.70654726175894e-09	2.3451262371268e-08	1.66888153272181e-08	CLEC12A/CD14/VAMP8/CYBB/PSAP/CYBA/CD68/BST2/ITGB2/OLR1/LAMTOR1/SPARC/LGALS3/ATP6V0C/CD63/FABP5/DYNLL1/RAB5C/PTPRC/SELL/MMP25/MME/SIRPB1/PLAUR/C5AR1	25
GO:0005775	CC	GO:0005775	vacuolar lumen	18/374	174/19550	6.95856200052645e-09	9.26358566320083e-08	6.59232189523558e-08	CD74/LYZ/IFI30/CTSB/VCAN/GRN/CTSL/CTSD/NPC2/PSAP/ANXA2/LGMN/ADA2/FABP5/CTSA/CTSS/TPP1/MNDA	18
GO:0005766	CC	GO:0005766	primary lysosome	17/374	155/19550	7.55958030089688e-09	9.47170943582961e-08	6.74043073268824e-08	LYZ/GRN/NPC2/VAMP8/PSAP/CD68/ANXA2/BST2/LAMTOR1/ATP6V0C/ADA2/STXBP2/CD63/FABP5/CTSA/RAB5C/MNDA	17
GO:0042582	CC	GO:0042582	azurophil granule	17/374	155/19550	7.55958030089688e-09	9.47170943582961e-08	6.74043073268824e-08	LYZ/GRN/NPC2/VAMP8/PSAP/CD68/ANXA2/BST2/LAMTOR1/ATP6V0C/ADA2/STXBP2/CD63/FABP5/CTSA/RAB5C/MNDA	17
GO:1904724	CC	GO:1904724	tertiary granule lumen	10/374	55/19550	7.91790116766202e-08	9.63721684978291e-07	6.85821213920801e-07	LYZ/CST3/CTSD/CTSH/LRG1/QSOX1/CTSS/CXCL1/YPEL5/FOLR3	10
GO:0030669	CC	GO:0030669	clathrin-coated endocytic vesicle membrane	11/374	72/19550	1.15376175449329e-07	1.36528474281706e-06	9.71588845889084e-07	HLA-DRA/CD74/HLA-DPA1/HLA-DRB1/APOE/HLA-DPB1/HLA-DQB1/VAMP8/AP2S1/FCGR1A/HLA-DQA1	11
GO:0045334	CC	GO:0045334	clathrin-coated endocytic vesicle	12/374	91/19550	1.63429353249516e-07	1.88164606714307e-06	1.33905131538721e-06	HLA-DRA/CD74/HLA-DPA1/HLA-DRB1/APOE/HLA-DPB1/HLA-DQB1/VAMP8/AP2S1/FCGR1A/HLA-DQA1/CLTA	12
GO:0043202	CC	GO:0043202	lysosomal lumen	12/374	97/19550	3.33138835029938e-07	3.73466167691456e-06	2.6577281021779e-06	CD74/IFI30/CTSB/VCAN/CTSL/CTSD/NPC2/PSAP/LGMN/CTSA/CTSS/TPP1	12
GO:0030665	CC	GO:0030665	clathrin-coated vesicle membrane	13/374	116/19550	3.47446970949903e-07	3.79518999037586e-06	2.7008023652786e-06	HLA-DRA/CD74/HLA-DPA1/HLA-DRB1/APOE/HLA-DPB1/HLA-DQB1/VAMP8/AP2S1/FCGR1A/HLA-DQA1/AP1S2/CLTA	13
GO:0005770	CC	GO:0005770	late endosome	20/374	282/19550	5.64138388081428e-07	6.0080738330672e-06	4.27557515177503e-06	HLA-DRA/CD74/HLA-DRB1/GRN/CTSL/VAMP8/HLA-DMA/PSAP/CTSH/CD68/ANXA2/BST2/VAMP5/LGMN/LAMTOR1/CD63/LAPTM4A/CTSS/PIP4P2/CST7	20
GO:0042470	CC	GO:0042470	melanosome	12/374	109/19550	1.19213056406696e-06	1.20916100069649e-05	8.60485219176155e-06	CTSB/CTSD/ERP29/ANXA2/PRDX1/ATP1B3/CAPG/CD63/FLOT1/RAB5C/TPP1/YWHAZ	12
GO:0048770	CC	GO:0048770	pigment granule	12/374	109/19550	1.19213056406696e-06	1.20916100069649e-05	8.60485219176155e-06	CTSB/CTSD/ERP29/ANXA2/PRDX1/ATP1B3/CAPG/CD63/FLOT1/RAB5C/TPP1/YWHAZ	12
GO:0030670	CC	GO:0030670	phagocytic vesicle membrane	10/374	76/19550	1.80904383046803e-06	1.79221551576601e-05	1.27540911425898e-05	VAMP8/CYBB/CYBA/HLA-F/HLA-A/CALR/ATP6V0C/ATP6V0D1/RAB11FIP1/PIP4P2	10
GO:0045121	CC	GO:0045121	membrane raft	21/374	335/19550	2.17044651996895e-06	2.04738346748082e-05	1.45699638901526e-05	S100A10/CTSD/HMOX1/CD14/ANXA2/BST2/ITGB2/AHNAK/OLR1/LAMTOR1/ATP1B3/CD48/TUBA1B/FLOT1/TPP1/LYN/EFHD2/PTPRC/MME/TUBA1A/PTGS2	21
GO:0098857	CC	GO:0098857	membrane microdomain	21/374	335/19550	2.17044651996895e-06	2.04738346748082e-05	1.45699638901526e-05	S100A10/CTSD/HMOX1/CD14/ANXA2/BST2/ITGB2/AHNAK/OLR1/LAMTOR1/ATP1B3/CD48/TUBA1B/FLOT1/TPP1/LYN/EFHD2/PTPRC/MME/TUBA1A/PTGS2	21
GO:0030662	CC	GO:0030662	coated vesicle membrane	15/374	181/19550	2.21078965972107e-06	2.04738346748082e-05	1.45699638901526e-05	HLA-DRA/CD74/HLA-DPA1/HLA-DRB1/APOE/HLA-DPB1/HLA-DQB1/VAMP8/AP2S1/FCGR1A/HLA-F/HLA-A/HLA-DQA1/AP1S2/CLTA	15
GO:0012507	CC	GO:0012507	ER to Golgi transport vesicle membrane	9/374	62/19550	2.58554932733042e-06	2.29467502800575e-05	1.63297852252448e-05	HLA-DRA/CD74/HLA-DPA1/HLA-DRB1/HLA-DPB1/HLA-DQB1/HLA-F/HLA-A/HLA-DQA1	9
GO:0035580	CC	GO:0035580	specific granule lumen	9/374	62/19550	2.58554932733042e-06	2.29467502800575e-05	1.63297852252448e-05	LYZ/CTSD/CTSZ/AOC1/LRG1/QSOX1/PDXK/CXCL1/FOLR3	9
GO:0031904	CC	GO:0031904	endosome lumen	7/374	35/19550	3.75684107464097e-06	3.26615162815725e-05	2.32431843071235e-05	CSH1/CTSB/CTSL/CTSH/LGMN/CD63/CTSS	7
GO:0030867	CC	GO:0030867	rough endoplasmic reticulum membrane	6/374	25/19550	6.1306154763904e-06	5.22328438588462e-05	3.71708896252723e-05	RPS26/RPL27/RPS29/RPS28/SSR4/SEC61B	6
GO:0098554	CC	GO:0098554	cytoplasmic side of endoplasmic reticulum membrane	5/374	15/19550	6.39738641578166e-06	5.34369924141762e-05	3.80278077965969e-05	RPS26/RPL27/RPS29/HM13/RPS28	5
GO:0009897	CC	GO:0009897	external side of plasma membrane	23/374	421/19550	7.16630908738284e-06	5.8708609062021e-05	4.17792918454708e-05	CD74/FCN1/HLA-DRB1/CTSB/CD14/SERPINE2/ITGB2/HLA-F/CALR/KRT18/ANXA1/CD86/CD48/FCGR3A/LILRB1/FCGRT/CCR1/FLOT1/PTPRC/CSF3R/TLR4/TRDC/FOLR3	23
GO:0036019	CC	GO:0036019	endolysosome	6/374	27/19550	9.92074963738898e-06	7.97403650099567e-05	5.67462938543799e-05	CTSB/CTSL/AP2S1/LGMN/CLTA/CTSS	6
GO:0030134	CC	GO:0030134	COPII-coated ER to Golgi transport vesicle	10/374	94/19550	1.26325369303529e-05	9.96566802283398e-05	7.09195055739112e-05	HLA-DRA/CD74/HLA-DPA1/HLA-DRB1/HLA-DPB1/HLA-DQB1/CTSZ/HLA-F/HLA-A/HLA-DQA1	10
GO:0045335	CC	GO:0045335	phagocytic vesicle	12/374	137/19550	1.30960844634634e-05	0.000101435126935189	7.21851162770805e-05	VAMP8/CYBB/CYBA/HLA-F/HLA-A/CALR/MPEG1/ATP6V0C/ATP6V0D1/CTSS/RAB11FIP1/PIP4P2	12
GO:0035577	CC	GO:0035577	azurophil granule membrane	8/374	58/19550	1.38452352665327e-05	0.000105322682563267	7.49516495631847e-05	VAMP8/PSAP/CD68/BST2/LAMTOR1/ATP6V0C/CD63/RAB5C	8
GO:0030136	CC	GO:0030136	clathrin-coated vesicle	14/374	196/19550	2.61745169280483e-05	0.000195620073883308	0.000139210727151947	HLA-DRA/CD74/HLA-DPA1/HLA-DRB1/APOE/HLA-DPB1/HLA-DQB1/VAMP8/AP2S1/FCGR1A/LRP1/HLA-DQA1/AP1S2/CLTA	14
GO:0035579	CC	GO:0035579	specific granule membrane	9/374	91/19550	6.13870047607792e-05	0.000450876966001585	0.00032086129530135	CLEC12A/VAMP8/CYBB/CYBA/ITGB2/OLR1/LAMTOR1/MMP25/PLAUR	9
GO:0030135	CC	GO:0030135	coated vesicle	17/374	299/19550	6.89961561979594e-05	0.000490498645015308	0.000349057597638766	HLA-DRA/CD74/HLA-DPA1/HLA-DRB1/APOE/HLA-DPB1/HLA-DQB1/VAMP8/AP2S1/CTSZ/FCGR1A/LRP1/HLA-F/HLA-A/HLA-DQA1/AP1S2/CLTA	17
GO:0030176	CC	GO:0030176	integral component of endoplasmic reticulum membrane	12/374	162/19550	6.90843161993391e-05	0.000490498645015308	0.000349057597638766	HLA-DRA/CD74/HLA-DPA1/HLA-DRB1/HLA-DPB1/HLA-DQB1/HLA-F/HLA-A/CALR/HLA-DQA1/HM13/RTN4	12
GO:0070821	CC	GO:0070821	tertiary granule membrane	8/374	73/19550	7.56807281162872e-05	0.000528524429139973	0.000376118200129262	CLEC12A/VAMP8/CYBB/CYBA/ITGB2/OLR1/ATP6V0C/DYNLL1	8
GO:0033177	CC	GO:0033177	proton-transporting two-sector ATPase complex, proton-transporting domain	5/374	24/19550	7.85713415839005e-05	0.000539861153463575	0.000384185846793945	ATP6V0C/ATP5MC2/ATP6V0D1/ATP5PO/ATP5MF	5
GO:0031227	CC	GO:0031227	intrinsic component of endoplasmic reticulum membrane	12/374	170/19550	0.000109674202286523	0.000741606510699346	0.000527755559874998	HLA-DRA/CD74/HLA-DPA1/HLA-DRB1/HLA-DPB1/HLA-DQB1/HLA-F/HLA-A/CALR/HLA-DQA1/HM13/RTN4	12
GO:0098562	CC	GO:0098562	cytoplasmic side of membrane	13/374	197/19550	0.000113432108818586	0.000755032474323714	0.000537309989140671	RPS26/RPL27/EEF1A1/RPS29/FGR/HM13/RPS28/LYN/GNG10/PTPRC/PTEN/SYAP1/RGS2	13
GO:0032588	CC	GO:0032588	trans-Golgi network membrane	9/374	100/19550	0.000128156120157113	0.000839915495183539	0.000597715993607263	HLA-DRA/CD74/HLA-DPA1/HLA-DRB1/HLA-DPB1/HLA-DQB1/HLA-DQA1/AP1S2/CLTA	9
GO:0016469	CC	GO:0016469	proton-transporting two-sector ATPase complex	6/374	49/19550	0.000328820735039296	0.00212238838070819	0.00151037275424749	ATP6V0C/ATP5MC2/ATP6V0D1/ATP5PO/ATP5MF/ATP6V1F	6
GO:0035578	CC	GO:0035578	azurophil granule lumen	8/374	91/19550	0.000355205861991649	0.00225847309266332	0.00160721584059065	LYZ/GRN/NPC2/ANXA2/ADA2/FABP5/CTSA/MNDA	8
GO:0005788	CC	GO:0005788	endoplasmic reticulum lumen	16/374	313/19550	0.000373612180816922	0.00234057042688248	0.00166563944388968	SPP1/FN1/CST3/TIMP1/APOE/VCAN/IGFBP1/ERP29/CTSZ/IGFBP3/CALR/CNPY3/QSOX1/NOTUM/PLAUR/PTGS2	16
GO:0005802	CC	GO:0005802	trans-Golgi network	14/374	259/19550	0.000494582471989483	0.00305350917489159	0.00217299392727645	HLA-DRA/CD74/HLA-DPA1/HLA-DRB1/HLA-DPB1/HLA-DQB1/GRN/MS4A7/MS4A6A/TGFBI/HLA-DQA1/AP1S2/CLTA/MME	14
GO:0031902	CC	GO:0031902	late endosome membrane	10/374	146/19550	0.000514703996798935	0.00313234146623352	0.00222909400117433	HLA-DRA/HLA-DRB1/VAMP8/HLA-DMA/CD68/ANXA2/LAMTOR1/CD63/LAPTM4A/PIP4P2	10
GO:0042827	CC	GO:0042827	platelet dense granule	4/374	21/19550	0.00060953615060485	0.0036572169036291	0.00260261543920233	SELENOP/TIMP3/CD63/CTSW	4
GO:0001726	CC	GO:0001726	ruffle	11/374	178/19550	0.000654882309305627	0.00387472033005829	0.00275739919707632	CIB1/ANXA2/EEF1A1/FGR/CAPG/NME2/CFL1/LCP1/TLN1/ADGRE2/TLR4	11
GO:0030658	CC	GO:0030658	transport vesicle membrane	12/374	212/19550	0.000823309515937913	0.00480451854506234	0.00341907917217187	HLA-DRA/CD74/HLA-DPA1/HLA-DRB1/HLA-DPB1/HLA-DQB1/HLA-F/HLA-A/HLA-DQA1/AP1S2/CLTA/SYNGR2	12
GO:0071682	CC	GO:0071682	endocytic vesicle lumen	4/374	23/19550	0.000875011441795183	0.00503722802979389	0.00358468414277401	APOE/CTSL/CALR/SPARC	4
GO:0000276	CC	GO:0000276	mitochondrial proton-transporting ATP synthase complex, coupling factor F(o)	3/374	12/19550	0.00134382631363306	0.00763293346143577	0.00543188741510626	ATP5MC2/ATP5PO/ATP5MF	3
GO:0005771	CC	GO:0005771	multivesicular body	6/374	64/19550	0.00138672840841277	0.00777297765768211	0.00553154822192352	CD74/CTSL/CTSH/BST2/CD63/CST7	6
GO:0001772	CC	GO:0001772	immunological synapse	5/374	44/19550	0.00146774682790496	0.00812026167126642	0.00577868880979671	HLA-DRA/HLA-DRB1/LGALS3/CD37/GZMA	5
GO:0031225	CC	GO:0031225	anchored component of membrane	10/374	170/19550	0.00165043917936794	0.00901393705654797	0.0064146623975434	CD14/CD52/BST2/LY6E/CD48/VNN2/MMP25/TNFRSF10C/PLAUR/FOLR3	10
GO:0031093	CC	GO:0031093	platelet alpha granule lumen	6/374	67/19550	0.00175957933389293	0.00948836450934667	0.00675228312006879	FN1/TIMP1/SPARC/TMSB4X/QSOX1/CFD	6
GO:0031091	CC	GO:0031091	platelet alpha granule	7/374	91/19550	0.00181099499942749	0.00964354837195138	0.00686271789256733	FN1/TIMP1/SERPINE2/SPARC/TMSB4X/QSOX1/CFD	7
GO:0001891	CC	GO:0001891	phagocytic cup	4/374	28/19550	0.00187650043206223	0.00986900227232726	0.00702315951181184	RACK1/ANXA1/LCP1/TLR4	4
GO:0098800	CC	GO:0098800	inner mitochondrial membrane protein complex	9/374	147/19550	0.00211980603321071	0.0109599992224051	0.00779955467272716	NDUFA13/NDUFA11/COX7C/ATP5MC2/ATP5PO/ATP5MF/NDUFB11/SLC25A6/SMDT1	9
GO:0031089	CC	GO:0031089	platelet dense granule lumen	3/374	14/19550	0.00216112660723482	0.0109599992224051	0.00779955467272716	SELENOP/TIMP3/CTSW	3
GO:0045263	CC	GO:0045263	proton-transporting ATP synthase complex, coupling factor F(o)	3/374	14/19550	0.00216112660723482	0.0109599992224051	0.00779955467272716	ATP5MC2/ATP5PO/ATP5MF	3
GO:0005811	CC	GO:0005811	lipid droplet	7/374	96/19550	0.00245939557264174	0.0123259119287692	0.00877159040149622	PLIN2/ANXA2/GAPDH/GIMAP7/SYNGR2/RAB5C/G0S2	7
GO:0032587	CC	GO:0032587	ruffle membrane	7/374	99/19550	0.00292625462719484	0.014495168269593	0.0103153161888876	CIB1/EEF1A1/FGR/CFL1/LCP1/TLN1/ADGRE2	7
GO:0098791	CC	GO:0098791	Golgi apparatus subcompartment	16/374	384/19550	0.00312821948935041	0.0153174885340606	0.01090051074329	HLA-DRA/CD74/HLA-DPA1/HLA-DRB1/HLA-DPB1/HLA-DQB1/GRN/MS4A7/MS4A6A/HLA-A/TGFBI/HLA-DQA1/AP1S2/CLTA/MME/B4GALT5	16
GO:0031301	CC	GO:0031301	integral component of organelle membrane	16/374	387/19550	0.00337403100263596	0.0163333773536695	0.0116234560856359	HLA-DRA/CD74/HLA-DPA1/HLA-DRB1/HLA-DPB1/HLA-DQB1/HLA-F/VAMP5/HLA-A/CALR/HLA-DQA1/HM13/QSOX1/PET100/RTN4/SMDT1	16
GO:0005769	CC	GO:0005769	early endosome	16/374	394/19550	0.00401003906109143	0.0191941195508421	0.0136592696581234	HLA-DRA/APOE/VAMP8/FCGR1A/ANXA2/LRP1/HLA-F/HLA-A/ANXA1/ATP6V0D1/FLOT1/RAB5C/SNX2/STEAP4/MME/TLR4	16
GO:0030133	CC	GO:0030133	transport vesicle	16/374	412/19550	0.00610769117992821	0.0287412580755652	0.0204533786156728	PRG2/HLA-DRA/CD74/HLA-DPA1/HLA-DRB1/HLA-DPB1/HLA-DQB1/ERP29/HLA-F/HLA-A/HLA-DQA1/ATP6V0D1/AP1S2/CLTA/SYNGR2/MME	16
GO:0101003	CC	GO:0101003	ficolin-1-rich granule membrane	5/374	61/19550	0.00617579317819437	0.0287412580755652	0.0204533786156728	ITGB2/LAMTOR1/LGALS3/ATP6V0C/DYNLL1	5
GO:0031901	CC	GO:0031901	early endosome membrane	9/374	173/19550	0.0062070322604507	0.0287412580755652	0.0204533786156728	HLA-DRA/VAMP8/FCGR1A/HLA-F/HLA-A/ANXA1/RAB5C/SNX2/STEAP4	9
GO:0019897	CC	GO:0019897	extrinsic component of plasma membrane	9/374	174/19550	0.00643867392175892	0.0294932805448312	0.02098854657008	FCN1/S100A10/SERPINE2/ANXA2/FGR/ANXA1/LYN/GNG10/SYAP1	9
GO:0031300	CC	GO:0031300	intrinsic component of organelle membrane	16/374	417/19550	0.00682618682042877	0.0309356977181134	0.0220150258038464	HLA-DRA/CD74/HLA-DPA1/HLA-DRB1/HLA-DPB1/HLA-DQB1/HLA-F/VAMP5/HLA-A/CALR/HLA-DQA1/HM13/QSOX1/PET100/RTN4/SMDT1	16
GO:0005753	CC	GO:0005753	mitochondrial proton-transporting ATP synthase complex	3/374	21/19550	0.00715194851666219	0.0320708428220852	0.0228228384797641	ATP5MC2/ATP5PO/ATP5MF	3
GO:0031252	CC	GO:0031252	cell leading edge	16/374	422/19550	0.00761133828203804	0.0337753136265438	0.0240358051011728	CIB1/ANXA2/EEF1A1/BRK1/FGR/CAPG/NME2/CFL1/FLOT1/SNX2/ACTB/LCP1/TLN1/RIPOR2/ADGRE2/TLR4	16
GO:0045259	CC	GO:0045259	proton-transporting ATP synthase complex	3/374	22/19550	0.00816533645612813	0.0358601374258823	0.0255194454624515	ATP5MC2/ATP5PO/ATP5MF	3
GO:0098984	CC	GO:0098984	neuron to neuron synapse	14/374	361/19550	0.0100824936596504	0.04382798264297	0.0311896688934404	RPL18A/RPL23/RPS14/RPL38/RPL7/RPS13/RPL8/RPS19/FABP5/RTN4/DNAJB1/RPL14/LYN/YWHAZ	14
GO:0014069	CC	GO:0014069	postsynaptic density	13/374	330/19550	0.0114364187411545	0.0492112564013315	0.0350206124131047	RPL18A/RPL23/RPS14/RPL38/RPL7/RPS13/RPL8/RPS19/FABP5/RTN4/DNAJB1/RPL14/LYN	13
GO:0003735	MF	GO:0003735	structural constituent of ribosome	52/366	182/18368	1.23308717671778e-45	7.05325865082568e-43	5.84093925813683e-43	RPS26/RPL9/RPL19/RPL27/RPS23/RPS11/RPS20/RPL18A/RPS16/RPL23/RPL26/RPS3A/RPS15/RPL22/RPS14/RPL38/RPS29/RPL36/RPL4/RPS24/RPSA/RPL7/RPL18/RPL32/RPL29/RPS13/RPL28/RPL13/RPL21/RPL8/RPL27A/RPL23A/RPS12/RPL15/RPLP2/RPS17/RPL13A/RPS6/RPL39/UBA52/RPS19/RPS28/RPL17/RPS2/RPL24/RPS10/RPS27A/RPS21/RPL36A/RPLP1/RPL14/RPL37A	52
GO:0045296	MF	GO:0045296	cadherin binding	31/366	332/18368	9.81086131531457e-13	2.80590633617997e-10	2.32362504836398e-10	RPS26/FXYD5/ANXA2/PRDX1/AHNAK/HSPA1A/EEF1G/KRT18/RPL29/RACK1/ANXA1/ENO1/PSMB6/RPL23A/RPL15/EEF1D/CAPG/RPS2/EIF3E/RPL24/PKM/RTN4/TRIM25/DNAJB1/SNX2/RPL14/EFHD2/YWHAZ/TLN1/S100P/SH3GLB1	31
GO:0023023	MF	GO:0023023	MHC protein complex binding	11/366	36/18368	6.5123588469122e-11	1.24168975347793e-08	1.02826718635456e-08	HLA-DRA/CD74/HLA-DPA1/HLA-DRB1/HLA-DPB1/HLA-DQB1/HLA-DMA/HLA-DQA1/LILRB1/PKM/KLRC1	11
GO:0023026	MF	GO:0023026	MHC class II protein complex binding	9/366	27/18368	1.53315894111811e-09	2.19241728579889e-07	1.81558295658723e-07	HLA-DRA/CD74/HLA-DPA1/HLA-DRB1/HLA-DPB1/HLA-DQB1/HLA-DMA/HLA-DQA1/PKM	9
GO:0042605	MF	GO:0042605	peptide antigen binding	8/366	36/18368	4.27893678528286e-07	4.07925306863633e-05	3.37810798838121e-05	HLA-DRA/HLA-DPA1/HLA-DRB1/HLA-DPB1/HLA-DQB1/HLA-F/HLA-A/HLA-DQA1	8
GO:0043394	MF	GO:0043394	proteoglycan binding	8/366	36/18368	4.27893678528286e-07	4.07925306863633e-05	3.37810798838121e-05	FN1/APOE/CTSB/CTSL/LRP1/ADA2/CTSS/PTPRC	8
GO:0042277	MF	GO:0042277	peptide binding	22/366	321/18368	5.38928320350642e-07	4.40381427486525e-05	3.64688337079382e-05	HLA-DRA/CD74/HLA-DPA1/HLA-DRB1/CST3/APOE/HLA-DPB1/C1QA/HLA-DQB1/CD14/ITGB2/LRP1/HLA-F/HLA-A/CALR/PFDN5/HLA-DQA1/CLTA/PPIF/TPP1/MME/TLR4	22
GO:0032395	MF	GO:0032395	MHC class II receptor activity	5/366	10/18368	7.09545761898709e-07	5.07325219757577e-05	4.20125780071604e-05	HLA-DRA/HLA-DPA1/HLA-DRB1/HLA-DQB1/HLA-DQA1	5
GO:0019843	MF	GO:0019843	rRNA binding	10/366	68/18368	9.08401890269569e-07	5.77339868037993e-05	4.78106258036615e-05	RPL9/RPL19/RPS11/RPL23/RPS14/NOP53/RPS13/RPL8/RPL23A/NPM1	10
GO:0033218	MF	GO:0033218	amide binding	24/366	400/18368	1.7799689551529e-06	0.000101814224234746	8.43143189282953e-05	HLA-DRA/CD74/HLA-DPA1/HLA-DRB1/CST3/APOE/HLA-DPB1/C1QA/HLA-DQB1/CD14/PSAP/ITGB2/LRP1/HLA-F/HLA-A/CALR/PFDN5/HLA-DQA1/CLTA/PPIF/TPP1/MME/TLR4/FOLR3	24
GO:0008135	MF	GO:0008135	translation factor activity, RNA binding	10/366	84/18368	6.50372955459881e-06	0.000338193936839138	0.00028006490904971	EIF3K/EIF4A1/EEF1A1/EEF1G/EEF1B2/EEF1D/EIF6/TUFM/EIF4E2/EIF3E	10
GO:0045182	MF	GO:0045182	translation regulator activity	12/366	140/18368	2.42102644595033e-05	0.00115402260590299	0.000955668333927763	EIF3K/EIF4A1/EEF1A1/RPL22/RPS14/EEF1G/EEF1B2/EEF1D/EIF6/TUFM/EIF4E2/EIF3E	12
GO:0003746	MF	GO:0003746	translation elongation factor activity	5/366	19/18368	2.82342791832163e-05	0.00124230828406152	0.00102877940343703	EEF1A1/EEF1G/EEF1B2/EEF1D/TUFM	5
GO:0140375	MF	GO:0140375	immune receptor activity	12/366	144/18368	3.20580265129986e-05	0.00130979936895966	0.00108467006998868	HLA-DRA/CD74/HLA-DPA1/HLA-DRB1/HLA-DQB1/CTSH/HLA-DQA1/LILRB1/CCR1/CSF3R/C5AR1/KLRC1	12
GO:0140678	MF	GO:0140678	molecular function inhibitor activity	11/366	128/18368	5.14243105562183e-05	0.00196098037587712	0.00162392559651216	APOC1/ANXA2/RPS20/RPL23/RPS15/RACK1/ANXA1/PHPT1/ANXA5/WNK1/DYNLL1	11
GO:0090079	MF	GO:0090079	translation regulator activity, nucleic acid binding	10/366	108/18368	5.97816928756688e-05	0.00213719552030516	0.00176985274960862	EIF3K/EIF4A1/EEF1A1/EEF1G/EEF1B2/EEF1D/EIF6/TUFM/EIF4E2/EIF3E	10
GO:0004857	MF	GO:0004857	enzyme inhibitor activity	8/366	70/18368	7.40375246934043e-05	0.00249114494850749	0.00206296508433634	APOC1/ANXA2/RPS20/RPL23/RPS15/ANXA1/ANXA5/DYNLL1	8
GO:0002020	MF	GO:0002020	protease binding	11/366	135/18368	8.35651086433586e-05	0.00265551345244451	0.00219908180640417	FN1/CST3/TIMP1/PSAP/ANXA2/TIMP3/LRP1/CSTA/FLOT1/SELL/PTEN	11
GO:0004859	MF	GO:0004859	phospholipase inhibitor activity	4/366	13/18368	9.61632601079385e-05	0.00289502025167057	0.00239742199715082	APOC1/ANXA2/ANXA1/ANXA5	4
GO:0050840	MF	GO:0050840	extracellular matrix binding	7/366	56/18368	0.000117931784297711	0.00337284903091454	0.00279312120705105	SPP1/ANXA2/TGFBI/SPARC/RPSA/LGALS3/CTSS	7
GO:0061134	MF	GO:0061134	peptidase regulator activity	14/366	230/18368	0.000222420629483848	0.00605831428879815	0.0050170066800868	FN1/TFPI2/CST3/TIMP1/SERPINE2/CTSH/ANXA2/BST2/TIMP3/PSME2/GAPDH/RACK1/CSTA/CST7	14
GO:0001540	MF	GO:0001540	amyloid-beta binding	8/366	84/18368	0.000268556296169167	0.00698246370039834	0.00578231259694378	CD74/CST3/APOE/C1QA/ITGB2/LRP1/PFDN5/TLR4	8
GO:0055102	MF	GO:0055102	lipase inhibitor activity	4/366	18/18368	0.00038032121785838	0.00945842333108666	0.00783270242728929	APOC1/ANXA2/ANXA1/ANXA5	4
GO:0003823	MF	GO:0003823	antigen binding	11/366	171/18368	0.000652896914239145	0.0155607097893663	0.0128861233073515	HLA-DRA/HLA-DPA1/FCN1/HLA-DRB1/HLA-DPB1/HLA-DQB1/HLA-F/HLA-A/HLA-DQA1/CD48/TRDC	11
GO:0008330	MF	GO:0008330	protein tyrosine/threonine phosphatase activity	3/366	10/18368	0.000848535423837286	0.0179763800901825	0.0148865863831103	DUSP6/DUSP1/DUSP2	3
GO:0043208	MF	GO:0043208	glycosphingolipid binding	3/366	10/18368	0.000848535423837286	0.0179763800901825	0.0148865863831103	PSAP/LYN/SELL	3
GO:0070008	MF	GO:0070008	serine-type exopeptidase activity	3/366	10/18368	0.000848535423837286	0.0179763800901825	0.0148865863831103	CPVL/CTSA/TPP1	3
GO:0005504	MF	GO:0005504	fatty acid binding	5/366	39/18368	0.00100824256115346	0.0200657571870443	0.0166168397758004	APOC1/NME2/FABP5/S100A8/PTGDS	5
GO:0019865	MF	GO:0019865	immunoglobulin binding	4/366	23/18368	0.00101731985738511	0.0200657571870443	0.0166168397758004	FCGR1A/LGALS3/FCGR3A/FCGRT	4
GO:0019864	MF	GO:0019864	IgG binding	3/366	11/18368	0.00114955754566938	0.0212111908426738	0.0175653954346765	FCGR1A/FCGR3A/FCGRT	3
GO:0042608	MF	GO:0042608	T cell receptor binding	3/366	11/18368	0.00114955754566938	0.0212111908426738	0.0175653954346765	HLA-DRA/HLA-DRB1/HLA-A	3
GO:0016209	MF	GO:0016209	antioxidant activity	7/366	86/18368	0.00164218462526875	0.0293540501766789	0.024308653992465	APOE/GSTO1/GPX4/PRDX1/GLRX/TXN/PTGS2	7
GO:0044389	MF	GO:0044389	ubiquitin-like protein ligase binding	15/366	316/18368	0.00177287890153907	0.0299049111662151	0.0247648325815179	RPL23/HSPA1A/CALR/RBX1/ATP6V0C/HM13/TUBA1B/STAT2/EIF4E2/UBA52/RTN4/RPS27A/LYN/YWHAZ/UBE2D1	15
GO:0061135	MF	GO:0061135	endopeptidase regulator activity	11/366	194/18368	0.00181820274687839	0.0299049111662151	0.0247648325815179	TFPI2/CST3/TIMP1/SERPINE2/ANXA2/BST2/TIMP3/PSME2/GAPDH/CSTA/CST7	11
GO:0008201	MF	GO:0008201	heparin binding	10/366	166/18368	0.00185894949964935	0.0299049111662151	0.0247648325815179	PRG2/FN1/APOE/SERPINE2/AOC1/RPL22/RPL29/ADA2/PTPRC/SELL	10
GO:0048027	MF	GO:0048027	mRNA 5'-UTR binding	4/366	27/18368	0.00189365719990868	0.0299049111662151	0.0247648325815179	RPL26/RPS3A/RPS14/RPS13	4
GO:0017017	MF	GO:0017017	MAP kinase tyrosine/serine/threonine phosphatase activity	3/366	13/18368	0.00193440858942301	0.0299049111662151	0.0247648325815179	DUSP6/DUSP1/DUSP2	3
GO:0043022	MF	GO:0043022	ribosome binding	6/366	66/18368	0.00199574966936885	0.0300412844968154	0.0248777659616616	EIF3K/RPSA/RACK1/RPN2/EIF6/SEC61B	6
GO:0051861	MF	GO:0051861	glycolipid binding	4/366	28/18368	0.00217494714641395	0.0318992248140713	0.0264163621021938	PSAP/TPP1/LYN/SELL	4
GO:0005539	MF	GO:0005539	glycosaminoglycan binding	12/366	230/18368	0.00230877261576663	0.0330154484054628	0.0273407283446048	PRG2/FN1/APOE/VCAN/SERPINE2/AOC1/RPL22/RPL29/ADA2/PTPRC/SELL/ADGRE2	12
GO:0005518	MF	GO:0005518	collagen binding	6/366	69/18368	0.00250534497146595	0.0349526176506957	0.028944935485486	FN1/CTSB/CTSL/TGFBI/SPARC/CTSS	6
GO:0004197	MF	GO:0004197	cysteine-type endopeptidase activity	8/366	119/18368	0.00265108748478427	0.0353130821020097	0.0292434430362613	CTSB/CTSL/CTSD/CTSZ/CTSH/LGMN/CTSS/CTSW	8
GO:0031625	MF	GO:0031625	ubiquitin protein ligase binding	14/366	297/18368	0.00265465477340283	0.0353130821020097	0.0292434430362613	RPL23/HSPA1A/CALR/RBX1/ATP6V0C/HM13/TUBA1B/EIF4E2/UBA52/RTN4/RPS27A/LYN/YWHAZ/UBE2D1	14
GO:0005041	MF	GO:0005041	low-density lipoprotein particle receptor activity	3/366	15/18368	0.00298782325216593	0.0377984145915916	0.0313015947114763	LRP1/OLR1/CXCL16	3
GO:0050664	MF	GO:0050664	oxidoreductase activity, acting on NAD(P)H, oxygen as acceptor	3/366	15/18368	0.00298782325216593	0.0377984145915916	0.0313015947114763	CYBB/CYBA/CYB5R4	3
GO:0043021	MF	GO:0043021	ribonucleoprotein complex binding	9/366	149/18368	0.00303973264198115	0.0377984145915916	0.0313015947114763	EIF3K/RPSA/RACK1/RPN2/EIF6/SNRPB/NPM1/RPLP1/SEC61B	9
GO:0030246	MF	GO:0030246	carbohydrate binding	13/366	271/18368	0.00320627181299369	0.0387390546547932	0.0320805568543558	PRG2/HLA-DRA/FCN1/HLA-DRB1/VCAN/CLEC12A/OLR1/CALR/LGALS3/ASGR1/LGALS9/SELL/KLRC1	13
GO:0033293	MF	GO:0033293	monocarboxylic acid binding	6/366	73/18368	0.0033296267231499	0.0387390546547932	0.0320805568543558	APOC1/PSAP/NME2/FABP5/S100A8/PTGDS	6
GO:0004866	MF	GO:0004866	endopeptidase inhibitor activity	10/366	180/18368	0.00334764624139414	0.0387390546547932	0.0320805568543558	TFPI2/CST3/TIMP1/SERPINE2/ANXA2/BST2/TIMP3/GAPDH/CSTA/CST7	10
GO:0003743	MF	GO:0003743	translation initiation factor activity	5/366	51/18368	0.00338628100129312	0.0387390546547932	0.0320805568543558	EIF3K/EIF4A1/EIF6/EIF4E2/EIF3E	5
GO:0008191	MF	GO:0008191	metalloendopeptidase inhibitor activity	3/366	16/18368	0.00362344751358769	0.0406394505445522	0.0336543112717123	TIMP1/BST2/TIMP3	3
GO:0042625	MF	GO:0042625	ATPase-coupled ion transmembrane transporter activity	3/366	17/18368	0.00433550660181262	0.0439977560460728	0.0364353887021213	ATP6V0C/ATP6V0D1/ATP6V1F	3
GO:0043395	MF	GO:0043395	heparan sulfate proteoglycan binding	3/366	17/18368	0.00433550660181262	0.0439977560460728	0.0364353887021213	APOE/LRP1/PTPRC	3
GO:0044769	MF	GO:0044769	ATPase activity, coupled to transmembrane movement of ions, rotational mechanism	3/366	17/18368	0.00433550660181262	0.0439977560460728	0.0364353887021213	ATP6V0C/ATP6V0D1/ATP6V1F	3
GO:0046933	MF	GO:0046933	proton-transporting ATP synthase activity, rotational mechanism	3/366	17/18368	0.00433550660181262	0.0439977560460728	0.0364353887021213	ATP6V0C/ATP5PO/ATP5MF	3
GO:0046961	MF	GO:0046961	proton-transporting ATPase activity, rotational mechanism	3/366	17/18368	0.00433550660181262	0.0439977560460728	0.0364353887021213	ATP6V0C/ATP6V0D1/ATP6V1F	3
GO:0030414	MF	GO:0030414	peptidase inhibitor activity	10/366	187/18368	0.00438439177382194	0.0439977560460728	0.0364353887021213	TFPI2/CST3/TIMP1/SERPINE2/ANXA2/BST2/TIMP3/GAPDH/CSTA/CST7	10
GO:0008238	MF	GO:0008238	exopeptidase activity	7/366	103/18368	0.00454744349283874	0.0448472013431682	0.0371388307037646	CTSZ/CTSH/CPVL/CTSA/RNPEPL1/TPP1/MME	7
GO:0030228	MF	GO:0030228	lipoprotein particle receptor activity	3/366	18/18368	0.00512654367860348	0.0480718521993637	0.0398092261496387	LRP1/OLR1/CXCL16	3
GO:0033549	MF	GO:0033549	MAP kinase phosphatase activity	3/366	18/18368	0.00512654367860348	0.0480718521993637	0.0398092261496387	DUSP6/DUSP1/DUSP2	3
GO:0098641	MF	GO:0098641	cadherin binding involved in cell-cell adhesion	3/366	18/18368	0.00512654367860348	0.0480718521993637	0.0398092261496387	ANXA2/KRT18/ANXA1	3
