# Supplementary material for: Neutrophil-mediated immune dysregulation in recurrent miscarriage: implications of APP–CD74 signaling and CXCL1 as diagnostic biomarkers
Source: Front Immunol. 2025 Dec 4;16:1707497. doi: 10.3389/fimmu.2025.1707497 (PMC12711488; doi:10.3389/fimmu.2025.1707497)
Supplement: Supplementary file 11 [file Table6.xlsx]

## Sheet: Table_S6_DEG_RM_enrichKEGG
	ID	Description	GeneRatio	BgRatio	pvalue	p.adjust	qvalue	geneID	Count
hsa05171	hsa05171	Coronavirus disease - COVID-19	61/260	232/8292	1.14650680507994e-40	2.78601153634426e-38	2.37749305895525e-38	C1QB/C1QA/RPS26/CYBB/C1QC/RPL9/RPL19/RPL27/RPS23/RPS11/RPS20/RPL18A/RPS16/RPL23/RPL26/RPS3A/RPS15/RPL22/RPS14/RPL38/RPS29/RPL36/RPL4/RPS24/RPSA/RPL7/RPL18/RPL32/RPL29/RPS13/RPL28/RPL13/RPL21/RPL8/RPL27A/RPL23A/RPS12/RPL15/RPLP2/RPS17/CFD/RPL13A/STAT2/RPS6/RPL39/UBA52/RPS19/RPS28/RPL17/RPS2/RPL24/RPS10/RPS27A/RPS21/RPL36A/RPLP1/RPL14/RPL37A/TLR4/C5AR1/FOS	61
hsa03010	hsa03010	Ribosome	52/260	167/8292	1.10704548590777e-38	1.34506026537794e-36	1.14783137223069e-36	RPS26/RPL9/RPL19/RPL27/RPS23/RPS11/RPS20/RPL18A/RPS16/RPL23/RPL26/RPS3A/RPS15/RPL22/RPS14/RPL38/RPS29/RPL36/RPL4/RPS24/RPSA/RPL7/RPL18/RPL32/RPL29/RPS13/RPL28/RPL13/RPL21/RPL8/RPL27A/RPL23A/RPS12/RPL15/RPLP2/RPS17/RPL13A/RPS6/RPL39/UBA52/RPS19/RPS28/RPL17/RPS2/RPL24/RPS10/RPS27A/RPS21/RPL36A/RPLP1/RPL14/RPL37A	52
hsa04145	hsa04145	Phagosome	28/260	152/8292	1.69847559293764e-14	1.37576523027949e-12	1.17403400634637e-12	HLA-DRA/HLA-DPA1/HLA-DRB1/HLA-DPB1/HLA-DQB1/CTSL/CD14/HLA-DMA/CYBB/CYBA/FCGR1A/ITGB2/HLA-F/HLA-A/OLR1/CALR/HLA-DQA1/ATP6V0C/FCGR3A/TUBA1B/ATP6V0D1/ATP6V1F/CTSS/SEC61B/RAB5C/ACTB/TLR4/TUBA1A	28
hsa04612	hsa04612	Antigen processing and presentation	19/260	78/8292	1.79150198652556e-12	1.08833745681428e-10	9.28752345646148e-11	HLA-DRA/CD74/HLA-DPA1/HLA-DRB1/HLA-DPB1/IFI30/CTSB/HLA-DQB1/CTSL/HLA-DMA/HLA-F/HLA-A/PSME2/LGMN/HSPA1A/CALR/HLA-DQA1/CTSS/KLRC1	19
hsa05140	hsa05140	Leishmaniasis	16/260	77/8292	1.3578921897794e-09	6.59935604232786e-08	5.63167918708507e-08	HLA-DRA/HLA-DPA1/HLA-DRB1/HLA-DPB1/HLA-DQB1/HLA-DMA/CYBB/CYBA/FCGR1A/ITGB2/EEF1A1/HLA-DQA1/FCGR3A/TLR4/FOS/PTGS2	16
hsa05323	hsa05323	Rheumatoid arthritis	17/260	93/8292	3.3119734180079e-09	1.3413492342932e-07	1.14466449710098e-07	HLA-DRA/HLA-DPA1/HLA-DRB1/HLA-DPB1/HLA-DQB1/CTSL/HLA-DMA/ITGB2/CCL3L1/HLA-DQA1/CD86/ATP6V0C/ATP6V0D1/ATP6V1F/CXCL1/TLR4/FOS	17
hsa05150	hsa05150	Staphylococcus aureus infection	17/260	96/8292	5.4993402174059e-09	1.9090566754709e-07	1.62912785387814e-07	HLA-DRA/HLA-DPA1/C1QB/HLA-DRB1/HLA-DPB1/C1QA/HLA-DQB1/HLA-DMA/C1QC/FCGR1A/ITGB2/KRT18/KRT19/HLA-DQA1/FCGR3A/CFD/C5AR1	17
hsa04142	hsa04142	Lysosome	19/260	132/8292	2.40509013387088e-08	7.3054612816328e-07	6.23424679437584e-07	CTSB/CTSL/CTSD/NPC2/PSAP/CTSZ/CTSH/CD68/LGMN/ATP6V0C/ATP6V0D1/CD63/AP1S2/LAPTM4A/CTSA/CLTA/CTSS/TPP1/CTSW	19
hsa05332	hsa05332	Graft-versus-host disease	11/260	42/8292	4.21652702639946e-08	1.13846229712786e-06	9.71527279766894e-07	HLA-DRA/HLA-DPA1/HLA-DRB1/HLA-DPB1/HLA-DQB1/HLA-DMA/HLA-F/HLA-A/HLA-DQA1/CD86/KLRC1	11
hsa05330	hsa05330	Allograft rejection	10/260	38/8292	1.68373646771935e-07	4.09147961655801e-06	3.49153772779696e-06	HLA-DRA/HLA-DPA1/HLA-DRB1/HLA-DPB1/HLA-DQB1/HLA-DMA/HLA-F/HLA-A/HLA-DQA1/CD86	10
hsa05416	hsa05416	Viral myocarditis	12/260	60/8292	2.56882651936079e-07	5.67477131095156e-06	4.84266817525431e-06	HLA-DRA/HLA-DPA1/HLA-DRB1/HLA-DPB1/HLA-DQB1/HLA-DMA/ITGB2/HLA-F/HLA-A/HLA-DQA1/CD86/ACTB	12
hsa05320	hsa05320	Autoimmune thyroid disease	11/260	53/8292	5.52738762716455e-07	1.11136025364622e-05	9.4839926345378e-06	HLA-DRA/HLA-DPA1/HLA-DRB1/HLA-DPB1/HLA-DQB1/HLA-DMA/HLA-F/HLA-A/CGA/HLA-DQA1/CD86	11
hsa04940	hsa04940	Type I diabetes mellitus	10/260	43/8292	5.94554868205796e-07	1.11136025364622e-05	9.4839926345378e-06	HLA-DRA/HLA-DPA1/HLA-DRB1/HLA-DPB1/HLA-DQB1/HLA-DMA/HLA-F/HLA-A/HLA-DQA1/CD86	10
hsa05310	hsa05310	Asthma	8/260	31/8292	3.53762203037693e-06	6.14030109558282e-05	5.23993639085907e-05	PRG2/HLA-DRA/HLA-DPA1/HLA-DRB1/HLA-DPB1/HLA-DQB1/HLA-DMA/HLA-DQA1	8
hsa05152	hsa05152	Tuberculosis	18/260	180/8292	1.27832982695168e-05	0.000207089431966172	0.000176723491866302	HLA-DRA/CD74/HLA-DPA1/HLA-DRB1/HLA-DPB1/HLA-DQB1/CTSD/CD14/HLA-DMA/FCGR1A/ITGB2/HLA-DQA1/ATP6V0C/FCGR3A/ATP6V0D1/CTSS/RAB5C/TLR4	18
hsa04640	hsa04640	Hematopoietic cell lineage	12/260	99/8292	5.72068778446755e-05	0.00086882945726601	0.000741431245750071	HLA-DRA/HLA-DPA1/HLA-DRB1/HLA-DPB1/HLA-DQB1/CD14/HLA-DMA/FCGR1A/HLA-DQA1/CD37/CSF3R/MME	12
hsa05322	hsa05322	Systemic lupus erythematosus	14/260	136/8292	8.70507120061744e-05	0.00124431311867649	0.00106185698236634	HLA-DRA/HLA-DPA1/C1QB/HLA-DRB1/HLA-DPB1/C1QA/HLA-DQB1/HLA-DMA/C1QC/FCGR1A/HLA-DQA1/CD86/FCGR3A/SNRPB	14
hsa04672	hsa04672	Intestinal immune network for IgA production	8/260	49/8292	0.000123993829127945	0.00167391669322726	0.00142846692036288	HLA-DRA/HLA-DPA1/HLA-DRB1/HLA-DPB1/HLA-DQB1/HLA-DMA/HLA-DQA1/CD86	8
hsa04514	hsa04514	Cell adhesion molecules	14/260	157/8292	0.000397647111539349	0.00508569726863483	0.00433997124505549	HLA-DRA/HLA-DPA1/HLA-DRB1/HLA-DPB1/VCAN/HLA-DQB1/HLA-DMA/ITGB2/HLA-F/HLA-A/HLA-DQA1/CD86/PTPRC/SELL	14
hsa05321	hsa05321	Inflammatory bowel disease	8/260	65/8292	0.000900510487505515	0.010941202423192	0.00933687189676771	HLA-DRA/HLA-DPA1/HLA-DRB1/HLA-DPB1/HLA-DQB1/HLA-DMA/HLA-DQA1/TLR4	8
hsa04210	hsa04210	Apoptosis	12/260	136/8292	0.00112464305229479	0.0130137267479826	0.0111054978096278	CTSB/CTSL/CTSD/CTSZ/CTSH/TUBA1B/CTSS/ACTB/LMNB1/FOS/TUBA1A/CTSW	12
hsa05166	hsa05166	Human T-cell leukemia virus 1 infection	16/260	222/8292	0.00161848802179266	0.0178769358770735	0.0152556047987155	HLA-DRA/HLA-DPA1/HLA-DRB1/HLA-DPB1/HLA-DQB1/HLA-DMA/ITGB2/HLA-F/HLA-A/CALR/HLA-DQA1/SLC25A6/PTEN/EGR1/TLN1/FOS	16
hsa05134	hsa05134	Legionellosis	7/260	57/8292	0.00190292976302214	0.0201048666267122	0.0171568495796504	CD14/ITGB2/EEF1A1/HSPA1A/EEF1G/CXCL1/TLR4	7
hsa05020	hsa05020	Prion disease	18/260	273/8292	0.00229211057908206	0.0232076196132058	0.019804639652595	C1QB/C1QA/CYBB/C1QC/CYBA/NDUFA13/NDUFA11/COX7C/HSPA1A/PSMB6/ATP5MC2/TUBA1B/ATP5PO/NDUFB11/SLC25A6/PPIF/EGR1/TUBA1A	18
hsa05133	hsa05133	Pertussis	8/260	76/8292	0.00250243895773554	0.0243237066691894	0.0207570726178485	C1QB/C1QA/CD14/C1QC/ITGB2/CFL1/TLR4/FOS	8
hsa05145	hsa05145	Toxoplasmosis	10/260	112/8292	0.00262983798382339	0.0245788703872724	0.0209748211665266	HLA-DRA/HLA-DPA1/HLA-DRB1/HLA-DPB1/HLA-DQB1/HLA-DMA/HSPA1A/HLA-DQA1/PPIF/TLR4	10
hsa05164	hsa05164	Influenza A	13/260	171/8292	0.00274148892099024	0.0246734002889121	0.0210554899584825	HLA-DRA/HLA-DPA1/HLA-DRB1/HLA-DPB1/HLA-DQB1/HLA-DMA/HLA-DQA1/STAT2/SLC25A6/TRIM25/DNAJB1/ACTB/TLR4	13
hsa04610	hsa04610	Complement and coagulation cascades	8/260	86/8292	0.00538690195462321	0.0467506133919086	0.0398954768819839	C1QB/C1QA/SERPINE2/C1QC/ITGB2/CFD/PLAUR/C5AR1	8
