# Supplementary material for: Neutrophil-mediated immune dysregulation in recurrent miscarriage: implications of APP–CD74 signaling and CXCL1 as diagnostic biomarkers
Source: Front Immunol. 2025 Dec 4;16:1707497. doi: 10.3389/fimmu.2025.1707497 (PMC12711488; doi:10.3389/fimmu.2025.1707497)
Supplement: Supplementary file 12 [file Table7.xlsx]

## Sheet: Table_S7_RM_GSEA
	ID	Description	setSize	enrichmentScore	NES	pvalue	p.adjust	qvalues	rank	leading_edge	core_enrichment
KEGG_HUNTINGTONS_DISEASE	KEGG_HUNTINGTONS_DISEASE	KEGG_HUNTINGTONS_DISEASE	176	0.824877296391314	1.37138793240697	0.00102459016393443	0.019533312216239	0.0178939588438947	1862	tags=51%, list=6%, signal=48%	MT-CO2/COX7C/ATP5MC2/AP2S1/MT-CO1/COX4I1/COX5B/COX6B1/NDUFA1/MT-ATP6/ATP5F1D/CLTA/SLC25A6/COX7B/MT-CYB/UQCRB/ATP5PO/NDUFB1/POLR2L/COX6A1/COX7A2/NDUFS5/NDUFC2/UQCRH/ATP5PD/UQCR10/NDUFB4/COX8A/NDUFS6/BAX/NDUFA4/CREB5/UQCR11/ATP5MC3/COX5A/NDUFB2/CYCS/NDUFA5/ATP5PF/NDUFA2/UQCRC1/UQCRC2/ATP5PB/NDUFC1/ATP5F1C/AP2M1/NDUFB9/SP1/NDUFA3/CLTB/SDHD/NDUFB7/ATP5MC1/NDUFB8/SOD1/POLR2E/SLC25A5/ATP5F1A/VDAC2/NDUF…
KEGG_ALZHEIMERS_DISEASE	KEGG_ALZHEIMERS_DISEASE	KEGG_ALZHEIMERS_DISEASE	161	0.853973702172291	1.41565995450268	0.00103092783505155	0.019533312216239	0.0178939588438947	2483	tags=59%, list=8%, signal=54%	APOE/GAPDH/MT-CO2/COX7C/ATP5MC2/MT-CO1/COX4I1/COX5B/COX6B1/NDUFA1/MT-ATP6/ATP5F1D/COX7B/LRP1/MT-CYB/CALM1/UQCRB/ATP5PO/NDUFB1/COX6A1/COX7A2/NDUFS5/NDUFC2/UQCRH/ATP5PD/UQCR10/NDUFB4/COX8A/NDUFS6/NDUFA4/BID/UQCR11/ATP5MC3/COX5A/NDUFB2/CYCS/NDUFA5/ATP5PF/NDUFA2/UQCRC1/UQCRC2/ATP5PB/NDUFC1/ATP5F1C/NDUFB9/NDUFA3/SDHD/NDUFB7/ATP5MC1/NDUFB8/PSENEN/NCSTN/ATP5F1A/NDUFB3/ATP5F1B/IL1B/NDUFB10/CAPN2/COX6C/UQ…
KEGG_OXIDATIVE_PHOSPHORYLATION	KEGG_OXIDATIVE_PHOSPHORYLATION	KEGG_OXIDATIVE_PHOSPHORYLATION	128	0.895332953955297	1.47730184478464	0.00104602510460251	0.019533312216239	0.0178939588438947	2159	tags=69%, list=7%, signal=64%	MT-CO2/ATP6V0C/MT-ND3/MT-ND2/COX7C/ATP5MC2/NDUFA11/MT-CO1/COX4I1/ATP6V0D1/ATP6V0E1/MT-ND4/MT-ND1/COX5B/ATP5MG/ATP5ME/ATP6V1F/COX6B1/NDUFA1/MT-ATP6/ATP5F1D/ATP5MF/COX7B/MT-CYB/UQCRB/ATP5PO/NDUFB1/COX6A1/COX7A2/NDUFS5/NDUFC2/ATP6V0B/UQCRH/ATP5PD/UQCR10/ATP6V1G1/NDUFB4/COX8A/TCIRG1/NDUFS6/NDUFA4/UQCR11/COX17/ATP6V1B2/ATP5MC3/COX5A/NDUFB2/NDUFA5/ATP5PF/NDUFA2/UQCRC1/UQCRC2/ATP5PB/NDUFC1/ATP5F1C/NDUFB…
KEGG_PARKINSONS_DISEASE	KEGG_PARKINSONS_DISEASE	KEGG_PARKINSONS_DISEASE	125	0.868844081373693	1.43117971003879	0.00105042016806723	0.019533312216239	0.0178939588438947	1831	tags=62%, list=6%, signal=59%	MT-CO2/MT-ND3/MT-ND2/COX7C/ATP5MC2/MT-CO1/COX4I1/MT-ND4/MT-ND1/COX5B/UBB/COX6B1/NDUFA1/MT-ATP6/ATP5F1D/SLC25A6/COX7B/MT-CYB/UQCRB/ATP5PO/NDUFB1/COX6A1/COX7A2/NDUFS5/NDUFC2/UQCRH/ATP5PD/UQCR10/NDUFB4/COX8A/NDUFS6/NDUFA4/UQCR11/ATP5MC3/COX5A/NDUFB2/CYCS/NDUFA5/ATP5PF/NDUFA2/UQCRC1/UQCRC2/ATP5PB/NDUFC1/UBE2L6/ATP5F1C/NDUFB9/NDUFA3/SDHD/NDUFB7/ATP5MC1/NDUFB8/UBE2L3/SLC25A5/ATP5F1A/VDAC2/NDUFB3/ATP5F1…
KEGG_RIBOSOME	KEGG_RIBOSOME	KEGG_RIBOSOME	86	0.982037694125568	1.58696483997386	0.00107296137339056	0.019533312216239	0.0178939588438947	517	tags=93%, list=2%, signal=92%	RPS26/RPS11/RPL28/RPL19/RPS15/RPL13/RPS3A/RPL26/RPS12/RPS16/RPL13A/RPS24/RPS23/RPL32/RPL18/RPS27A/RPLP1/RPS28/RPL18A/RPS29/RPS19/RPL9/RPL29/RPL21/UBA52/RPL23/RPL36/RPS2/RPL7/RPS13/RPL27A/RPL38/RPS6/RPL39/RPL8/RPS20/RPLP2/RPL11/RPL30/RPL27/RPL7A/RPS27/RPL15/RPS21/RPL17/RPL37A/RPS3/RPL23A/RPL22/RPL41/RPL3/RPS9/RPL34/RPS25/RPL24/RPL14/RPL35A/RPL10/RPS17/RPS15A/RPL6/RPSA/RPL37/RPS10/RPS18/RPS5/RPL10A…
KEGG_VIRAL_MYOCARDITIS	KEGG_VIRAL_MYOCARDITIS	KEGG_VIRAL_MYOCARDITIS	67	0.843353186235796	1.34738559843667	0.00108695652173913	0.019533312216239	0.0178939588438947	1228	tags=34%, list=4%, signal=33%	HLA-DRA/HLA-A/HLA-DPA1/HLA-DRB1/HLA-DPB1/ITGB2/HLA-DQB1/HLA-F/HLA-B/HLA-DMA/HLA-DQA1/ACTG1/RAC1/HLA-C/HLA-E/CD86/ICAM1/BID/HLA-DMB/CYCS/HLA-DQA2/RAC2/EIF4G1
KEGG_ANTIGEN_PROCESSING_AND_PRESENTATION	KEGG_ANTIGEN_PROCESSING_AND_PRESENTATION	KEGG_ANTIGEN_PROCESSING_AND_PRESENTATION	69	0.896172178048776	1.43247203452533	0.00108813928182807	0.019533312216239	0.0178939588438947	1083	tags=48%, list=4%, signal=46%	HLA-DRA/CD74/HLA-A/IFI30/HLA-DPA1/HLA-DRB1/CTSB/HSP90AA1/HLA-DPB1/CTSS/HSPA1A/HLA-DQB1/PSME2/CTSL/HLA-F/HLA-B/CALR/HLA-DMA/HLA-DQA1/HLA-C/HLA-E/LGMN/HSPA8/HSP90AB1/CD4/TAPBP/HSPA1B/PDIA3/HLA-DMB/CANX/TAP1/PSME1/HLA-DQA2
KEGG_INTESTINAL_IMMUNE_NETWORK_FOR_IGA_PRODUCTION	KEGG_INTESTINAL_IMMUNE_NETWORK_FOR_IGA_PRODUCTION	KEGG_INTESTINAL_IMMUNE_NETWORK_FOR_IGA_PRODUCTION	46	0.907403710974832	1.40740133389228	0.00111982082866741	0.019533312216239	0.0178939588438947	1305	tags=30%, list=4%, signal=29%	HLA-DRA/HLA-DPA1/HLA-DRB1/HLA-DPB1/HLA-DQB1/HLA-DMA/CXCR4/HLA-DQA1/CD86/TGFB1/HLA-DMB/TNFSF13B/HLA-DQA2/TNFSF13
KEGG_PROTEASOME	KEGG_PROTEASOME	KEGG_PROTEASOME	44	0.898052654225072	1.38846000648832	0.00112485939257593	0.019533312216239	0.0178939588438947	2388	tags=77%, list=8%, signal=71%	PSME2/PSMB9/PSMB3/POMP/PSMB8/PSMB6/PSMA6/PSMB10/PSMA7/PSMB1/SEM1/PSMD8/PSMD7/PSMA5/PSMA4/PSMB4/PSMA2/PSME1/PSMD4/PSMA1/PSMD13/PSMC4/PSMD11/PSMB5/PSMA3/PSMC5/PSMB7/PSMD2/PSMD3/PSMF1/PSMC3/PSMC1/PSMD1/PSMC6
KEGG_AUTOIMMUNE_THYROID_DISEASE	KEGG_AUTOIMMUNE_THYROID_DISEASE	KEGG_AUTOIMMUNE_THYROID_DISEASE	38	0.916580921744192	1.40718610477116	0.00112866817155756	0.019533312216239	0.0178939588438947	666	tags=39%, list=2%, signal=39%	HLA-DRA/HLA-A/HLA-DPA1/HLA-DRB1/HLA-DPB1/CGA/HLA-DQB1/HLA-F/HLA-B/HLA-DMA/HLA-DQA1/HLA-C/HLA-E/CD86/HLA-DMB
KEGG_ASTHMA	KEGG_ASTHMA	KEGG_ASTHMA	27	0.933100837315578	1.39223744050858	0.00116144018583043	0.019533312216239	0.0178939588438947	1083	tags=37%, list=4%, signal=36%	HLA-DRA/PRG2/HLA-DPA1/HLA-DRB1/HLA-DPB1/HLA-DQB1/HLA-DMA/HLA-DQA1/HLA-DMB/HLA-DQA2
KEGG_CARDIAC_MUSCLE_CONTRACTION	KEGG_CARDIAC_MUSCLE_CONTRACTION	KEGG_CARDIAC_MUSCLE_CONTRACTION	72	0.828614921404971	1.32616543322423	0.00216450216450216	0.029862792574657	0.0273565269104966	1653	tags=38%, list=5%, signal=36%	MT-CO2/COX7C/MT-CO1/COX4I1/COX5B/COX6B1/COX7B/MT-CYB/ATP1B3/UQCRB/COX6A1/COX7A2/UQCRH/UQCR10/COX8A/UQCR11/COX5A/TPM1/ATP1A1/UQCRC1/UQCRC2/SLC8A1/COX6C/UQCRFS1/MT-CO3/CYC1/COX7A2L
KEGG_TYPE_I_DIABETES_MELLITUS	KEGG_TYPE_I_DIABETES_MELLITUS	KEGG_TYPE_I_DIABETES_MELLITUS	40	0.901906526279132	1.38182631843849	0.00225733634311512	0.029862792574657	0.0273565269104966	1113	tags=40%, list=4%, signal=39%	HLA-DRA/HLA-A/HLA-DPA1/HLA-DRB1/HLA-DPB1/HLA-DQB1/HLA-F/HLA-B/HLA-DMA/HLA-DQA1/HLA-C/HLA-E/CD86/HLA-DMB/HLA-DQA2/IL1B
KEGG_ALLOGRAFT_REJECTION	KEGG_ALLOGRAFT_REJECTION	KEGG_ALLOGRAFT_REJECTION	35	0.904005274269306	1.38070119801048	0.00225988700564972	0.029862792574657	0.0273565269104966	666	tags=40%, list=2%, signal=39%	HLA-DRA/HLA-A/HLA-DPA1/HLA-DRB1/HLA-DPB1/HLA-DQB1/HLA-F/HLA-B/HLA-DMA/HLA-DQA1/HLA-C/HLA-E/CD86/HLA-DMB
KEGG_CELL_ADHESION_MOLECULES_CAMS	KEGG_CELL_ADHESION_MOLECULES_CAMS	KEGG_CELL_ADHESION_MOLECULES_CAMS	130	0.796114047599009	1.31571928256178	0.00417972831765935	0.0488900634249472	0.0447869144319573	1845	tags=19%, list=6%, signal=18%	HLA-DRA/HLA-A/HLA-DPA1/HLA-DRB1/HLA-DPB1/VCAN/ITGB2/HLA-DQB1/HLA-F/HLA-B/HLA-DMA/HLA-DQA1/HLA-C/HLA-E/CD86/ICAM1/CD4/HLA-DMB/ITGB1/HLA-DQA2/PTPRF/ICAM3/SIGLEC1/HLA-G/ITGAV
KEGG_LYSOSOME	KEGG_LYSOSOME	KEGG_LYSOSOME	120	0.803906462956218	1.32009863821514	0.00422832980972516	0.0488900634249472	0.0447869144319573	2771	tags=43%, list=9%, signal=40%	PSAP/NPC2/CTSB/CTSD/LAPTM5/ATP6V0C/CD63/CTSS/CTSZ/CTSL/ATP6V0D1/CD68/CLTA/CTSH/LAPTM4A/TPP1/LGMN/ATP6V0B/CTSA/AP1S2/CTSC/SLC11A1/TCIRG1/CD164/M6PR/GNS/LIPA/CLTB/LAMP2/SCARB2/MAN2B1/LAMP1/DNASE2/GAA/NAGA/ASAH1/ATP6AP1/ACP5/HEXB/CLN5/SLC17A5/HEXA/ATP6V1H/GGA3/ARSG/ATP6V0A1/MANBA/GUSB/HGSNAT/SORT1/PPT1/MCOLN1
