# Supplementary material for: Neutrophil-mediated immune dysregulation in recurrent miscarriage: implications of APP–CD74 signaling and CXCL1 as diagnostic biomarkers
Source: Front Immunol. 2025 Dec 4;16:1707497. doi: 10.3389/fimmu.2025.1707497 (PMC12711488; doi:10.3389/fimmu.2025.1707497)
Supplement: Supplementary file 13 [file Table8.xlsx]

## Sheet: Table_S8_GSVA_DEG_pathway_RM
	logFC	AveExpr	t	P.Value	adj.P.Val	B	pathway	group
KEGG_SYSTEMIC_LUPUS_ERYTHEMATOSUS	0.0319676101862135	-0.714931	16.3383074251919	4.41882345184728e-51	8.21901162043594e-49	105.337958403828	KEGG_SYSTEMIC_LUPUS_ERYTHEMATOSUS	up
KEGG_ANTIGEN_PROCESSING_AND_PRESENTATION	0.0174022800788151	-0.83836	13.8015425901593	1.67386353556411e-38	1.55669308807463e-36	76.5677986511385	KEGG_ANTIGEN_PROCESSING_AND_PRESENTATION	up
KEGG_LYSOSOME	0.0958555652344138	-0.284098	12.9658624835835	1.29664267019532e-34	8.03918455521097e-33	67.6807071771193	KEGG_LYSOSOME	up
KEGG_ASTHMA	0.0155514687376288	-0.817033	10.9417492176332	7.81411460812628e-26	3.63356329277872e-24	47.6422025089761	KEGG_ASTHMA	up
KEGG_INTESTINAL_IMMUNE_NETWORK_FOR_IGA_PRODUCTION	0.0204642582561568	-0.743322	10.6497393142337	1.19278594456779e-24	4.43716371379219e-23	44.9444529384603	KEGG_INTESTINAL_IMMUNE_NETWORK_FOR_IGA_PRODUCTION	up
KEGG_VIRAL_MYOCARDITIS	0.0238099117557923	-0.757412	10.4282838861419	9.10286497828463e-24	2.82188814326824e-22	42.9336389308348	KEGG_VIRAL_MYOCARDITIS	up
KEGG_AUTOIMMUNE_THYROID_DISEASE	0.0145764725089458	-0.819702	10.3734902049607	1.49802921839072e-23	3.98047763743819e-22	42.4408658637541	KEGG_AUTOIMMUNE_THYROID_DISEASE	up
KEGG_RIBOSOME	0.289235008638472	-0.334395	9.45519344284681	4.7506290898306e-20	1.10452126338561e-18	34.4727654959916	KEGG_RIBOSOME	up
KEGG_ALLOGRAFT_REJECTION	0.0104852472606162	-0.822057	8.93195613893436	3.65055805974692e-18	7.54448665681031e-17	30.1879638491766	KEGG_ALLOGRAFT_REJECTION	up
KEGG_PROTEASOME	0.0672958520287334	-0.583287	8.84340024043835	7.47008014570313e-18	1.38943490710078e-16	29.4818658879012	KEGG_PROTEASOME	up
KEGG_ALZHEIMERS_DISEASE	0.080197960496421	-0.472883	8.5615185963676	7.03197815216536e-17	1.18904357845705e-15	27.2719097758313	KEGG_ALZHEIMERS_DISEASE	up
KEGG_OXIDATIVE_PHOSPHORYLATION	0.099763888266086	-0.461316	8.52712275446967	9.20885452336013e-17	1.42737245112082e-15	27.0062039591251	KEGG_OXIDATIVE_PHOSPHORYLATION	up
KEGG_TYPE_I_DIABETES_MELLITUS	0.0113131739772618	-0.817687	8.37396855116465	3.02849520535859e-16	4.33307775535921e-15	25.833666093939	KEGG_TYPE_I_DIABETES_MELLITUS	up
KEGG_LINOLEIC_ACID_METABOLISM	-0.0340306	0.724002841697644	-8.3336	4.13299367990925e-16	5.49097731759372e-15	25.5275087064673	KEGG_LINOLEIC_ACID_METABOLISM	down
KEGG_GLYCOSAMINOGLYCAN_BIOSYNTHESIS_HEPARAN_SULFATE	-0.0360956	0.339091947953482	-7.81249	2.05382620253304e-14	2.54674449114097e-13	21.6852456575741	KEGG_GLYCOSAMINOGLYCAN_BIOSYNTHESIS_HEPARAN_SULFATE	down
KEGG_HUNTINGTONS_DISEASE	0.0724655998565743	-0.457937	7.75013475614076	3.23301834077727e-14	3.75838382115358e-13	21.2393961756794	KEGG_HUNTINGTONS_DISEASE	up
KEGG_GLUTATHIONE_METABOLISM	0.0724015342002519	-0.243096	7.6838730170138	5.21920979772727e-14	5.71042954339571e-13	20.7688837509149	KEGG_GLUTATHIONE_METABOLISM	up
KEGG_PARKINSONS_DISEASE	0.090969675238431	-0.462844	7.28601607126118	8.62404545644452e-13	8.91151363832601e-12	18.0160408024587	KEGG_PARKINSONS_DISEASE	up
KEGG_VIBRIO_CHOLERAE_INFECTION	0.0600104599997349	-0.345609	7.26628802545544	9.87929012686636e-13	9.67130507156391e-12	17.8827960129203	KEGG_VIBRIO_CHOLERAE_INFECTION	up
KEGG_ECM_RECEPTOR_INTERACTION	0.0427630629823201	0.0267409317548096	7.21981877927198	1.35897723093975e-12	1.26384882477396e-11	17.570166929871	KEGG_ECM_RECEPTOR_INTERACTION	up
KEGG_SPLICEOSOME	0.0470853092369312	-0.546349	7.06071483879822	3.9975484233971e-12	3.54068574643743e-11	16.5128859880702	KEGG_SPLICEOSOME	up
KEGG_BASAL_CELL_CARCINOMA	-0.0354389	0.299401770339163	-6.98197	6.76873624899473e-12	5.72265882869554e-11	15.9971399003955	KEGG_BASAL_CELL_CARCINOMA	down
KEGG_HEDGEHOG_SIGNALING_PATHWAY	-0.0387364	0.122987834156647	-6.93859	9.02761513239829e-12	7.30059310706993e-11	15.7152098977478	KEGG_HEDGEHOG_SIGNALING_PATHWAY	down
KEGG_METABOLISM_OF_XENOBIOTICS_BY_CYTOCHROME_P450	0.0620902901484626	0.087785955647334	6.89669162502997	1.19060019438679e-11	9.2271515064976e-11	15.4443259467168	KEGG_METABOLISM_OF_XENOBIOTICS_BY_CYTOCHROME_P450	up
KEGG_CELL_ADHESION_MOLECULES_CAMS	0.0135303551755109	-0.630639	6.76974428750831	2.73029380990036e-11	2.03133859456587e-10	14.6324	KEGG_CELL_ADHESION_MOLECULES_CAMS	up
KEGG_RETINOL_METABOLISM	-0.0479917	0.200261082305166	-6.70757	4.08029822443849e-11	2.91898257594446e-10	14.2395153965698	KEGG_RETINOL_METABOLISM	down
KEGG_GLYCOLYSIS_GLUCONEOGENESIS	0.0638795352947684	-0.21788	6.64368445635982	6.14572688437777e-11	4.23372296479357e-10	13.8391699845277	KEGG_GLYCOLYSIS_GLUCONEOGENESIS	up
KEGG_DRUG_METABOLISM_CYTOCHROME_P450	0.0574271730784409	0.168559802984336	6.48317126514897	1.69498708452126e-10	1.12595570614627e-09	12.8482422298997	KEGG_DRUG_METABOLISM_CYTOCHROME_P450	up
KEGG_PROXIMAL_TUBULE_BICARBONATE_RECLAMATION	0.0694565231031523	-0.336482	6.47484901099944	1.78551001012435e-10	1.14518917890734e-09	12.7974497969008	KEGG_PROXIMAL_TUBULE_BICARBONATE_RECLAMATION	up
KEGG_CARDIAC_MUSCLE_CONTRACTION	0.116640668246659	-0.32207	6.46521433346451	1.89622975473947e-10	1.17566244793847e-09	12.7387196383715	KEGG_CARDIAC_MUSCLE_CONTRACTION	up
KEGG_GRAFT_VERSUS_HOST_DISEASE	0.0053006102800861	-0.869218	6.39474685168754	2.93761156952618e-10	1.76256694171571e-09	12.3115321218717	KEGG_GRAFT_VERSUS_HOST_DISEASE	up
KEGG_PRIMARY_IMMUNODEFICIENCY	-0.0289704	-0.45568	-6.33643	4.20713061054128e-10	2.44539466737712e-09	11.9611511826166	KEGG_PRIMARY_IMMUNODEFICIENCY	down
KEGG_ARACHIDONIC_ACID_METABOLISM	-0.0485995	-0.05076	-6.26138	6.65205178495839e-10	3.74933827879473e-09	11.5144430064954	KEGG_ARACHIDONIC_ACID_METABOLISM	down
KEGG_HISTIDINE_METABOLISM	0.0446628451085192	-0.10511	6.21751235187174	8.67595161427266e-10	4.7462558831021e-09	11.2555544841458	KEGG_HISTIDINE_METABOLISM	up
KEGG_GLYCOSPHINGOLIPID_BIOSYNTHESIS_GANGLIO_SERIES	-0.0442232	-0.136289	-6.0558	2.27844788739379e-09	1.21083230587213e-08	10.3152541017593	KEGG_GLYCOSPHINGOLIPID_BIOSYNTHESIS_GANGLIO_SERIES	down
KEGG_PRION_DISEASES	0.0497159993753848	-0.465559	6.02242877177622	2.77327490687755e-09	1.43285870188674e-08	10.1239992843467	KEGG_PRION_DISEASES	up
KEGG_GLYCINE_SERINE_AND_THREONINE_METABOLISM	-0.0244294	0.435137034584471	-6.00643	3.04637870223446e-09	1.53142280706921e-08	10.0326158462081	KEGG_GLYCINE_SERINE_AND_THREONINE_METABOLISM	down
KEGG_PYRUVATE_METABOLISM	0.0503694460785488	-0.336708	5.75367073754544	1.30531044579558e-08	6.38915112942049e-08	8.61850016144158	KEGG_PYRUVATE_METABOLISM	up
KEGG_PYRIMIDINE_METABOLISM	0.0320600705867619	-0.220481	5.70997824964924	1.66952138882924e-08	7.96233277749328e-08	8.37964550194816	KEGG_PYRIMIDINE_METABOLISM	up
KEGG_REGULATION_OF_ACTIN_CYTOSKELETON	0.0368415668245549	-0.235231	5.5896084459955	3.26147902402208e-08	1.51658774617027e-07	7.73020821127766	KEGG_REGULATION_OF_ACTIN_CYTOSKELETON	up
KEGG_T_CELL_RECEPTOR_SIGNALING_PATHWAY	-0.0283825	-0.251699	-5.58036	3.43186217453674e-08	1.55689357186301e-07	7.68085370947822	KEGG_T_CELL_RECEPTOR_SIGNALING_PATHWAY	down
KEGG_COMPLEMENT_AND_COAGULATION_CASCADES	0.0359199002073478	-0.341268	5.55207974034144	4.00864716553518e-08	1.77525803045129e-07	7.53031382654859	KEGG_COMPLEMENT_AND_COAGULATION_CASCADES	up
KEGG_TRYPTOPHAN_METABOLISM	0.0403712927309131	0.00690905780680764	5.40804862746088	8.74952086961576e-08	3.78467646918263e-07	6.77460779268116	KEGG_TRYPTOPHAN_METABOLISM	up
KEGG_VASOPRESSIN_REGULATED_WATER_REABSORPTION	0.0453594967444225	-0.371375	5.38756499157091	9.76271355568253e-08	4.12696527581125e-07	6.66861607562137	KEGG_VASOPRESSIN_REGULATED_WATER_REABSORPTION	up
KEGG_HEMATOPOIETIC_CELL_LINEAGE	0.0247229345547236	-0.390475	5.31791749087247	1.41321030084984e-07	5.84126924351267e-07	6.31099922543689	KEGG_HEMATOPOIETIC_CELL_LINEAGE	up
KEGG_SNARE_INTERACTIONS_IN_VESICULAR_TRANSPORT	0.0425851929263136	-0.385236	5.25960717424783	1.92003135637639e-07	7.76360504969584e-07	6.01489631553266	KEGG_SNARE_INTERACTIONS_IN_VESICULAR_TRANSPORT	up
KEGG_ENDOCYTOSIS	0.0174560600931273	-0.467041	5.22433411535658	2.30786018967187e-07	9.13323394210571e-07	5.83724193563768	KEGG_ENDOCYTOSIS	up
KEGG_LEISHMANIA_INFECTION	0.0181975968513823	-0.668005	5.09877302755221	4.40416476921595e-07	1.70661384807118e-06	5.21383384619141	KEGG_LEISHMANIA_INFECTION	up
KEGG_PPAR_SIGNALING_PATHWAY	0.0384257796719817	-0.208559	5.09297649007322	4.53604750596257e-07	1.72184660430416e-06	5.18539380403917	KEGG_PPAR_SIGNALING_PATHWAY	up
KEGG_ALPHA_LINOLENIC_ACID_METABOLISM	-0.0321166	0.543762048633927	-5.03707	6.02036070283794e-07	2.23957418145571e-06	4.91263268094077	KEGG_ALPHA_LINOLENIC_ACID_METABOLISM	down
KEGG_PROTEIN_EXPORT	0.0756340033262293	-0.425283	4.90194802369389	1.18009399288657e-06	4.27765694362099e-06	4.26498428106699	KEGG_PROTEIN_EXPORT	up
KEGG_ALANINE_ASPARTATE_AND_GLUTAMATE_METABOLISM	-0.0575974	0.211758427615763	-4.89924	1.19590409176501e-06	4.27765694362099e-06	4.25219008901427	KEGG_ALANINE_ASPARTATE_AND_GLUTAMATE_METABOLISM	down
KEGG_LEUKOCYTE_TRANSENDOTHELIAL_MIGRATION	0.0381495371103823	-0.302125	4.88854007242873	1.26050914722354e-06	4.42367361101092e-06	4.20161439764279	KEGG_LEUKOCYTE_TRANSENDOTHELIAL_MIGRATION	up
KEGG_SELENOAMINO_ACID_METABOLISM	-0.0324501	0.104516289228844	-4.88408	1.28842957957064e-06	4.43792410741e-06	4.18055675597448	KEGG_SELENOAMINO_ACID_METABOLISM	down
KEGG_GLYCOSYLPHOSPHATIDYLINOSITOL_GPI_ANCHOR_BIOSYNTHESIS	-0.0194644	0.142839832183711	-4.86226	1.43368878434748e-06	4.84847479797513e-06	4.07789773021318	KEGG_GLYCOSYLPHOSPHATIDYLINOSITOL_GPI_ANCHOR_BIOSYNTHESIS	down
KEGG_NITROGEN_METABOLISM	-0.0748522	0.269937791892903	-4.85705	1.47071734718503e-06	4.88488261743599e-06	4.0533977361631	KEGG_NITROGEN_METABOLISM	down
KEGG_O_GLYCAN_BIOSYNTHESIS	-0.0494707	-0.256452	-4.84568	1.55457107287631e-06	5.07281086938584e-06	4.00012838589073	KEGG_O_GLYCAN_BIOSYNTHESIS	down
KEGG_NEUROTROPHIN_SIGNALING_PATHWAY	0.0322036495179265	-0.377974	4.55537081775618	6.16761303503221e-06	1.97788969744136e-05	2.67924553049007	KEGG_NEUROTROPHIN_SIGNALING_PATHWAY	up
KEGG_INOSITOL_PHOSPHATE_METABOLISM	-0.0228687	-0.119345	-4.47929	8.74323976089014e-06	2.75634338224672e-05	2.34578924800334	KEGG_INOSITOL_PHOSPHATE_METABOLISM	down
KEGG_LIMONENE_AND_PINENE_DEGRADATION	0.0544663178350516	-0.249964	4.42881559103026	1.09902083661851e-05	3.40696459351737e-05	2.12748122841246	KEGG_LIMONENE_AND_PINENE_DEGRADATION	up
KEGG_AMYOTROPHIC_LATERAL_SCLEROSIS_ALS	0.0298847436791114	-0.508249	4.39229565161169	1.29499841572965e-05	3.94868369386417e-05	1.97099032251877	KEGG_AMYOTROPHIC_LATERAL_SCLEROSIS_ALS	up
KEGG_DRUG_METABOLISM_OTHER_ENZYMES	0.0414328793670942	-0.0808054	4.32746116468028	1.72794206922006e-05	5.18382620766017e-05	1.69619159400762	KEGG_DRUG_METABOLISM_OTHER_ENZYMES	up
KEGG_CITRATE_CYCLE_TCA_CYCLE	0.0337703726981214	-0.278344	4.3121753886531	1.84853263114471e-05	5.45757253004628e-05	1.63196745132035	KEGG_CITRATE_CYCLE_TCA_CYCLE	up
KEGG_RNA_POLYMERASE	0.0376976850489204	-0.35871	4.14236535692608	3.85726937463903e-05	0.000112101891200447	0.933021194340149	KEGG_RNA_POLYMERASE	up
KEGG_INSULIN_SIGNALING_PATHWAY	0.0210054492523195	-0.395343	4.0801828755104	5.01756626501711e-05	0.000143579588506644	0.683759639512154	KEGG_INSULIN_SIGNALING_PATHWAY	up
KEGG_SULFUR_METABOLISM	-0.031592	-0.097423	-3.99611	7.12121626103817e-05	0.000200688821901985	0.352460071298177	KEGG_SULFUR_METABOLISM	down
KEGG_GNRH_SIGNALING_PATHWAY	0.0301313129646137	-0.271946	3.97198753731558	7.86461063560475e-05	0.000218330981824251	0.25862922869168	KEGG_GNRH_SIGNALING_PATHWAY	up
KEGG_NUCLEOTIDE_EXCISION_REPAIR	0.0205992686535113	-0.276458	3.92427988030722	9.55675829425895e-05	0.000261405447460612	0.0746410810913698	KEGG_NUCLEOTIDE_EXCISION_REPAIR	up
KEGG_RNA_DEGRADATION	0.0223769217553172	-0.450427	3.86609534219727	0.000120876867894162	0.000325841991714699	-0.146871	KEGG_RNA_DEGRADATION	up
KEGG_RIBOFLAVIN_METABOLISM	0.0412579441963316	-0.259171	3.86166442231717	0.000123043820166245	0.000326945007870308	-0.16361	KEGG_RIBOFLAVIN_METABOLISM	up
KEGG_GLYCOSPHINGOLIPID_BIOSYNTHESIS_GLOBO_SERIES	-0.0251037	-0.106503	-3.84503	0.000131509480002	0.000344517792681297	-0.226277	KEGG_GLYCOSPHINGOLIPID_BIOSYNTHESIS_GLOBO_SERIES	down
KEGG_CYTOKINE_CYTOKINE_RECEPTOR_INTERACTION	-0.0158901	-0.238028	-3.83192	0.000138570165200552	0.000357972926768093	-0.275512	KEGG_CYTOKINE_CYTOKINE_RECEPTOR_INTERACTION	down
KEGG_BUTANOATE_METABOLISM	0.0314080434878051	-0.201655	3.77872814371597	0.000171040549331739	0.000435801947612376	-0.473527	KEGG_BUTANOATE_METABOLISM	up
KEGG_BETA_ALANINE_METABOLISM	0.0274124968273503	-0.256841	3.68050211323228	0.000250653897177441	0.000630021957770325	-0.832218	KEGG_BETA_ALANINE_METABOLISM	up
KEGG_ABC_TRANSPORTERS	-0.00923262	-0.542146	-3.65311	0.000278416875750062	0.000690473851860154	-0.930626	KEGG_ABC_TRANSPORTERS	down
KEGG_AMINOACYL_TRNA_BIOSYNTHESIS	-0.00919778	-0.109597	-3.6129	0.000324442709635268	0.000784807811433217	-1.0738	KEGG_AMINOACYL_TRNA_BIOSYNTHESIS	down
KEGG_GLYCOSPHINGOLIPID_BIOSYNTHESIS_LACTO_AND_NEOLACTO_SERIES	-0.0314718	0.0206492318651299	-3.61253	0.000324893556346009	0.000784807811433217	-1.0751	KEGG_GLYCOSPHINGOLIPID_BIOSYNTHESIS_LACTO_AND_NEOLACTO_SERIES	down
KEGG_GLYCOSAMINOGLYCAN_BIOSYNTHESIS_KERATAN_SULFATE	-0.0355387	-0.187531	-3.55575	0.000402255833287252	0.000959225448608063	-1.27467	KEGG_GLYCOSAMINOGLYCAN_BIOSYNTHESIS_KERATAN_SULFATE	down
KEGG_OOCYTE_MEIOSIS	0.023830146005044	-0.3187	3.5210429032459	0.000457697973846265	0.00107268831478557	-1.39514	KEGG_OOCYTE_MEIOSIS	up
KEGG_HOMOLOGOUS_RECOMBINATION	0.0320994386088486	-0.321426	3.51888488730611	0.000461371318187341	0.00107268831478557	-1.40259	KEGG_HOMOLOGOUS_RECOMBINATION	up
KEGG_SPHINGOLIPID_METABOLISM	-0.0170085	-0.229612	-3.50226	0.000490614686585589	0.00112659668771506	-1.45988	KEGG_SPHINGOLIPID_METABOLISM	down
KEGG_OTHER_GLYCAN_DEGRADATION	0.0223373396397331	-0.479124	3.47244579072816	0.00054742007565758	0.00124170895210134	-1.56192	KEGG_OTHER_GLYCAN_DEGRADATION	up
KEGG_CYTOSOLIC_DNA_SENSING_PATHWAY	0.0274815596016882	-0.391448	3.43739394998274	0.000622051932992593	0.00139399589803159	-1.68082	KEGG_CYTOSOLIC_DNA_SENSING_PATHWAY	up
KEGG_STEROID_BIOSYNTHESIS	-0.0204028	-0.0689255	-3.43014	0.000638637106998675	0.00141412502263992	-1.70528	KEGG_STEROID_BIOSYNTHESIS	down
KEGG_FOCAL_ADHESION	0.0190994442454817	-0.26321	3.41128434285814	0.000683696325234704	0.00149608842933712	-1.76863	KEGG_FOCAL_ADHESION	up
KEGG_STEROID_HORMONE_BIOSYNTHESIS	0.00888033073667646	-0.229635	3.36254235826349	0.000814264153218839	0.00176108293603144	-1.93082	KEGG_STEROID_HORMONE_BIOSYNTHESIS	up
KEGG_GLYCOSAMINOGLYCAN_BIOSYNTHESIS_CHONDROITIN_SULFATE	-0.0249517	-0.0409182	-3.23568	0.00127057740480508	0.00271640686544534	-2.34234	KEGG_GLYCOSAMINOGLYCAN_BIOSYNTHESIS_CHONDROITIN_SULFATE	down
KEGG_FC_GAMMA_R_MEDIATED_PHAGOCYTOSIS	0.0235916383395078	-0.235127	3.22281339442977	0.00132818288656328	0.00280729564659966	-2.38324	KEGG_FC_GAMMA_R_MEDIATED_PHAGOCYTOSIS	up
KEGG_ETHER_LIPID_METABOLISM	-0.0216646	0.0227414351207463	-3.14719	0.0017183678969409	0.00356326670137841	-2.62033	KEGG_ETHER_LIPID_METABOLISM	down
KEGG_LONG_TERM_POTENTIATION	0.0254311551296998	-0.401182	3.14618773669573	0.00172416130711858	0.00356326670137841	-2.62342	KEGG_LONG_TERM_POTENTIATION	up
KEGG_PHENYLALANINE_METABOLISM	0.0347718211035285	-0.0374987	3.07894839823573	0.00215846500196887	0.00441180758644187	-2.82956	KEGG_PHENYLALANINE_METABOLISM	up
KEGG_NON_HOMOLOGOUS_END_JOINING	0.0592704749398564	-0.404541	3.04829322059221	0.00238806673556747	0.00480482267390559	-2.9221	KEGG_NON_HOMOLOGOUS_END_JOINING	up
KEGG_PENTOSE_PHOSPHATE_PATHWAY	0.0366989073043205	-0.126732	3.04646907554639	0.00240241133695279	0.00480482267390559	-2.92758	KEGG_PENTOSE_PHOSPHATE_PATHWAY	up
KEGG_EPITHELIAL_CELL_SIGNALING_IN_HELICOBACTER_PYLORI_INFECTION	0.0224322099323848	-0.336824	3.0336841360183	0.00250518798318589	0.00495707409438911	-2.96589	KEGG_EPITHELIAL_CELL_SIGNALING_IN_HELICOBACTER_PYLORI_INFECTION	up
KEGG_PRIMARY_BILE_ACID_BIOSYNTHESIS	-0.0293526	0.0112661668206794	-3.02824	0.00255019478669128	0.00499301295078504	-2.98216	KEGG_PRIMARY_BILE_ACID_BIOSYNTHESIS	down
KEGG_ACUTE_MYELOID_LEUKEMIA	0.0215582357928371	-0.39415	2.91808045234324	0.0036347524494006	0.00704233287071366	-3.30513	KEGG_ACUTE_MYELOID_LEUKEMIA	up
KEGG_TERPENOID_BACKBONE_BIOSYNTHESIS	-0.0291598	-0.0430632	-2.85564	0.00442211256152246	0.00847951480869255	-3.48301	KEGG_TERPENOID_BACKBONE_BIOSYNTHESIS	down
KEGG_TYROSINE_METABOLISM	0.0159584449542448	0.162414562148028	2.76053064092634	0.00592168535441196	0.0112391171012309	-3.74674	KEGG_TYROSINE_METABOLISM	up
KEGG_GALACTOSE_METABOLISM	0.0222068290179603	-0.322914	2.72100638646728	0.00666990184309631	0.0125313307355143	-3.85376	KEGG_GALACTOSE_METABOLISM	up
KEGG_PROSTATE_CANCER	0.0160955419706741	-0.325483	2.63402991626408	0.00862409207462353	0.0160408112587998	-4.08395	KEGG_PROSTATE_CANCER	up
KEGG_RIG_I_LIKE_RECEPTOR_SIGNALING_PATHWAY	0.0194085274640486	-0.408543	2.62614718143512	0.00882436170407482	0.0162508047223556	-4.10445	KEGG_RIG_I_LIKE_RECEPTOR_SIGNALING_PATHWAY	up
KEGG_PROGESTERONE_MEDIATED_OOCYTE_MATURATION	0.0153017258946831	-0.28138	2.61912223566364	0.00900633633817767	0.0164233192049122	-4.12267	KEGG_PROGESTERONE_MEDIATED_OOCYTE_MATURATION	up
KEGG_VEGF_SIGNALING_PATHWAY	-0.0178928	-0.255111	-2.60683	0.00933284267143211	0.016853482882392	-4.15444	KEGG_VEGF_SIGNALING_PATHWAY	down
KEGG_RENIN_ANGIOTENSIN_SYSTEM	-0.0279065	0.106305679230511	-2.59148	0.00975540236818764	0.0174471619277202	-4.1939	KEGG_RENIN_ANGIOTENSIN_SYSTEM	down
KEGG_UBIQUITIN_MEDIATED_PROTEOLYSIS	0.014246134278813	-0.342684	2.54244804146517	0.0112220100646993	0.0198789892574674	-4.31841	KEGG_UBIQUITIN_MEDIATED_PROTEOLYSIS	up
KEGG_MATURITY_ONSET_DIABETES_OF_THE_YOUNG	0.0408112328746759	-0.286796	2.53324728032554	0.0115181148845127	0.0202110317784845	-4.34152	KEGG_MATURITY_ONSET_DIABETES_OF_THE_YOUNG	up
KEGG_MELANOMA	-0.0142356	-0.238767	-2.51743	0.0120434015289185	0.0209352587325125	-4.38104	KEGG_MELANOMA	down
KEGG_ALDOSTERONE_REGULATED_SODIUM_REABSORPTION	0.0192350089868856	-0.293318	2.44548834449318	0.014710711407571	0.0253351140908168	-4.55776	KEGG_ALDOSTERONE_REGULATED_SODIUM_REABSORPTION	up
KEGG_GLYOXYLATE_AND_DICARBOXYLATE_METABOLISM	0.0191750305303641	-0.181274	2.35234867392563	0.0189310174766687	0.03230430505193	-4.77906	KEGG_GLYOXYLATE_AND_DICARBOXYLATE_METABOLISM	up
KEGG_REGULATION_OF_AUTOPHAGY	0.0285181210537044	-0.198552	2.31177720064223	0.0210791374524884	0.0353806092953037	-4.87281	KEGG_REGULATION_OF_AUTOPHAGY	up
KEGG_NOTCH_SIGNALING_PATHWAY	0.0167927831362538	-0.344406	2.31114490482765	0.0211142345794554	0.0353806092953037	-4.87426	KEGG_NOTCH_SIGNALING_PATHWAY	up
KEGG_CELL_CYCLE	0.0136961304734832	-0.236453	2.20846942065304	0.0275346033126769	0.0457271090728385	-5.10428	KEGG_CELL_CYCLE	up
KEGG_MTOR_SIGNALING_PATHWAY	0.0156056819999772	-0.329297	2.18871034897326	0.0289472841480614	0.0476477420490214	-5.14736	KEGG_MTOR_SIGNALING_PATHWAY	up
KEGG_FATTY_ACID_METABOLISM	0.020153307255474	-0.329025	2.16369033871793	0.0308254565883148	0.0502941660125136	-5.20137	KEGG_FATTY_ACID_METABOLISM	up
KEGG_VALINE_LEUCINE_AND_ISOLEUCINE_BIOSYNTHESIS	-0.00670738	-0.395525	-2.14724	0.0321169577180875	0.0519456881353416	-5.23655	KEGG_VALINE_LEUCINE_AND_ISOLEUCINE_BIOSYNTHESIS	down
KEGG_HYPERTROPHIC_CARDIOMYOPATHY_HCM	-0.0141072	-0.175772	-2.10303	0.0358193429632154	0.0574344637168798	-5.32976	KEGG_HYPERTROPHIC_CARDIOMYOPATHY_HCM	down
KEGG_RENAL_CELL_CARCINOMA	0.0163778575685465	-0.306022	2.09706964150064	0.0363452843570345	0.0577796828240035	-5.34218	KEGG_RENAL_CELL_CARCINOMA	up
KEGG_PORPHYRIN_AND_CHLOROPHYLL_METABOLISM	-0.0207021	-0.0132381	-2.09057	0.0369265978219086	0.0582063321599577	-5.35569	KEGG_PORPHYRIN_AND_CHLOROPHYLL_METABOLISM	down
KEGG_OLFACTORY_TRANSDUCTION	0.0250735350994275	-0.131856	2.03876470675936	0.04184840202274	0.0653966514878867	-5.46185	KEGG_OLFACTORY_TRANSDUCTION	up
KEGG_TASTE_TRANSDUCTION	0.0217623216254428	-0.325458	2.03535128165809	0.0421913880567011	0.0653966514878867	-5.46875	KEGG_TASTE_TRANSDUCTION	up
KEGG_MELANOGENESIS	0.0131371327908148	-0.158284	2.00275911015362	0.0455879833151198	0.070077395839771	-5.53409	KEGG_MELANOGENESIS	up
KEGG_AXON_GUIDANCE	0.0115256161479537	-0.103429	1.97782720683243	0.0483396370138274	0.0732381906739977	-5.58336	KEGG_AXON_GUIDANCE	up
KEGG_NICOTINATE_AND_NICOTINAMIDE_METABOLISM	-0.0230002	-0.288486	-1.97543	0.0486118025271659	0.0732381906739977	-5.58807	KEGG_NICOTINATE_AND_NICOTINAMIDE_METABOLISM	down
KEGG_GLYCEROPHOSPHOLIPID_METABOLISM	-0.00516501	-0.293345	-1.97355	0.0488254604493318	0.0732381906739977	-5.59175	KEGG_GLYCEROPHOSPHOLIPID_METABOLISM	down
KEGG_TOLL_LIKE_RECEPTOR_SIGNALING_PATHWAY	0.0108269216592723	-0.392518	1.90103116395553	0.0577080154811166	0.0858695270359016	-5.7313	KEGG_TOLL_LIKE_RECEPTOR_SIGNALING_PATHWAY	no
KEGG_CHEMOKINE_SIGNALING_PATHWAY	0.00976842701880898	-0.334837	1.86096644835731	0.0631675955897673	0.093247403013466	-5.80617	KEGG_CHEMOKINE_SIGNALING_PATHWAY	no
KEGG_FRUCTOSE_AND_MANNOSE_METABOLISM	0.0141319673000378	-0.0394339	1.7896243091184	0.073946123744977	0.108299047374533	-5.9356	KEGG_FRUCTOSE_AND_MANNOSE_METABOLISM	no
KEGG_PROPANOATE_METABOLISM	0.0132496834535665	-0.238871	1.6882323858025	0.0918116525977083	0.133413807681045	-6.1109	KEGG_PROPANOATE_METABOLISM	no
KEGG_ASCORBATE_AND_ALDARATE_METABOLISM	0.0202109328577919	-0.0356499	1.65719512385998	0.0979277237050121	0.141198113249087	-6.16254	KEGG_ASCORBATE_AND_ALDARATE_METABOLISM	no
KEGG_GLYCOSAMINOGLYCAN_DEGRADATION	0.0185777672657831	-0.150034	1.55220371858334	0.121065070846809	0.172222361069641	-6.33017	KEGG_GLYCOSAMINOGLYCAN_DEGRADATION	no
KEGG_DILATED_CARDIOMYOPATHY	-0.0101828	-0.225252	-1.55124	0.121296394086683	0.172222361069641	-6.33166	KEGG_DILATED_CARDIOMYOPATHY	no
KEGG_STARCH_AND_SUCROSE_METABOLISM	-0.0114574	-0.125342	-1.51344	0.130618169606169	0.184052875354147	-6.3893	KEGG_STARCH_AND_SUCROSE_METABOLISM	no
KEGG_PURINE_METABOLISM	0.0061074577165921	-0.147109	1.5003506606744	0.133974086657692	0.187362256528802	-6.40894	KEGG_PURINE_METABOLISM	no
KEGG_ADHERENS_JUNCTION	0.00975532323810274	-0.263887	1.4401630854629	0.150267959695585	0.208580899278947	-6.49703	KEGG_ADHERENS_JUNCTION	no
KEGG_CIRCADIAN_RHYTHM_MAMMAL	-0.0137599	-0.0387882	-1.39655	0.162990018567784	0.22456402558228	-6.55862	KEGG_CIRCADIAN_RHYTHM_MAMMAL	no
KEGG_VALINE_LEUCINE_AND_ISOLEUCINE_DEGRADATION	-0.00692203	-0.079042	-1.39004	0.164956887918637	0.225602802594607	-6.56765	KEGG_VALINE_LEUCINE_AND_ISOLEUCINE_DEGRADATION	no
KEGG_ENDOMETRIAL_CANCER	-0.00961493	-0.390369	-1.33467	0.182418332532974	0.247662845628709	-6.64279	KEGG_ENDOMETRIAL_CANCER	no
KEGG_FOLATE_BIOSYNTHESIS	-0.0225802	-0.202214	-1.32186	0.186645266619043	0.25126337247113	-6.65973	KEGG_FOLATE_BIOSYNTHESIS	no
KEGG_PATHOGENIC_ESCHERICHIA_COLI_INFECTION	0.0131541638698044	-0.402667	1.31848531076723	0.187772090180038	0.25126337247113	-6.66417	KEGG_PATHOGENIC_ESCHERICHIA_COLI_INFECTION	no
KEGG_BASAL_TRANSCRIPTION_FACTORS	0.00627477252682845	-0.349426	1.27320299010022	0.203368306059981	0.27018932090826	-6.72263	KEGG_BASAL_TRANSCRIPTION_FACTORS	no
KEGG_PANCREATIC_CANCER	0.00953662160438112	-0.301956	1.21764122835376	0.223770279520971	0.295186326176599	-6.79158	KEGG_PANCREATIC_CANCER	no
KEGG_TAURINE_AND_HYPOTAURINE_METABOLISM	-0.0157528	-0.0905295	-1.20918	0.227000726850284	0.297338980240513	-6.80181	KEGG_TAURINE_AND_HYPOTAURINE_METABOLISM	no
KEGG_NOD_LIKE_RECEPTOR_SIGNALING_PATHWAY	0.0079668089483072	-0.429391	1.11825769318439	0.26384023263829	0.343176806088964	-6.90727	KEGG_NOD_LIKE_RECEPTOR_SIGNALING_PATHWAY	no
KEGG_CALCIUM_SIGNALING_PATHWAY	0.00485571154439109	-0.0917744	1.1104986074949	0.267165206367907	0.345088391558547	-6.91588	KEGG_CALCIUM_SIGNALING_PATHWAY	no
KEGG_LONG_TERM_DEPRESSION	0.00797866998294283	-0.194289	1.03439603588451	0.301307965083494	0.38650538969331	-6.99725	KEGG_LONG_TERM_DEPRESSION	no
KEGG_TYPE_II_DIABETES_MELLITUS	0.00618579104844447	-0.391684	0.977805064714159	0.328508251490132	0.41851051217236	-7.05403	KEGG_TYPE_II_DIABETES_MELLITUS	no
KEGG_DNA_REPLICATION	0.00630879050919675	-0.130008	0.962158901195266	0.336301743617387	0.425524655189347	-7.06916	KEGG_DNA_REPLICATION	no
KEGG_BLADDER_CANCER	0.00812988857176872	-0.314349	0.904496938050868	0.366042869706344	0.460026849766081	-7.12284	KEGG_BLADDER_CANCER	no
KEGG_PANTOTHENATE_AND_COA_BIOSYNTHESIS	-0.0107936	-0.280896	-0.889219	0.374190716624463	0.466283002337283	-7.13651	KEGG_PANTOTHENATE_AND_COA_BIOSYNTHESIS	no
KEGG_N_GLYCAN_BIOSYNTHESIS	0.00537993255315512	-0.105482	0.885789892479627	0.37603467930426	0.466283002337283	-7.13954	KEGG_N_GLYCAN_BIOSYNTHESIS	no
KEGG_FC_EPSILON_RI_SIGNALING_PATHWAY	-0.00513831	-0.3252	-0.863154	0.38834837699012	0.478362901458029	-7.15929	KEGG_FC_EPSILON_RI_SIGNALING_PATHWAY	no
KEGG_NATURAL_KILLER_CELL_MEDIATED_CYTOTOXICITY	0.00209569684288757	-0.66412	0.824981074005089	0.409663130462303	0.500012001252327	-7.19143	KEGG_NATURAL_KILLER_CELL_MEDIATED_CYTOTOXICITY	no
KEGG_ARGININE_AND_PROLINE_METABOLISM	-0.00610603	-0.0661239	-0.822099	0.411300194578528	0.500012001252327	-7.1938	KEGG_ARGININE_AND_PROLINE_METABOLISM	no
KEGG_ARRHYTHMOGENIC_RIGHT_VENTRICULAR_CARDIOMYOPATHY_ARVC	-0.00581232	-0.136642	-0.754409	0.450857132218388	0.544541731120911	-7.24703	KEGG_ARRHYTHMOGENIC_RIGHT_VENTRICULAR_CARDIOMYOPATHY_ARVC	no
KEGG_MISMATCH_REPAIR	0.00527058165669717	-0.150129	0.733653205210131	0.463405551623077	0.556086661947692	-7.26244	KEGG_MISMATCH_REPAIR	no
KEGG_GAP_JUNCTION	0.00406719378171949	-0.34949	0.719415423203262	0.472124893183584	0.562918141872735	-7.27276	KEGG_GAP_JUNCTION	no
KEGG_SMALL_CELL_LUNG_CANCER	-0.00380595	-0.273576	-0.709671	0.47814415181992	0.566463772219778	-7.27971	KEGG_SMALL_CELL_LUNG_CANCER	no
KEGG_TGF_BETA_SIGNALING_PATHWAY	0.00323905075614109	-0.192042	0.695780868330089	0.48679680201409	0.572612396962216	-7.28945	KEGG_TGF_BETA_SIGNALING_PATHWAY	no
KEGG_GLIOMA	0.00504064060739867	-0.341877	0.691482814052368	0.489491242564475	0.572612396962216	-7.29243	KEGG_GLIOMA	no
KEGG_APOPTOSIS	0.00380133816238815	-0.381577	0.664082538874149	0.506855967562641	0.589220062291571	-7.31096	KEGG_APOPTOSIS	no
KEGG_NON_SMALL_CELL_LUNG_CANCER	0.00474918029600085	-0.388589	0.64108414964323	0.521677658492429	0.602683506084421	-7.32594	KEGG_NON_SMALL_CELL_LUNG_CANCER	no
KEGG_MAPK_SIGNALING_PATHWAY	0.00234015727274556	-0.341767	0.625603154988502	0.531778998399766	0.610561072236768	-7.33572	KEGG_MAPK_SIGNALING_PATHWAY	no
KEGG_B_CELL_RECEPTOR_SIGNALING_PATHWAY	-0.00392596	-0.338163	-0.613887	0.539489090500985	0.61561331799499	-7.34297	KEGG_B_CELL_RECEPTOR_SIGNALING_PATHWAY	no
KEGG_PENTOSE_AND_GLUCURONATE_INTERCONVERSIONS	-0.00800636	-0.0853847	-0.599012	0.54935840724625	0.623052827730503	-7.35197	KEGG_PENTOSE_AND_GLUCURONATE_INTERCONVERSIONS	no
KEGG_PHOSPHATIDYLINOSITOL_SIGNALING_SYSTEM	-0.00314729	-0.211381	-0.584377	0.559154735435506	0.630319883581843	-7.36062	KEGG_PHOSPHATIDYLINOSITOL_SIGNALING_SYSTEM	no
KEGG_CHRONIC_MYELOID_LEUKEMIA	0.0037173845346441	-0.397617	0.569167900364264	0.569424621256373	0.636781919130492	-7.36937	KEGG_CHRONIC_MYELOID_LEUKEMIA	no
KEGG_BIOSYNTHESIS_OF_UNSATURATED_FATTY_ACIDS	-0.00488103	-0.0696877	-0.561917	0.574352318643696	0.636781919130492	-7.37347	KEGG_BIOSYNTHESIS_OF_UNSATURATED_FATTY_ACIDS	no
KEGG_AMINO_SUGAR_AND_NUCLEOTIDE_SUGAR_METABOLISM	0.00333151531567283	-0.119351	0.560734437005429	0.575157862440444	0.636781919130492	-7.37413	KEGG_AMINO_SUGAR_AND_NUCLEOTIDE_SUGAR_METABOLISM	no
KEGG_NEUROACTIVE_LIGAND_RECEPTOR_INTERACTION	-0.00269603	0.0571422680355653	-0.543746	0.586789482712073	0.638845869368453	-7.38349	KEGG_NEUROACTIVE_LIGAND_RECEPTOR_INTERACTION	no
KEGG_CYSTEINE_AND_METHIONINE_METABOLISM	-0.00394447	-0.256839	-0.543597	0.586891928259551	0.638845869368453	-7.38357	KEGG_CYSTEINE_AND_METHIONINE_METABOLISM	no
KEGG_LYSINE_DEGRADATION	0.00286684590277983	-0.198974	0.542965797878118	0.587326041193578	0.638845869368453	-7.38392	KEGG_LYSINE_DEGRADATION	no
KEGG_COLORECTAL_CANCER	-0.00397074	-0.289908	-0.53237	0.594638615809718	0.643039433375625	-7.3896	KEGG_COLORECTAL_CANCER	no
KEGG_WNT_SIGNALING_PATHWAY	-0.00204425	-0.282882	-0.496508	0.61969161910623	0.66579624381976	-7.40802	KEGG_WNT_SIGNALING_PATHWAY	no
KEGG_ONE_CARBON_POOL_BY_FOLATE	0.00602423325652668	-0.222307	0.492045027561874	0.622841647444292	0.66579624381976	-7.41022	KEGG_ONE_CARBON_POOL_BY_FOLATE	no
KEGG_VASCULAR_SMOOTH_MUSCLE_CONTRACTION	0.00284429651594129	-0.137451	0.481651512435431	0.630203935373967	0.669816754168902	-7.41527	KEGG_VASCULAR_SMOOTH_MUSCLE_CONTRACTION	no
KEGG_BASE_EXCISION_REPAIR	-0.0033371	-0.047173	-0.425311	0.670740436246255	0.708850688305702	-7.44078	KEGG_BASE_EXCISION_REPAIR	no
KEGG_GLYCEROLIPID_METABOLISM	0.002301002225817	-0.24732	0.402222318014268	0.687643099584026	0.722608002952705	-7.45032	KEGG_GLYCEROLIPID_METABOLISM	no
KEGG_ERBB_SIGNALING_PATHWAY	0.00178711873699694	-0.377315	0.265581049338666	0.79064000963748	0.826174392093097	-7.49587	KEGG_ERBB_SIGNALING_PATHWAY	no
KEGG_PATHWAYS_IN_CANCER	0.00107585832242993	-0.242535	0.257777208111329	0.796654552512709	0.827808641158457	-7.49791	KEGG_PATHWAYS_IN_CANCER	no
KEGG_ADIPOCYTOKINE_SIGNALING_PATHWAY	-0.00162575	-0.328006	-0.250462	0.802303719853445	0.829047177181893	-7.49977	KEGG_ADIPOCYTOKINE_SIGNALING_PATHWAY	no
KEGG_TIGHT_JUNCTION	0.000637564069220109	-0.267853	0.114422738936548	0.908935472048348	0.933501203045954	-7.52455	KEGG_TIGHT_JUNCTION	no
KEGG_THYROID_CANCER	-0.0011701	-0.353207	-0.10775	0.914224937079704	0.933501203045954	-7.52529	KEGG_THYROID_CANCER	no
KEGG_DORSO_VENTRAL_AXIS_FORMATION	0.00128413167687297	-0.379316	0.102429936766429	0.918444732029083	0.933501203045954	-7.52585	KEGG_DORSO_VENTRAL_AXIS_FORMATION	no
KEGG_JAK_STAT_SIGNALING_PATHWAY	0.000329477869579264	-0.27772	0.0577279499993515	0.953981790119518	0.964351157403426	-7.52942	KEGG_JAK_STAT_SIGNALING_PATHWAY	no
KEGG_PEROXISOME	0.000190902445694918	-0.170166	0.033255396005234	0.97348039463264	0.978742450819844	-7.53053	KEGG_PEROXISOME	no
KEGG_P53_SIGNALING_PATHWAY	8.06528502750314e-06	-0.252554	0.00137528992352448	0.998903069240657	0.998903069240657	-7.53109	KEGG_P53_SIGNALING_PATHWAY	no
