# Supplementary material for: Neutrophil-mediated immune dysregulation in recurrent miscarriage: implications of APP–CD74 signaling and CXCL1 as diagnostic biomarkers
Source: Front Immunol. 2025 Dec 4;16:1707497. doi: 10.3389/fimmu.2025.1707497 (PMC12711488; doi:10.3389/fimmu.2025.1707497)
Supplement: Supplementary file 14 [file Table9.xlsx]

## Sheet: Table_S9_GO_branchPoint1_cluste
	ONTOLOGY	ID	Description	GeneRatio	BgRatio	pvalue	p.adjust	qvalue	geneID	Count	cluster
GO:0010820	BP	GO:0010820	positive regulation of T cell chemotaxis	45697	15/18723	2.14974281568705e-05	0.00393460174835804	0.00170899045468848	XCL2/XCL1	2	1
GO:0010819	BP	GO:0010819	regulation of T cell chemotaxis	45697	16/18723	2.4562364319909e-05	0.00393460174835804	0.00170899045468848	XCL2/XCL1	2	1
GO:0140131	BP	GO:0140131	positive regulation of lymphocyte chemotaxis	45697	19/18723	3.49751973625644e-05	0.00393460174835804	0.00170899045468848	XCL2/XCL1	2	1
GO:2001185	BP	GO:2001185	regulation of CD8-positive, alpha-beta T cell activation	45697	19/18723	3.49751973625644e-05	0.00393460174835804	0.00170899045468848	XCL1/RUNX3	2	1
GO:0051250	BP	GO:0051250	negative regulation of lymphocyte activation	45725	157/18723	4.68237845008031e-05	0.00393460174835804	0.00170899045468848	XCL1/RUNX3/ID2	3	1
GO:1901623	BP	GO:1901623	regulation of lymphocyte chemotaxis	45697	25/18723	6.12682638527752e-05	0.00393460174835804	0.00170899045468848	XCL2/XCL1	2	1
GO:0036037	BP	GO:0036037	CD8-positive, alpha-beta T cell activation	45697	27/18723	7.16481278235337e-05	0.00393460174835804	0.00170899045468848	XCL1/RUNX3	2	1
GO:0010818	BP	GO:0010818	T cell chemotaxis	45697	28/18723	7.71402841234407e-05	0.00393460174835804	0.00170899045468848	XCL2/XCL1	2	1
GO:0002695	BP	GO:0002695	negative regulation of leukocyte activation	45725	187/18723	7.87935124961472e-05	0.00393460174835804	0.00170899045468848	XCL1/RUNX3/ID2	3	1
GO:2000406	BP	GO:2000406	positive regulation of T cell migration	45697	29/18723	8.2833721018064e-05	0.00393460174835804	0.00170899045468848	XCL2/XCL1	2	1
GO:2000515	BP	GO:2000515	negative regulation of CD4-positive, alpha-beta T cell activation	45697	32/18723	0.000101120199438292	0.00436655406665353	0.00189660852534979	XCL1/RUNX3	2	1
GO:0050866	BP	GO:0050866	negative regulation of cell activation	45725	210/18723	0.000111167842827044	0.0044003937785705	0.00191130677141234	XCL1/RUNX3/ID2	3	1
GO:2000403	BP	GO:2000403	positive regulation of lymphocyte migration	45697	35/18723	0.000121212749286578	0.00442892737777879	0.00192370031256431	XCL2/XCL1	2	1
GO:2000404	BP	GO:2000404	regulation of T cell migration	45697	42/18723	0.000175096047534405	0.00581373165424274	0.0025251887074384	XCL2/XCL1	2	1
GO:0046636	BP	GO:0046636	negative regulation of alpha-beta T cell activation	45697	43/18723	0.000183591525923455	0.00581373165424274	0.0025251887074384	XCL1/RUNX3	2	1
GO:0043547	BP	GO:0043547	positive regulation of GTPase activity	45725	255/18723	0.000197386545735204	0.00585991307651386	0.00254524756342763	XCL2/XCL1/RGS1	3	1
GO:0045620	BP	GO:0045620	negative regulation of lymphocyte differentiation	45697	55/18723	0.000301017357675593	0.00841077911152392	0.00365321375259543	RUNX3/ID2	2	1
GO:2000401	BP	GO:2000401	regulation of lymphocyte migration	45697	61/18723	0.000370395947716666	0.00922825678784497	0.0040082843887371	XCL2/XCL1	2	1
GO:0048247	BP	GO:0048247	lymphocyte chemotaxis	45697	64/18723	0.000407737520661181	0.00922825678784497	0.0040082843887371	XCL2/XCL1	2	1
GO:0071677	BP	GO:0071677	positive regulation of mononuclear cell migration	45697	65/18723	0.000420576646785631	0.00922825678784497	0.0040082843887371	XCL2/XCL1	2	1
GO:0072678	BP	GO:0072678	T cell migration	45697	66/18723	0.000433611492082857	0.00922825678784497	0.0040082843887371	XCL2/XCL1	2	1
GO:0046635	BP	GO:0046635	positive regulation of alpha-beta T cell activation	45697	67/18723	0.000446841907621967	0.00922825678784497	0.0040082843887371	XCL1/RUNX3	2	1
GO:2000514	BP	GO:2000514	regulation of CD4-positive, alpha-beta T cell activation	45697	67/18723	0.000446841907621967	0.00922825678784497	0.0040082843887371	XCL1/RUNX3	2	1
GO:0002548	BP	GO:0002548	monocyte chemotaxis	45697	70/18723	0.000487705087464189	0.00934919766312488	0.00406081494065923	XCL2/XCL1	2	1
GO:0043087	BP	GO:0043087	regulation of GTPase activity	45725	348/18723	0.000492063034901309	0.00934919766312488	0.00406081494065923	XCL2/XCL1/RGS1	3	1
GO:0070098	BP	GO:0070098	chemokine-mediated signaling pathway	45697	88/18723	0.000769594369082914	0.0140598971274763	0.00610690268584012	XCL2/XCL1	2	1
GO:0002690	BP	GO:0002690	positive regulation of leukocyte chemotaxis	45697	94/18723	0.000877446459512981	0.014825106128656	0.00643927047361015	XCL2/XCL1	2	1
GO:1990868	BP	GO:1990868	response to chemokine	45697	97/18723	0.00093395878647985	0.014825106128656	0.00643927047361015	XCL2/XCL1	2	1
GO:1990869	BP	GO:1990869	cellular response to chemokine	45697	97/18723	0.00093395878647985	0.014825106128656	0.00643927047361015	XCL2/XCL1	2	1
GO:0002683	BP	GO:0002683	negative regulation of immune system process	45725	434/18723	0.00093632249233617	0.014825106128656	0.00643927047361015	XCL1/RUNX3/ID2	3	1
GO:0035710	BP	GO:0035710	CD4-positive, alpha-beta T cell activation	45697	102/18723	0.00103196382577801	0.0149834371986639	0.00650804142036148	XCL1/RUNX3	2	1
GO:1902106	BP	GO:1902106	negative regulation of leukocyte differentiation	45697	102/18723	0.00103196382577801	0.0149834371986639	0.00650804142036148	RUNX3/ID2	2	1
GO:0030593	BP	GO:0030593	neutrophil chemotaxis	45697	103/18723	0.00105213618904802	0.0149834371986639	0.00650804142036148	XCL2/XCL1	2	1
GO:0046634	BP	GO:0046634	regulation of alpha-beta T cell activation	45697	104/18723	0.0010724986626412	0.0149834371986639	0.00650804142036148	XCL1/RUNX3	2	1
GO:1903707	BP	GO:1903707	negative regulation of hemopoiesis	45697	106/18723	0.00111379335604345	0.0151157669748755	0.00656551873036142	RUNX3/ID2	2	1
GO:0071347	BP	GO:0071347	cellular response to interleukin-1	45697	113/18723	0.00126429178898358	0.0166404456664273	0.00722776144181663	XCL2/XCL1	2	1
GO:0071675	BP	GO:0071675	regulation of mononuclear cell migration	45697	115/18723	0.00130899138939743	0.0166404456664273	0.00722776144181663	XCL2/XCL1	2	1
GO:0072676	BP	GO:0072676	lymphocyte migration	45697	117/18723	0.00135444443205184	0.0166404456664273	0.00722776144181663	XCL2/XCL1	2	1
GO:0071346	BP	GO:0071346	cellular response to interferon-gamma	45697	118/18723	0.00137745313087989	0.0166404456664273	0.00722776144181663	XCL2/XCL1	2	1
GO:0002688	BP	GO:0002688	regulation of leukocyte chemotaxis	45697	122/18723	0.0014713657220841	0.0166404456664273	0.00722776144181663	XCL2/XCL1	2	1
GO:0050868	BP	GO:0050868	negative regulation of T cell activation	45697	122/18723	0.0014713657220841	0.0166404456664273	0.00722776144181663	XCL1/RUNX3	2	1
GO:1990266	BP	GO:1990266	neutrophil migration	45697	122/18723	0.0014713657220841	0.0166404456664273	0.00722776144181663	XCL2/XCL1	2	1
GO:0071621	BP	GO:0071621	granulocyte chemotaxis	45697	125/18723	0.00154376779119421	0.0170532488562152	0.00740706210707628	XCL2/XCL1	2	1
GO:0002687	BP	GO:0002687	positive regulation of leukocyte migration	45697	135/18723	0.00179723527078172	0.0194019716732117	0.00842722758548365	XCL2/XCL1	2	1
GO:0034341	BP	GO:0034341	response to interferon-gamma	45697	141/18723	0.00195822740597908	0.0197905961242567	0.00859602623901233	XCL2/XCL1	2	1
GO:0050921	BP	GO:0050921	positive regulation of chemotaxis	45697	141/18723	0.00195822740597908	0.0197905961242567	0.00859602623901233	XCL2/XCL1	2	1
GO:1903038	BP	GO:1903038	negative regulation of leukocyte cell-cell adhesion	45697	141/18723	0.00195822740597908	0.0197905961242567	0.00859602623901233	XCL1/RUNX3	2	1
GO:0070555	BP	GO:0070555	response to interleukin-1	45697	143/18723	0.0020133698181629	0.0199239721589037	0.00865395799034931	XCL2/XCL1	2	1
GO:0097530	BP	GO:0097530	granulocyte migration	45697	148/18723	0.00215444889453655	0.0208849637735686	0.00907136376646969	XCL2/XCL1	2	1
GO:0046631	BP	GO:0046631	alpha-beta T cell activation	45697	156/18723	0.00238971525297904	0.0221052769721634	0.00960140562115018	XCL1/RUNX3	2	1
GO:1902107	BP	GO:1902107	positive regulation of leukocyte differentiation	45697	157/18723	0.00241994611063683	0.0221052769721634	0.00960140562115018	RUNX3/ID2	2	1
GO:1903708	BP	GO:1903708	positive regulation of hemopoiesis	45697	157/18723	0.00241994611063683	0.0221052769721634	0.00960140562115018	RUNX3/ID2	2	1
GO:0045619	BP	GO:0045619	regulation of lymphocyte differentiation	45697	174/18723	0.00296164912380534	0.0265430817699535	0.0115289618324895	RUNX3/ID2	2	1
GO:0007626	BP	GO:0007626	locomotory behavior	45697	179/18723	0.00313089947076757	0.0275403194187888	0.0119621110384102	NR4A2/ID2	2	1
GO:0043433	BP	GO:0043433	negative regulation of DNA-binding transcription factor activity	45697	185/18723	0.00333991193585681	0.0288446939914906	0.0125286648694342	XCL1/ID2	2	1
GO:0001906	BP	GO:0001906	cell killing	45697	188/18723	0.00344682786787362	0.0292364863792852	0.0126988395132186	GNLY/XCL1	2	1
GO:0022408	BP	GO:0022408	negative regulation of cell-cell adhesion	45697	196/18723	0.00373975586168491	0.0306273109362126	0.0133029428110752	XCL1/RUNX3	2	1
GO:0071674	BP	GO:0071674	mononuclear cell migration	45697	196/18723	0.00373975586168491	0.0306273109362126	0.0133029428110752	XCL2/XCL1	2	1
GO:0002685	BP	GO:0002685	regulation of leukocyte migration	45697	210/18723	0.00427956636929729	0.0344541360240036	0.014965120577739	XCL2/XCL1	2	1
GO:0050870	BP	GO:0050870	positive regulation of T cell activation	45697	216/18723	0.00452142788260087	0.0355264807968048	0.0154308924901357	XCL1/RUNX3	2	1
GO:0070374	BP	GO:0070374	positive regulation of ERK1 and ERK2 cascade	45697	217/18723	0.00456234806022125	0.0355264807968048	0.0154308924901357	XCL2/XCL1	2	1
GO:0097529	BP	GO:0097529	myeloid leukocyte migration	45697	220/18723	0.00468615141204639	0.0357104709891433	0.0155108084517941	XCL2/XCL1	2	1
GO:0035747	BP	GO:0035747	natural killer cell chemotaxis	45666	10/18723	0.00479768808553593	0.0357104709891433	0.0155108084517941	XCL1	1	1
GO:0050920	BP	GO:0050920	regulation of chemotaxis	45697	223/18723	0.00481151609116878	0.0357104709891433	0.0155108084517941	XCL2/XCL1	2	1
GO:0045444	BP	GO:0045444	fat cell differentiation	45697	229/18723	0.00506691453506909	0.0362282116288906	0.0157356885967037	NR4A2/ID2	2	1
GO:0071356	BP	GO:0071356	cellular response to tumor necrosis factor	45697	229/18723	0.00506691453506909	0.0362282116288906	0.0157356885967037	XCL2/XCL1	2	1
GO:0030595	BP	GO:0030595	leukocyte chemotaxis	45697	230/18723	0.00511008458765405	0.0362282116288906	0.0157356885967037	XCL2/XCL1	2	1
GO:0002725	BP	GO:0002725	negative regulation of T cell cytokine production	45666	11/18723	0.00527632971473624	0.0363225596304306	0.0157766685596995	XCL1	1	1
GO:0042416	BP	GO:0042416	dopamine biosynthetic process	45666	11/18723	0.00527632971473624	0.0363225596304306	0.0157766685596995	NR4A2	1	1
GO:1903039	BP	GO:1903039	positive regulation of leukocyte cell-cell adhesion	45697	239/18723	0.00550634324241027	0.0369393809009602	0.0160445842805279	XCL1/RUNX3	2	1
GO:0035739	BP	GO:0035739	CD4-positive, alpha-beta T cell proliferation	45666	12/18723	0.00575476670878117	0.0369393809009602	0.0160445842805279	XCL1	1	1
GO:0048934	BP	GO:0048934	peripheral nervous system neuron differentiation	45666	12/18723	0.00575476670878117	0.0369393809009602	0.0160445842805279	RUNX3	1	1
GO:0048935	BP	GO:0048935	peripheral nervous system neuron development	45666	12/18723	0.00575476670878117	0.0369393809009602	0.0160445842805279	RUNX3	1	1
GO:2000561	BP	GO:2000561	regulation of CD4-positive, alpha-beta T cell proliferation	45666	12/18723	0.00575476670878117	0.0369393809009602	0.0160445842805279	XCL1	1	1
GO:0034612	BP	GO:0034612	response to tumor necrosis factor	45697	253/18723	0.00615021901678585	0.0373617996754489	0.0162280614656797	XCL2/XCL1	2	1
GO:0035745	BP	GO:0035745	T-helper 2 cell cytokine production	45666	13/18723	0.00623299914422648	0.0373617996754489	0.0162280614656797	XCL1	1	1
GO:0046642	BP	GO:0046642	negative regulation of alpha-beta T cell proliferation	45666	13/18723	0.00623299914422648	0.0373617996754489	0.0162280614656797	XCL1	1	1
GO:0048711	BP	GO:0048711	positive regulation of astrocyte differentiation	45666	13/18723	0.00623299914422648	0.0373617996754489	0.0162280614656797	ID2	1	1
GO:2000551	BP	GO:2000551	regulation of T-helper 2 cell cytokine production	45666	13/18723	0.00623299914422648	0.0373617996754489	0.0162280614656797	XCL1	1	1
GO:0071559	BP	GO:0071559	response to transforming growth factor beta	45697	256/18723	0.00629251362954929	0.0373617996754489	0.0162280614656797	XCL1/RUNX3	2	1
GO:0043374	BP	GO:0043374	CD8-positive, alpha-beta T cell differentiation	45666	14/18723	0.00671102709760474	0.0393547885353364	0.0170937142447112	RUNX3	1	1
GO:0045475	BP	GO:0045475	locomotor rhythm	45666	15/18723	0.00718885064542241	0.0410595349042517	0.0178341691772484	ID2	1	1
GO:1902105	BP	GO:1902105	regulation of leukocyte differentiation	45697	279/18723	0.00743356701335827	0.0410595349042517	0.0178341691772484	RUNX3/ID2	2	1
GO:0002827	BP	GO:0002827	positive regulation of T-helper 1 type immune response	45666	16/18723	0.00766646986416286	0.0410595349042517	0.0178341691772484	XCL1	1	1
GO:0002830	BP	GO:0002830	positive regulation of type 2 immune response	45666	16/18723	0.00766646986416286	0.0410595349042517	0.0178341691772484	XCL1	1	1
GO:0045651	BP	GO:0045651	positive regulation of macrophage differentiation	45666	16/18723	0.00766646986416286	0.0410595349042517	0.0178341691772484	ID2	1	1
GO:0048557	BP	GO:0048557	embryonic digestive tract morphogenesis	45666	16/18723	0.00766646986416286	0.0410595349042517	0.0178341691772484	ID2	1	1
GO:1904948	BP	GO:1904948	midbrain dopaminergic neuron differentiation	45666	16/18723	0.00766646986416286	0.0410595349042517	0.0178341691772484	NR4A2	1	1
GO:0022409	BP	GO:0022409	positive regulation of cell-cell adhesion	45697	284/18723	0.00769326022416505	0.0410595349042517	0.0178341691772484	XCL1/RUNX3	2	1
GO:0042053	BP	GO:0042053	regulation of dopamine metabolic process	45666	17/18723	0.00814388483028339	0.0420472314607023	0.0182631742189421	NR4A2	1	1
GO:0042069	BP	GO:0042069	regulation of catecholamine metabolic process	45666	17/18723	0.00814388483028339	0.0420472314607023	0.0182631742189421	NR4A2	1	1
GO:0060644	BP	GO:0060644	mammary gland epithelial cell differentiation	45666	17/18723	0.00814388483028339	0.0420472314607023	0.0182631742189421	ID2	1	1
GO:0035743	BP	GO:0035743	CD4-positive, alpha-beta T cell cytokine production	45666	18/18723	0.0086210956202184	0.043105478101092	0.0187228226211945	XCL1	1	1
GO:0060749	BP	GO:0060749	mammary gland alveolus development	45666	18/18723	0.0086210956202184	0.043105478101092	0.0187228226211945	ID2	1	1
GO:0061377	BP	GO:0061377	mammary gland lobule development	45666	18/18723	0.0086210956202184	0.043105478101092	0.0187228226211945	ID2	1	1
GO:0007162	BP	GO:0007162	negative regulation of cell adhesion	45697	303/18723	0.00871752283280413	0.0431335765164788	0.0187350271406755	XCL1/RUNX3	2	1
GO:0070372	BP	GO:0070372	regulation of ERK1 and ERK2 cascade	45697	309/18723	0.00905318632397423	0.044154139342203	0.0191783076145635	XCL2/XCL1	2	1
GO:0060326	BP	GO:0060326	cell chemotaxis	45697	310/18723	0.00910969611691767	0.044154139342203	0.0191783076145635	XCL2/XCL1	2	1
GO:0000083	BP	GO:0000083	regulation of transcription involved in G1/S transition of mitotic cell cycle	45666	20/18723	0.00957490497714442	0.0450304937043921	0.0195589512821293	ID2	1	1
GO:0009713	BP	GO:0009713	catechol-containing compound biosynthetic process	45666	20/18723	0.00957490497714442	0.0450304937043921	0.0195589512821293	NR4A2	1	1
GO:0042423	BP	GO:0042423	catecholamine biosynthetic process	45666	20/18723	0.00957490497714442	0.0450304937043921	0.0195589512821293	NR4A2	1	1
GO:0043576	BP	GO:0043576	regulation of respiratory gaseous exchange	45666	21/18723	0.0100515036968792	0.0463540219030839	0.020133824472032	NR4A2	1	1
GO:0046641	BP	GO:0046641	positive regulation of alpha-beta T cell proliferation	45666	21/18723	0.0100515036968792	0.0463540219030839	0.020133824472032	XCL1	1	1
GO:0050863	BP	GO:0050863	regulation of T cell activation	45697	329/18723	0.0102138841396887	0.0464757890139592	0.020186713898584	XCL1/RUNX3	2	1
GO:0070371	BP	GO:0070371	ERK1 and ERK2 cascade	45697	330/18723	0.0102735954662436	0.0464757890139592	0.020186713898584	XCL2/XCL1	2	1
GO:0043371	BP	GO:0043371	negative regulation of CD4-positive, alpha-beta T cell differentiation	45666	22/18723	0.0105278985459184	0.0471769038614268	0.0204912424528303	RUNX3	1	1
GO:1903037	BP	GO:1903037	regulation of leukocyte cell-cell adhesion	45697	336/18723	0.0106351915414456	0.0472122988989405	0.0205066162530578	XCL1/RUNX3	2	1
GO:0071636	BP	GO:0071636	positive regulation of transforming growth factor beta production	45666	23/18723	0.0110040896005724	0.0483976162988139	0.0210214577164931	XCL1	1	1
GO:0002726	BP	GO:0002726	positive regulation of T cell cytokine production	45666	24/18723	0.0114800769371285	0.0491264553615859	0.0213380282567775	XCL1	1	1
GO:0045649	BP	GO:0045649	regulation of macrophage differentiation	45666	24/18723	0.0114800769371285	0.0491264553615859	0.0213380282567775	ID2	1	1
GO:0090023	BP	GO:0090023	positive regulation of neutrophil chemotaxis	45666	24/18723	0.0114800769371285	0.0491264553615859	0.0213380282567775	XCL1	1	1
GO:0051251	BP	GO:0051251	positive regulation of lymphocyte activation	45697	362/18723	0.0122674408548772	0.0498434005311821	0.0216494326960924	XCL1/RUNX3	2	1
GO:0002710	BP	GO:0002710	negative regulation of T cell mediated immunity	45666	26/18723	0.0124314407609697	0.0498434005311821	0.0216494326960924	XCL1	1	1
GO:0021952	BP	GO:0021952	central nervous system projection neuron axonogenesis	45666	26/18723	0.0124314407609697	0.0498434005311821	0.0216494326960924	NR4A2	1	1
GO:0033598	BP	GO:0033598	mammary gland epithelial cell proliferation	45666	26/18723	0.0124314407609697	0.0498434005311821	0.0216494326960924	ID2	1	1
GO:0046639	BP	GO:0046639	negative regulation of alpha-beta T cell differentiation	45666	26/18723	0.0124314407609697	0.0498434005311821	0.0216494326960924	RUNX3	1	1
GO:1903706	BP	GO:1903706	regulation of hemopoiesis	45697	367/18723	0.0125933825883304	0.0498434005311821	0.0216494326960924	RUNX3/ID2	2	1
GO:0050900	BP	GO:0050900	leukocyte migration	45697	369/18723	0.0127248375329196	0.0498434005311821	0.0216494326960924	XCL2/XCL1	2	1
GO:0007159	BP	GO:0007159	leukocyte cell-cell adhesion	45697	371/18723	0.0128569070815406	0.0498434005311821	0.0216494326960924	XCL1/RUNX3	2	1
GO:0002719	BP	GO:0002719	negative regulation of cytokine production involved in immune response	45666	27/18723	0.0129068174007061	0.0498434005311821	0.0216494326960924	XCL1	1	1
GO:0002825	BP	GO:0002825	regulation of T-helper 1 type immune response	45666	27/18723	0.0129068174007061	0.0498434005311821	0.0216494326960924	XCL1	1	1
GO:0032703	BP	GO:0032703	negative regulation of interleukin-2 production	45666	27/18723	0.0129068174007061	0.0498434005311821	0.0216494326960924	XCL1	1	1
GO:0071624	BP	GO:0071624	positive regulation of granulocyte chemotaxis	45666	27/18723	0.0129068174007061	0.0498434005311821	0.0216494326960924	XCL1	1	1
GO:0048020	MF	GO:0048020	CCR chemokine receptor binding	45697	48/18368	0.000237937929060313	0.00533199764216778	0.00208842012912324	XCL2/XCL1	2	1
GO:0008009	MF	GO:0008009	chemokine activity	45697	49/18368	0.000247999890333385	0.00533199764216778	0.00208842012912324	XCL2/XCL1	2	1
GO:0042379	MF	GO:0042379	chemokine receptor binding	45697	72/18368	0.000535877229440188	0.00768090695530936	0.00300843356878702	XCL2/XCL1	2	1
GO:0008330	MF	GO:0008330	protein tyrosine/threonine phosphatase activity	45666	10/18368	0.00489023169951353	0.0315905177612302	0.0123732750105186	DUSP2	1	1
GO:0005125	MF	GO:0005125	cytokine activity	45697	235/18368	0.00553025323386228	0.0315905177612302	0.0123732750105186	XCL2/XCL1	2	1
GO:0017017	MF	GO:0017017	MAP kinase tyrosine/serine/threonine phosphatase activity	45666	13/18368	0.00635315010813786	0.0315905177612302	0.0123732750105186	DUSP2	1	1
GO:0035259	MF	GO:0035259	glucocorticoid receptor binding	45666	14/18368	0.0068403645809807	0.0315905177612302	0.0123732750105186	NR4A2	1	1
GO:0005126	MF	GO:0005126	cytokine receptor binding	45697	271/18368	0.00729143037575527	0.0315905177612302	0.0123732750105186	XCL2/XCL1	2	1
GO:0046965	MF	GO:0046965	retinoid X receptor binding	45666	17/18368	0.00830073414374477	0.0315905177612302	0.0123732750105186	NR4A2	1	1
GO:0001664	MF	GO:0001664	G protein-coupled receptor binding	45697	295/18368	0.00859001621131163	0.0315905177612302	0.0123732750105186	XCL2/XCL1	2	1
GO:0033549	MF	GO:0033549	MAP kinase phosphatase activity	45666	18/18368	0.00878709964931446	0.0315905177612302	0.0123732750105186	DUSP2	1	1
GO:0061629	MF	GO:0061629	RNA polymerase II-specific DNA-binding transcription factor binding	45697	299/18368	0.00881595844499448	0.0315905177612302	0.0123732750105186	NR4A2/ID2	2	1
GO:0140416	MF	GO:0140416	transcription regulator inhibitor activity	45666	21/18368	0.0102449242528172	0.0335424156952736	0.0131377882772185	ID2	1	1
GO:0003924	MF	GO:0003924	GTPase activity	45697	337/18368	0.0110954854855074	0.0335424156952736	0.0131377882772185	RHOC/RGS1	2	1
GO:0001965	MF	GO:0001965	G-protein alpha-subunit binding	45666	24/18368	0.0117008426843977	0.0335424156952736	0.0131377882772185	RGS1	1	1
GO:0042974	MF	GO:0042974	retinoic acid receptor binding	45666	26/18368	0.0126703970649468	0.0340516921120444	0.013337260068365	NR4A2	1	1
GO:0140297	MF	GO:0140297	DNA-binding transcription factor binding	45697	394/18368	0.0149539603172426	0.0378247231553783	0.0148150690449462	NR4A2/ID2	2	1
GO:0048018	MF	GO:0048018	receptor ligand activity	45697	487/18368	0.022321961882824	0.0492504241253188	0.0192902517993905	XCL2/XCL1	2	1
GO:0008138	MF	GO:0008138	protein tyrosine/serine/threonine phosphatase activity	45666	47/18368	0.022799789841993	0.0492504241253188	0.0192902517993905	DUSP2	1	1
GO:0030546	MF	GO:0030546	signaling receptor activator activity	45697	495/18368	0.0230151027731034	0.0492504241253188	0.0192902517993905	XCL2/XCL1	2	1
GO:0004879	MF	GO:0004879	nuclear receptor activity	45666	52/18368	0.0251978914129538	0.0492504241253188	0.0192902517993905	NR4A2	1	1
GO:0098531	MF	GO:0098531	ligand-activated transcription factor activity	45666	52/18368	0.0251978914129538	0.0492504241253188	0.0192902517993905	NR4A2	1	1
GO:0070486	BP	GO:0070486	leukocyte aggregation	45727	13/18723	4.30082904353156e-08	2.89875877534027e-05	1.4487003094001e-05	S100A9/S100A8/IL1B	3	2
GO:0031349	BP	GO:0031349	positive regulation of defense response	45788	278/18723	2.99001630460003e-07	0.000100763549465021	5.03581693406321e-05	S100A9/S100A8/MNDA/S100A12/IL1B	5	2
GO:0050729	BP	GO:0050729	positive regulation of inflammatory response	45758	142/18723	1.00422276981154e-06	0.000222112174277522	0.000111004053988454	S100A9/S100A8/S100A12/IL1B	4	2
GO:0051092	BP	GO:0051092	positive regulation of NF-kappaB transcription factor activity	45758	152/18723	1.31817314111289e-06	0.000222112174277522	0.000111004053988454	S100A9/S100A8/S100A12/IL1B	4	2
GO:0032103	BP	GO:0032103	positive regulation of response to external stimulus	45788	427/18723	2.48639671822779e-06	0.000307654934383143	0.00015375539435047	S100A9/S100A8/MNDA/S100A12/IL1B	5	2
GO:0050832	BP	GO:0050832	defense response to fungus	45727	49/18723	2.73876796186775e-06	0.000307654934383143	0.00015375539435047	S100A9/S100A8/S100A12	3	2
GO:0009620	BP	GO:0009620	response to fungus	45727	60/18723	5.0689527540547e-06	0.000488067736604695	0.000243919531022181	S100A9/S100A8/S100A12	3	2
GO:0051091	BP	GO:0051091	positive regulation of DNA-binding transcription factor activity	45758	260/18723	1.11064606276179e-05	0.00093571930787681	0.000467640447478649	S100A9/S100A8/S100A12/IL1B	4	2
GO:00305931	BP	GO:0030593	neutrophil chemotaxis	45727	103/18723	2.58374350385242e-05	0.00189321881943985	0.000946165894456901	S100A9/S100A8/S100A12	3	2
GO:0017014	BP	GO:0017014	protein nitrosylation	45699	16/18723	3.74884330474944e-05	0.00189321881943985	0.000946165894456901	S100A9/S100A8	2	2
GO:0018119	BP	GO:0018119	peptidyl-cysteine S-nitrosylation	45699	16/18723	3.74884330474944e-05	0.00189321881943985	0.000946165894456901	S100A9/S100A8	2	2
GO:0051238	BP	GO:0051238	sequestering of metal ion	45699	16/18723	3.74884330474944e-05	0.00189321881943985	0.000946165894456901	S100A9/S100A8	2	2
GO:19902661	BP	GO:1990266	neutrophil migration	45727	122/18723	4.28712143898204e-05	0.00189321881943985	0.000946165894456901	S100A9/S100A8/S100A12	3	2
GO:00509001	BP	GO:0050900	leukocyte migration	45758	369/18723	4.39001732925919e-05	0.00189321881943985	0.000946165894456901	S100A9/S100A8/S100A12/SELL	4	2
GO:00071591	BP	GO:0007159	leukocyte cell-cell adhesion	45758	371/18723	4.48365079417147e-05	0.00189321881943985	0.000946165894456901	S100A9/S100A8/SELL/IL1B	4	2
GO:00716211	BP	GO:0071621	granulocyte chemotaxis	45727	125/18723	4.60953828927393e-05	0.00189321881943985	0.000946165894456901	S100A9/S100A8/S100A12	3	2
GO:0002544	BP	GO:0002544	chronic inflammatory response	45699	18/18723	4.77671191253556e-05	0.00189321881943985	0.000946165894456901	S100A9/S100A8	2	2
GO:0050727	BP	GO:0050727	regulation of inflammatory response	45758	386/18723	5.23344212434638e-05	0.00189321881943985	0.000946165894456901	S100A9/S100A8/S100A12/IL1B	4	2
GO:0002523	BP	GO:0002523	leukocyte migration involved in inflammatory response	45699	19/18723	5.33696699842095e-05	0.00189321881943985	0.000946165894456901	S100A9/S100A8	2	2
GO:00975301	BP	GO:0097530	granulocyte migration	45727	148/18723	7.62327257352446e-05	0.00256904285727774	0.00128391959133043	S100A9/S100A8/S100A12	3	2
GO:0051090	BP	GO:0051090	regulation of DNA-binding transcription factor activity	45758	440/18723	8.70909642009491e-05	0.00279520523197332	0.00139694779670695	S100A9/S100A8/S100A12/IL1B	4	2
GO:0043405	BP	GO:0043405	regulation of MAP kinase activity	45727	177/18723	0.000129623150517959	0.00397118197495929	0.00198466067778693	RGS2/S100A12/IL1B	3	2
GO:0006882	BP	GO:0006882	cellular zinc ion homeostasis	45699	38/18723	0.00021807642280839	0.00639058734664585	0.0031937965811755	S100A9/S100A8	2	2
GO:0055069	BP	GO:0055069	zinc ion homeostasis	45699	40/18723	0.000241807390368565	0.00664034539727844	0.00331861709687506	S100A9/S100A8	2	2
GO:00975291	BP	GO:0097529	myeloid leukocyte migration	45727	220/18723	0.000246303612658696	0.00664034539727844	0.00331861709687506	S100A9/S100A8/S100A12	3	2
GO:0014002	BP	GO:0014002	astrocyte development	45699	43/18723	0.000279669486267066	0.00700717704705063	0.00350194698587569	S100A9/S100A8	2	2
GO:00305951	BP	GO:0030595	leukocyte chemotaxis	45727	230/18723	0.000280702938086598	0.00700717704705063	0.00350194698587569	S100A9/S100A8/S100A12	3	2
GO:0018198	BP	GO:0018198	peptidyl-cysteine modification	45699	49/18723	0.000363520905150283	0.0087504675025461	0.00437318382135679	S100A9/S100A8	2	2
GO:2001244	BP	GO:2001244	positive regulation of intrinsic apoptotic signaling pathway	45699	58/18723	0.000509497466267339	0.0118414238711788	0.00591793790219777	S100A9/S100A8	2	2
GO:0043407	BP	GO:0043407	negative regulation of MAP kinase activity	45699	59/18723	0.000527205551017629	0.0118445513795294	0.00591950092370671	RGS2/IL1B	2	2
GO:0042063	BP	GO:0042063	gliogenesis	45727	301/18723	0.000616834492592996	0.0134111757421832	0.00670244609948247	S100A9/S100A8/IL1B	3	2
GO:00603261	BP	GO:0060326	cell chemotaxis	45727	310/18723	0.000672078003557927	0.0138787701843637	0.00693613377947274	S100A9/S100A8/S100A12	3	2
GO:0032890	BP	GO:0032890	regulation of organic acid transport	45699	67/18723	0.00067952435620772	0.0138787701843637	0.00693613377947274	RGS2/IL1B	2	2
GO:0006959	BP	GO:0006959	humoral immune response	45727	317/18723	0.000717174458002003	0.0142169289615691	0.00710513394924585	S100A9/S100A12/IL1B	3	2
GO:0051235	BP	GO:0051235	maintenance of location	45727	327/18723	0.000784901452886578	0.0151149594070158	0.00755393879469789	S100A9/S100A8/IL1B	3	2
GO:0032496	BP	GO:0032496	response to lipopolysaccharide	45727	343/18723	0.00090156705912175	0.0165066185689431	0.00824944235836606	S100A9/S100A8/IL1B	3	2
GO:0006919	BP	GO:0006919	activation of cysteine-type endopeptidase activity involved in apoptotic process	45699	78/18723	0.000919687565471605	0.0165066185689431	0.00824944235836606	S100A9/S100A8	2	2
GO:0061844	BP	GO:0061844	antimicrobial humoral immune response mediated by antimicrobial peptide	45699	79/18723	0.000943273148608821	0.0165066185689431	0.00824944235836606	S100A9/S100A12	2	2
GO:0042742	BP	GO:0042742	defense response to bacterium	45727	350/18723	0.000955904723647547	0.0165066185689431	0.00824944235836606	S100A9/S100A8/S100A12	3	2
GO:0048708	BP	GO:0048708	astrocyte differentiation	45699	81/18723	0.000991316571534035	0.0165066185689431	0.00824944235836606	S100A9/S100A8	2	2
GO:2001233	BP	GO:2001233	regulation of apoptotic signaling pathway	45727	356/18723	0.00100411181205737	0.0165066185689431	0.00824944235836606	S100A9/S100A8/IL1B	3	2
GO:0071900	BP	GO:0071900	regulation of protein serine/threonine kinase activity	45727	359/18723	0.00102878684191813	0.0165095793203052	0.00825092204044614	RGS2/S100A12/IL1B	3	2
GO:0002237	BP	GO:0002237	response to molecule of bacterial origin	45727	363/18723	0.00106228503385111	0.0166507002980384	0.00832144946958034	S100A9/S100A8/IL1B	3	2
GO:0045862	BP	GO:0045862	positive regulation of proteolysis	45727	372/18723	0.00114018342333825	0.0171106771153704	0.00855133012169064	S100A9/S100A8/IL1B	3	2
GO:0044070	BP	GO:0044070	regulation of anion transport	45699	87/18723	0.00114240425844461	0.0171106771153704	0.00855133012169064	RGS2/IL1B	2	2
GO:0001558	BP	GO:0001558	regulation of cell growth	45727	414/18723	0.00155170432479341	0.0227358416284947	0.0113625945980295	S100A9/S100A8/RGS2	3	2
GO:0002526	BP	GO:0002526	acute inflammatory response	45699	112/18723	0.00188305469019163	0.0264412262747741	0.0132144188785378	S100A8/IL1B	2	2
GO:0043406	BP	GO:0043406	positive regulation of MAP kinase activity	45699	112/18723	0.00188305469019163	0.0264412262747741	0.0132144188785378	S100A12/IL1B	2	2
GO:0046916	BP	GO:0046916	cellular transition metal ion homeostasis	45699	115/18723	0.00198384166307202	0.027202626047858	0.0135949403956186	S100A9/S100A8	2	2
GO:0021782	BP	GO:0021782	glial cell development	45699	116/18723	0.00201799896497463	0.027202626047858	0.0135949403956186	S100A9/S100A8	2	2
GO:0009410	BP	GO:0009410	response to xenobiotic stimulus	45727	462/18723	0.00212480500727162	0.0278189809332088	0.0139029734478008	S100A12/TXNIP/IL1B	3	2
GO:0071901	BP	GO:0071901	negative regulation of protein serine/threonine kinase activity	45699	120/18723	0.00215742892088762	0.0278189809332088	0.0139029734478008	RGS2/IL1B	2	2
GO:0043500	BP	GO:0043500	muscle adaptation	45699	121/18723	0.00219298519779383	0.0278189809332088	0.0139029734478008	RGS2/IL1B	2	2
GO:0019730	BP	GO:0019730	antimicrobial humoral response	45699	122/18723	0.00222882043085056	0.0278189809332088	0.0139029734478008	S100A9/S100A12	2	2
GO:2001235	BP	GO:2001235	positive regulation of apoptotic signaling pathway	45699	126/18723	0.00237494534348648	0.0288610459413484	0.0144237618323153	S100A9/S100A8	2	2
GO:0016049	BP	GO:0016049	cell growth	45727	482/18723	0.00239795040462242	0.0288610459413484	0.0144237618323153	S100A9/S100A8/RGS2	3	2
GO:0043280	BP	GO:0043280	positive regulation of cysteine-type endopeptidase activity involved in apoptotic process	45699	129/18723	0.00248745440532185	0.0294130573541566	0.0146996382216619	S100A9/S100A8	2	2
GO:0045471	BP	GO:0045471	response to ethanol	45699	137/18723	0.00279963424749133	0.0324421895684282	0.0162134947085695	S100A8/RGS2	2	2
GO:0055076	BP	GO:0055076	transition metal ion homeostasis	45699	138/18723	0.00283989493254787	0.0324421895684282	0.0162134947085695	S100A9/S100A8	2	2
GO:0034763	BP	GO:0034763	negative regulation of transmembrane transport	45699	143/18723	0.00304530635741101	0.034208941414917	0.01709645674336	RGS2/IL1B	2	2
GO:2001056	BP	GO:2001056	positive regulation of cysteine-type endopeptidase activity	45699	148/18723	0.00325753918796023	0.035993137912872	0.0179881370172092	S100A9/S100A8	2	2
GO:0010976	BP	GO:0010976	positive regulation of neuron projection development	45699	163/18723	0.00393482311732103	0.042602412762126	0.0212912261188198	S100A9/RGS2	2	2
GO:2001242	BP	GO:2001242	regulation of intrinsic apoptotic signaling pathway	45699	164/18723	0.00398212463503552	0.042602412762126	0.0212912261188198	S100A9/S100A8	2	2
GO:0030307	BP	GO:0030307	positive regulation of cell growth	45699	166/18723	0.00407752874174018	0.0429414745614512	0.0214606775881062	S100A9/S100A8	2	2
GO:0051302	BP	GO:0051302	regulation of cell division	45699	177/18723	0.00462125313404551	0.0471927971567678	0.0235853429488766	TXNIP/IL1B	2	2
GO:0071466	BP	GO:0071466	cellular response to xenobiotic stimulus	45699	177/18723	0.00462125313404551	0.0471927971567678	0.0235853429488766	S100A12/IL1B	2	2
GO:0010950	BP	GO:0010950	positive regulation of endopeptidase activity	45699	179/18723	0.00472354942531125	0.0473295912998781	0.0236537079743261	S100A9/S100A8	2	2
GO:0043409	BP	GO:0043409	negative regulation of MAPK cascade	45699	180/18723	0.00477509229731708	0.0473295912998781	0.0236537079743261	RGS2/IL1B	2	2
GO:0034774	CC	GO:0034774	secretory granule lumen	45819	322/19550	8.21472877552046e-09	6.00459553847463e-08	3.16031344130244e-08	S100A9/S100A8/MNDA/GCA/S100A11/S100A12	6	2
GO:0060205	CC	GO:0060205	cytoplasmic vesicle lumen	45819	325/19550	8.68275687196613e-09	6.00459553847463e-08	3.16031344130244e-08	S100A9/S100A8/MNDA/GCA/S100A11/S100A12	6	2
GO:0031983	CC	GO:0031983	vesicle lumen	45819	327/19550	9.00689330771194e-09	6.00459553847463e-08	3.16031344130244e-08	S100A9/S100A8/MNDA/GCA/S100A11/S100A12	6	2
GO:0035578	CC	GO:0035578	azurophil granule lumen	45699	91/19550	0.00114685835134337	0.00573429175671684	0.00301804829300886	MNDA/GCA	2	2
GO:0005766	CC	GO:0005766	primary lysosome	45699	155/19550	0.00327752598405124	0.0109250866135041	0.00575004558605481	MNDA/GCA	2	2
GO:0042582	CC	GO:0042582	azurophil granule	45699	155/19550	0.00327752598405124	0.0109250866135041	0.00575004558605481	MNDA/GCA	2	2
GO:0005775	CC	GO:0005775	vacuolar lumen	45699	174/19550	0.00410918965151033	0.0117405418614581	0.00617923255866215	MNDA/GCA	2	2
GO:0030667	CC	GO:0030667	secretory granule membrane	45699	311/19550	0.0126188969534616	0.031547242383654	0.0166038117808705	SELL/FCGR2A	2	2
GO:0050786	MF	GO:0050786	RAGE receptor binding	45727	10/18368	1.91297072183261e-08	8.99096239261328e-07	4.43003746108605e-07	S100A9/S100A8/S100A12	3	2
GO:0048306	MF	GO:0048306	calcium-dependent protein binding	45758	88/18368	1.58192629701495e-07	3.71752679798512e-06	1.83170413338573e-06	S100A9/S100A8/S100A11/S100A12	4	2
GO:0035325	MF	GO:0035325	Toll-like receptor binding	45699	12/18368	2.14495158084468e-05	0.000336042414332334	0.000165575209749414	S100A9/S100A8	2	2
GO:0036041	MF	GO:0036041	long-chain fatty acid binding	45699	14/18368	2.95550122552069e-05	0.000347271393998681	0.00017110796568804	S100A9/S100A8	2	2
GO:0005504	MF	GO:0005504	fatty acid binding	45699	39/18368	0.000238704381494637	0.00224382118604959	0.00110557818797516	S100A9/S100A8	2	2
GO:0033293	MF	GO:0033293	monocarboxylic acid binding	45699	73/18368	0.000837226357615821	0.00655827313465727	0.00323139997676282	S100A9/S100A8	2	2
GO:0015631	MF	GO:0015631	tubulin binding	45727	375/18368	0.00123304775298593	0.00827903491290555	0.00407925572416399	S100A9/S100A8/RGS2	3	2
GO:0043177	MF	GO:0043177	organic acid binding	45699	135/18368	0.00282376439280064	0.0165896158077037	0.008174054821265	S100A9/S100A8	2	2
GO:0031406	MF	GO:0031406	carboxylic acid binding	45699	176/18368	0.00474376411393313	0.0247729903727619	0.0122061766674303	S100A9/S100A8	2	2
GO:0043208	MF	GO:0043208	glycosphingolipid binding	45668	10/18368	0.0059740225838496	0.0280702663206358	0.0138308143125193	SELL	1	2
GO:0019864	MF	GO:0019864	IgG binding	45668	11/18368	0.00656963679844669	0.0280702663206358	0.0138308143125193	FCGR2A	1	2
GO:0044548	MF	GO:0044548	S100 protein binding	45668	14/18368	0.00835453330872582	0.0320926045839585	0.0158127055060938	S100A11	1	2
GO:0070492	MF	GO:0070492	oligosaccharide binding	45668	16/18368	0.00954284412762962	0.0320926045839585	0.0158127055060938	SELL	1	2
GO:0005149	MF	GO:0005149	interleukin-1 receptor binding	45668	17/18368	0.0101365139573265	0.0320926045839585	0.0158127055060938	IL1B	1	2
GO:0098641	MF	GO:0098641	cadherin binding involved in cell-cell adhesion	45668	18/18368	0.0107298602788602	0.0320926045839585	0.0158127055060938	S100A11	1	2
GO:0008017	MF	GO:0008017	microtubule binding	45699	271/18368	0.0109251419860284	0.0320926045839585	0.0158127055060938	S100A9/S100A8	2	2
GO:0019865	MF	GO:0019865	immunoglobulin binding	45668	23/18368	0.0136917448150763	0.037294900589508	0.0183759868526131	FCGR2A	1	2
GO:00019651	MF	GO:0001965	G-protein alpha-subunit binding	45668	24/18368	0.0142831534172584	0.037294900589508	0.0183759868526131	RGS2	1	2
GO:0051861	MF	GO:0051861	glycolipid binding	45668	28/18368	0.0166455654181671	0.0405031044760917	0.0199567368079287	SELL	1	2
GO:0046625	MF	GO:0046625	sphingolipid binding	45668	29/18368	0.0172353636068475	0.0405031044760917	0.0199567368079287	SELL	1	2
GO:0051968	BP	GO:0051968	positive regulation of synaptic transmission, glutamatergic	45696	30/18723	6.90797339890488e-05	0.0319839168369296	0.0164337051384474	GLUL/PTGS2	2	3
GO:0004896	MF	GO:0004896	cytokine receptor activity	45696	97/18368	0.000757021975133724	0.023197382546208	0.00988359657357232	CXCR2/CSF3R	2	3
GO:0019955	MF	GO:0019955	cytokine binding	45696	139/18368	0.0015451838892496	0.023197382546208	0.00988359657357232	CXCR2/CSF3R	2	3
GO:0140375	MF	GO:0140375	immune receptor activity	45696	144/18368	0.00165695589615771	0.023197382546208	0.00988359657357232	CXCR2/CSF3R	2	3
GO:0016595	MF	GO:0016595	glutamate binding	45665	10/18368	0.00434793754785079	0.0315566582477786	0.0134451927371488	GLUL	1	3
GO:0045503	MF	GO:0045503	dynein light chain binding	45665	10/18368	0.00434793754785079	0.0315566582477786	0.0134451927371488	GLUL	1	3
GO:00198641	MF	GO:0019864	IgG binding	45665	11/18368	0.00478182013307893	0.0315566582477786	0.0134451927371488	FCGR3B	1	3
GO:0016493	MF	GO:0016493	C-C chemokine receptor activity	45665	23/18368	0.0099755214594609	0.0315566582477786	0.0134451927371488	CXCR2	1	3
GO:0016702	MF	GO:0016702	oxidoreductase activity, acting on single donors with incorporation of molecular oxygen, incorporation of two atoms of oxygen	45665	23/18368	0.0099755214594609	0.0315566582477786	0.0134451927371488	PTGS2	1	3
GO:00198651	MF	GO:0019865	immunoglobulin binding	45665	23/18368	0.0099755214594609	0.0315566582477786	0.0134451927371488	FCGR3B	1	3
GO:0016701	MF	GO:0016701	oxidoreductase activity, acting on single donors with incorporation of molecular oxygen	45665	24/18368	0.0104072573999527	0.0315566582477786	0.0134451927371488	PTGS2	1	3
GO:0019957	MF	GO:0019957	C-C chemokine binding	45665	24/18368	0.0104072573999527	0.0315566582477786	0.0134451927371488	CXCR2	1	3
GO:0001637	MF	GO:0001637	G protein-coupled chemoattractant receptor activity	45665	26/18368	0.0112702350884923	0.0315566582477786	0.0134451927371488	CXCR2	1	3
GO:0004950	MF	GO:0004950	chemokine receptor activity	45665	26/18368	0.0112702350884923	0.0315566582477786	0.0134451927371488	CXCR2	1	3
GO:0019706	MF	GO:0019706	protein-cysteine S-palmitoyltransferase activity	45665	26/18368	0.0112702350884923	0.0315566582477786	0.0134451927371488	GLUL	1	3
GO:0019707	MF	GO:0019707	protein-cysteine S-acyltransferase activity	45665	26/18368	0.0112702350884923	0.0315566582477786	0.0134451927371488	GLUL	1	3
GO:0016417	MF	GO:0016417	S-acyltransferase activity	45665	30/18368	0.0129942152041804	0.0341098149109736	0.0145330038467807	GLUL	1	3
GO:0019956	MF	GO:0019956	chemokine binding	45665	33/18368	0.0142854736330109	0.0352935230933211	0.0150373406663273	CXCR2	1	3
GO:0016409	MF	GO:0016409	palmitoyltransferase activity	45665	37/18368	0.0160048520885825	0.0373446548733591	0.0159112564623335	GLUL	1	3
GO:0016879	MF	GO:0016879	ligase activity, forming carbon-nitrogen bonds	45665	48/18368	0.0207196190982474	0.0448583445861721	0.0191125778938578	GLUL	1	3
GO:0004601	MF	GO:0004601	peroxidase activity	45665	51/18368	0.0220020289962564	0.0448583445861721	0.0191125778938578	PTGS2	1	3
GO:0016597	MF	GO:0016597	amino acid binding	45665	52/18368	0.0224291722930861	0.0448583445861721	0.0191125778938578	GLUL	1	3
GO:0016684	MF	GO:0016684	oxidoreductase activity, acting on peroxide as acceptor	45665	55/18368	0.0237096229249694	0.0452638255840324	0.0192853392212669	PTGS2	1	3
GO:0002181	BP	GO:0002181	cytoplasmic translation	45719	148/18723	4.84033237197985e-07	3.48503930782549e-05	2.54754335367361e-06	RPS8/RPL11/RPS7	3	4
GO:1904667	BP	GO:1904667	negative regulation of ubiquitin protein ligase activity	45691	12/18723	1.12930909336705e-06	3.55968448971472e-05	2.6021085451131e-06	RPL11/RPS7	2	4
GO:0006364	BP	GO:0006364	rRNA processing	45719	225/18723	1.71268966882875e-06	3.55968448971472e-05	2.6021085451131e-06	RPS8/RPL11/RPS7	3	4
GO:0016072	BP	GO:0016072	rRNA metabolic process	45719	236/18723	1.97760249428595e-06	3.55968448971472e-05	2.6021085451131e-06	RPS8/RPL11/RPS7	3	4
GO:0051444	BP	GO:0051444	negative regulation of ubiquitin-protein transferase activity	45691	19/18723	2.92520757529163e-06	4.21229890841994e-05	3.07916586872803e-06	RPL11/RPS7	2	4
GO:0042254	BP	GO:0042254	ribosome biogenesis	45719	299/18723	4.03261889075538e-06	4.45095960406289e-05	3.25362544156644e-06	RPS8/RPL11/RPS7	3	4
GO:1904666	BP	GO:1904666	regulation of ubiquitin protein ligase activity	45691	23/18723	4.32732183728337e-06	4.45095960406289e-05	3.25362544156644e-06	RPL11/RPS7	2	4
GO:1901798	BP	GO:1901798	positive regulation of signal transduction by p53 class mediator	45691	25/18723	5.13084593987097e-06	4.61776134588387e-05	3.37555653938879e-06	RPL11/RPS7	2	4
GO:1902253	BP	GO:1902253	regulation of intrinsic apoptotic signaling pathway by p53 class mediator	45691	29/18723	6.94275494325127e-06	5.55420395460101e-05	4.06009061008846e-06	RPL11/RPS7	2	4
GO:0034470	BP	GO:0034470	ncRNA processing	45719	395/18723	9.32028400702973e-06	6.71060448506141e-05	4.90541263527881e-06	RPS8/RPL11/RPS7	3	4
GO:0022613	BP	GO:0022613	ribonucleoprotein complex biogenesis	45719	463/18723	1.50268229851344e-05	9.8357386811789e-05	7.18986745700212e-06	RPS8/RPL11/RPS7	3	4
GO:0034660	BP	GO:0034660	ncRNA metabolic process	45719	485/18723	1.72773650519428e-05	0.000103664190311657	7.5777916894486e-06	RPS8/RPL11/RPS7	3	4
GO:2000059	BP	GO:2000059	negative regulation of ubiquitin-dependent protein catabolic process	45691	48/18723	1.92761667895885e-05	0.000106760308373105	7.80411610914513e-06	RPL11/RPS7	2	4
GO:0051438	BP	GO:0051438	regulation of ubiquitin-protein transferase activity	45691	53/18723	2.35441671350914e-05	0.000121084288123327	8.85119065228999e-06	RPL11/RPS7	2	4
GO:20012441	BP	GO:2001244	positive regulation of intrinsic apoptotic signaling pathway	45691	58/18723	2.82377112501407e-05	0.000135541014000676	9.90796885969851e-06	RPL11/RPS7	2	4
GO:1903051	BP	GO:1903051	negative regulation of proteolysis involved in cellular protein catabolic process	45691	64/18723	3.44313601260967e-05	0.000154941120567435	1.13261053046371e-05	RPL11/RPS7	2	4
GO:0042274	BP	GO:0042274	ribosomal small subunit biogenesis	45691	73/18723	4.48693204319939e-05	0.000184374718384579	1.347768409244e-05	RPS8/RPS7	2	4
GO:1903363	BP	GO:1903363	negative regulation of cellular protein catabolic process	45691	75/18723	4.73757510625517e-05	0.000184374718384579	1.347768409244e-05	RPL11/RPS7	2	4
GO:0072332	BP	GO:0072332	intrinsic apoptotic signaling pathway by p53 class mediator	45691	76/18723	4.86544395737082e-05	0.000184374718384579	1.347768409244e-05	RPL11/RPS7	2	4
GO:0031397	BP	GO:0031397	negative regulation of protein ubiquitination	45691	83/18723	5.80805881365757e-05	0.000209090117291672	1.52843652990989e-05	RPL11/RPS7	2	4
GO:1901796	BP	GO:1901796	regulation of signal transduction by p53 class mediator	45691	93/18723	7.29885450459651e-05	0.000249295346880438	1.82233440702075e-05	RPL11/RPS7	2	4
GO:1903321	BP	GO:1903321	negative regulation of protein modification by small protein conjugation or removal	45691	95/18723	7.61735782134671e-05	0.000249295346880438	1.82233440702075e-05	RPL11/RPS7	2	4
GO:0042177	BP	GO:0042177	negative regulation of protein catabolic process	45691	121/18723	0.000123741645710431	0.000387365151789176	2.83161660664602e-05	RPL11/RPS7	2	4
GO:20012351	BP	GO:2001235	positive regulation of apoptotic signaling pathway	45691	126/18723	0.000134199891861771	0.000402599675585312	2.94298008468796e-05	RPL11/RPS7	2	4
GO:0072331	BP	GO:0072331	signal transduction by p53 class mediator	45691	163/18723	0.000224697936691698	0.000606570235096856	4.43399294661445e-05	RPL11/RPS7	2	4
GO:2000058	BP	GO:2000058	regulation of ubiquitin-dependent protein catabolic process	45691	164/18723	0.000227463838161321	0.000606570235096856	4.43399294661445e-05	RPL11/RPS7	2	4
GO:20012421	BP	GO:2001242	regulation of intrinsic apoptotic signaling pathway	45691	164/18723	0.000227463838161321	0.000606570235096856	4.43399294661445e-05	RPL11/RPS7	2	4
GO:0050821	BP	GO:0050821	protein stabilization	45691	191/18723	0.000308494683637888	0.000793272043640284	5.79877224883248e-05	RPL11/RPS7	2	4
GO:0031396	BP	GO:0031396	regulation of protein ubiquitination	45691	210/18723	0.000372846748736043	0.000925688479620521	6.76672865219679e-05	RPL11/RPS7	2	4
GO:1903050	BP	GO:1903050	regulation of proteolysis involved in cellular protein catabolic process	45691	221/18723	0.000412865230434225	0.000990876553042139	7.24324965674079e-05	RPL11/RPS7	2	4
GO:1903320	BP	GO:1903320	regulation of protein modification by small protein conjugation or removal	45691	242/18723	0.000494878188049662	0.00114939450127663	8.40200658827949e-05	RPL11/RPS7	2	4
GO:1903362	BP	GO:1903362	regulation of cellular protein catabolic process	45691	255/18723	0.00054933461896964	0.00123600289268169	9.03510886463224e-05	RPL11/RPS7	2	4
GO:0031330	BP	GO:0031330	negative regulation of cellular catabolic process	45691	262/18723	0.000579823234354232	0.00126506887495469	9.24757949528281e-05	RPL11/RPS7	2	4
GO:0051348	BP	GO:0051348	negative regulation of transferase activity	45691	268/18723	0.000606605300189952	0.00128457592981402	9.39017492554105e-05	RPL11/RPS7	2	4
GO:0097193	BP	GO:0097193	intrinsic apoptotic signaling pathway	45691	288/18723	0.000700200069340667	0.00144041157121509	0.000105293243509875	RPL11/RPS7	2	4
GO:0031647	BP	GO:0031647	regulation of protein stability	45691	298/18723	0.000749487171833335	0.00149897434366667	0.00010957414792885	RPL11/RPS7	2	4
GO:0009895	BP	GO:0009895	negative regulation of catabolic process	45691	320/18723	0.000863750178315788	0.0016808111578037	0.000122866312704948	RPL11/RPS7	2	4
GO:0045861	BP	GO:0045861	negative regulation of proteolysis	45691	351/18723	0.00103833491221465	0.00196737141261724	0.000143813699752722	RPL11/RPS7	2	4
GO:20012331	BP	GO:2001233	regulation of apoptotic signaling pathway	45691	356/18723	0.0010679780804523	0.00197165184083501	0.000144126596552267	RPL11/RPS7	2	4
GO:0042176	BP	GO:0042176	regulation of protein catabolic process	45691	391/18723	0.00128699483204402	0.00231659069767924	0.00016934142526895	RPL11/RPS7	2	4
GO:2000434	BP	GO:2000434	regulation of protein neddylation	45660	10/18723	0.00160153717449563	0.00281245552594354	0.000205588854235639	RPL11	1	4
GO:0045116	BP	GO:0045116	protein neddylation	45660	18/18723	0.00288153505025301	0.00493977437186231	0.000361094617826192	RPL11	1	4
GO:0000027	BP	GO:0000027	ribosomal large subunit assembly	45660	27/18723	0.00432022443465507	0.00723386416965501	0.000528791240471857	RPL11	1	4
GO:0032435	BP	GO:0032435	negative regulation of proteasomal ubiquitin-dependent protein catabolic process	45660	35/18723	0.00559789709372316	0.00916019524427426	0.000669604915517124	RPL11	1	4
GO:0000462	BP	GO:0000462	maturation of SSU-rRNA from tricistronic rRNA transcript (SSU-rRNA, 5.8S rRNA, LSU-rRNA)	45660	37/18723	0.00591714438267721	0.00946743101228353	0.000692063670488562	RPS8	1	4
GO:1901799	BP	GO:1901799	negative regulation of proteasomal protein catabolic process	45660	49/18723	0.00783119332279392	0.0122408983227921	0.000894802508976028	RPL11	1	4
GO:0030490	BP	GO:0030490	maturation of SSU-rRNA	45660	50/18723	0.00799058640515593	0.0122408983227921	0.000894802508976028	RPS8	1	4
GO:0042255	BP	GO:0042255	ribosome assembly	45660	61/18723	0.00974278375778392	0.0146141756366759	0.00106828769273947	RPL11	1	4
GO:0042273	BP	GO:0042273	ribosomal large subunit biogenesis	45660	72/18723	0.0114929166107689	0.0168875509382727	0.00123447009782695	RPL11	1	4
GO:0032092	BP	GO:0032092	positive regulation of protein binding	45660	85/18723	0.0135585954321107	0.0195243774222394	0.00142722057180112	RPL11	1	4
GO:0001843	BP	GO:0001843	neural tube closure	45660	88/18723	0.0140348815106947	0.0196526900230364	0.00143660014788278	RPS7	1	4
GO:0060606	BP	GO:0060606	tube closure	45660	89/18723	0.0141936094610818	0.0196526900230364	0.00143660014788278	RPS7	1	4
GO:0014020	BP	GO:0014020	primary neural tube formation	45660	94/18723	0.0149869936856081	0.0203596895351657	0.00148828139876942	RPS7	1	4
GO:0001841	BP	GO:0001841	neural tube formation	45660	102/18723	0.0162555228383671	0.0216740304511561	0.0015843589511079	RPS7	1	4
GO:0001838	BP	GO:0001838	embryonic epithelial tube formation	45660	121/18723	0.0192639136534416	0.0252182142372326	0.001843436713248	RPS7	1	4
GO:0072175	BP	GO:0072175	epithelial tube formation	45660	132/18723	0.0210028070216191	0.0269289454164653	0.00196849016202232	RPS7	1	4
GO:0032434	BP	GO:0032434	regulation of proteasomal ubiquitin-dependent protein catabolic process	45660	134/18723	0.0213187484547017	0.0269289454164653	0.00196849016202232	RPL11	1	4
GO:0016331	BP	GO:0016331	morphogenesis of embryonic epithelium	45660	147/18723	0.0233707110611242	0.0287126669648049	0.00209887916409393	RPS7	1	4
GO:0035148	BP	GO:0035148	tube formation	45660	148/18723	0.0235284354294929	0.0287126669648049	0.00209887916409393	RPS7	1	4
GO:0021915	BP	GO:0021915	neural tube development	45660	152/18723	0.0241591630877569	0.0289909957053083	0.00211922483225938	RPS7	1	4
GO:0051099	BP	GO:0051099	positive regulation of binding	45660	173/18723	0.0274660277244309	0.03241891796982	0.00236980394516228	RPL11	1	4
GO:0061136	BP	GO:0061136	regulation of proteasomal protein catabolic process	45660	187/18723	0.0296664485296986	0.0344513595828758	0.00251837423851431	RPL11	1	4
GO:0043393	BP	GO:0043393	regulation of protein binding	45660	196/18723	0.0310792506124994	0.0355191435571422	0.00259642862259811	RPL11	1	4
GO:0022618	BP	GO:0022618	ribonucleoprotein complex assembly	45660	220/18723	0.0348400169784858	0.0391950191007965	0.00286513297520443	RPL11	1	4
GO:0071826	BP	GO:0071826	ribonucleoprotein complex subunit organization	45660	227/18723	0.0359350711547864	0.0398050018945327	0.00290972236071145	RPL11	1	4
GO:0034504	BP	GO:0034504	protein localization to nucleus	45660	290/18723	0.0457533093732435	0.0499127011344475	0.003648589264214	RPL11	1	4
GO:0022626	CC	GO:0022626	cytosolic ribosome	45719	102/19550	1.3789480557681e-07	1.79263247249853e-06	NA	RPS8/RPL11/RPS7	3	4
GO:0044391	CC	GO:0044391	ribosomal subunit	45719	180/19550	7.6766528164618e-07	4.98982433070017e-06	NA	RPS8/RPL11/RPS7	3	4
GO:0005840	CC	GO:0005840	ribosome	45719	240/19550	1.82731096815843e-06	7.91834752868652e-06	NA	RPS8/RPL11/RPS7	3	4
GO:0022627	CC	GO:0022627	cytosolic small ribosomal subunit	45691	42/19550	1.34986470007028e-05	4.38706027522841e-05	NA	RPS8/RPS7	2	4
GO:0015935	CC	GO:0015935	small ribosomal subunit	45691	71/19550	3.89209253256957e-05	0.000101194405846809	NA	RPS8/RPS7	2	4
GO:0005925	CC	GO:0005925	focal adhesion	45691	418/19550	0.0013488283704117	0.00258904304441768	NA	RPS8/RPS7	2	4
GO:0030055	CC	GO:0030055	cell-substrate junction	45691	425/19550	0.00139410010084029	0.00258904304441768	NA	RPS8/RPS7	2	4
GO:0042788	CC	GO:0042788	polysomal ribosome	45660	32/19550	0.00490270307036555	0.00796689248934403	NA	RPL11	1	4
GO:0032040	CC	GO:0032040	small-subunit processome	45660	39/19550	0.00597302889910489	0.00862770840981818	NA	RPS7	1	4
GO:0022625	CC	GO:0022625	cytosolic large ribosomal subunit	45660	58/19550	0.00887432961318935	0.0115366284971462	NA	RPL11	1	4
GO:0005844	CC	GO:0005844	polysome	45660	66/19550	0.01009423901675	0.0119295552016136	NA	RPL11	1	4
GO:0030684	CC	GO:0030684	preribosome	45660	78/19550	0.0119222256003878	0.0129157444004201	NA	RPS7	1	4
GO:0015934	CC	GO:0015934	large ribosomal subunit	45660	113/19550	0.0172409963996243	0.0172409963996243	NA	RPL11	1	4
GO:0003735	MF	GO:0003735	structural constituent of ribosome	45719	182/18368	9.56990862899498e-07	9.56990862899498e-06	1.0073588030521e-06	RPS8/RPL11/RPS7	3	4
GO:0055106	MF	GO:0055106	ubiquitin-protein transferase regulator activity	45691	22/18368	4.1053267617561e-06	2.05266338087805e-05	2.16069829566111e-06	RPL11/RPS7	2	4
GO:0004857	MF	GO:0004857	enzyme inhibitor activity	45691	70/18368	4.28444904219326e-05	0.000142814968073109	1.50331545340114e-05	RPL11/RPS7	2	4
GO:0140678	MF	GO:0140678	molecular function inhibitor activity	45691	128/18368	0.000143894426704042	0.000359736066760105	3.78669543958005e-05	RPL11/RPS7	2	4
GO:0008097	MF	GO:0008097	5S rRNA binding	45660	10/18368	0.00163247505753195	0.00326495011506389	0.00034367895948041	RPL11	1	4
GO:0048027	MF	GO:0048027	mRNA 5'-UTR binding	45660	27/18368	0.00440360354206359	0.00733933923677266	0.000772562024923438	RPS7	1	4
GO:0019843	MF	GO:0019843	rRNA binding	45660	68/18368	0.0110658063306572	0.0158082947580818	0.0016640310271665	RPL11	1	4
GO:0003730	MF	GO:0003730	mRNA 3'-UTR binding	45660	201/18368	0.0324726476016799	0.0405908095020999	0.00427271678969472	RPS7	1	4
GO:0097067	BP	GO:0097067	cellular response to thyroid hormone stimulus	45659	17/18723	0.0018151723355041	0.017923316252039	0.000449205921103733	CTSS	1	5
GO:0010447	BP	GO:0010447	response to acidic pH	45659	25/18723	0.00266880052031526	0.017923316252039	0.000449205921103733	CTSS	1	5
GO:0097066	BP	GO:0097066	response to thyroid hormone	45659	26/18723	0.00277547836815806	0.017923316252039	0.000449205921103733	CTSS	1	5
GO:0019886	BP	GO:0019886	antigen processing and presentation of exogenous peptide antigen via MHC class II	45659	30/18723	0.00320213270339709	0.017923316252039	0.000449205921103733	CTSS	1	5
GO:0071711	BP	GO:0071711	basement membrane organization	45659	31/18723	0.00330878202317408	0.017923316252039	0.000449205921103733	CTSS	1	5
GO:0002495	BP	GO:0002495	antigen processing and presentation of peptide antigen via MHC class II	45659	34/18723	0.00362869574882663	0.017923316252039	0.000449205921103733	CTSS	1	5
GO:0002504	BP	GO:0002504	antigen processing and presentation of peptide or polysaccharide antigen via MHC class II	45659	36/18723	0.00384194303786345	0.017923316252039	0.000449205921103733	CTSS	1	5
GO:0002478	BP	GO:0002478	antigen processing and presentation of exogenous peptide antigen	45659	38/18723	0.00405516750444757	0.017923316252039	0.000449205921103733	CTSS	1	5
GO:0030574	BP	GO:0030574	collagen catabolic process	45659	42/18723	0.00448154797025879	0.017923316252039	0.000449205921103733	CTSS	1	5
GO:0009268	BP	GO:0009268	response to pH	45659	43/18723	0.00458812882267878	0.017923316252039	0.000449205921103733	CTSS	1	5
GO:0019884	BP	GO:0019884	antigen processing and presentation of exogenous antigen	45659	47/18723	0.00501439517622837	0.017923316252039	0.000449205921103733	CTSS	1	5
GO:0048146	BP	GO:0048146	positive regulation of fibroblast proliferation	45659	48/18723	0.00512094750058256	0.017923316252039	0.000449205921103733	S100A6	1	5
GO:0048002	BP	GO:0048002	antigen processing and presentation of peptide antigen	45659	62/18723	0.00661208095217414	0.0201556430769978	0.000505153961829519	CTSS	1	5
GO:0022617	BP	GO:0022617	extracellular matrix disassembly	45659	63/18723	0.0067185476923326	0.0201556430769978	0.000505153961829519	CTSS	1	5
GO:2001259	BP	GO:2001259	positive regulation of cation channel activity	45659	75/18723	0.00799570353641255	0.0213309929955607	0.000534611353272198	CTSS	1	5
GO:0048145	BP	GO:0048145	regulation of fibroblast proliferation	45659	80/18723	0.00852760931622321	0.0213309929955607	0.000534611353272198	S100A6	1	5
GO:0048144	BP	GO:0048144	fibroblast proliferation	45659	81/18723	0.00863397335534599	0.0213309929955607	0.000534611353272198	S100A6	1	5
GO:0032963	BP	GO:0032963	collagen metabolic process	45659	104/18723	0.0110787715059606	0.0243806849409349	0.000611044735361777	CTSS	1	5
GO:0019882	BP	GO:0019882	antigen processing and presentation	45659	106/18723	0.0112912200091653	0.0243806849409349	0.000611044735361777	CTSS	1	5
GO:0032414	BP	GO:0032414	positive regulation of ion transmembrane transporter activity	45659	109/18723	0.0116098499718738	0.0243806849409349	0.000611044735361777	CTSS	1	5
GO:0032411	BP	GO:0032411	positive regulation of transporter activity	45659	120/18723	0.0127777205029317	0.0245964529698327	0.000616452455384278	CTSS	1	5
GO:0002224	BP	GO:0002224	toll-like receptor signaling pathway	45659	121/18723	0.0128838563175314	0.0245964529698327	0.000616452455384278	CTSS	1	5
GO:1904064	BP	GO:1904064	positive regulation of cation transmembrane transport	45659	151/18723	0.0160652776454315	0.0293365939612228	0.000735252981484281	CTSS	1	5
GO:0034767	BP	GO:0034767	positive regulation of ion transmembrane transport	45659	167/18723	0.0177599360213631	0.0307258849281796	0.000770072303964402	CTSS	1	5
GO:0002221	BP	GO:0002221	pattern recognition receptor signaling pathway	45659	172/18723	0.0182892172191546	0.0307258849281796	0.000770072303964402	CTSS	1	5
GO:2001257	BP	GO:2001257	regulation of cation channel activity	45659	184/18723	0.0195589101213202	0.031595162503671	0.000791858709365189	CTSS	1	5
GO:0034764	BP	GO:0034764	positive regulation of transmembrane transport	45659	219/18723	0.023257488219207	0.0358362425826532	0.000898151443174266	CTSS	1	5
GO:0016485	BP	GO:0016485	protein processing	45659	225/18723	0.0238908283884355	0.0358362425826532	0.000898151443174266	CTSS	1	5
GO:0032412	BP	GO:0032412	regulation of ion transmembrane transporter activity	45659	267/18723	0.0283184583150446	0.0383145944928826	0.000960265526137409	CTSS	1	5
GO:0043270	BP	GO:0043270	positive regulation of ion transport	45659	275/18723	0.0291606752736867	0.0383145944928826	0.000960265526137409	CTSS	1	5
GO:0022898	BP	GO:0022898	regulation of transmembrane transporter activity	45659	278/18723	0.0294764124905615	0.0383145944928826	0.000960265526137409	CTSS	1	5
GO:0051604	BP	GO:0051604	protein maturation	45659	294/18723	0.0311594770607052	0.0383145944928826	0.000960265526137409	CTSS	1	5
GO:0030198	BP	GO:0030198	extracellular matrix organization	45659	301/18723	0.0318953585082901	0.0383145944928826	0.000960265526137409	CTSS	1	5
GO:0043062	BP	GO:0043062	extracellular structure organization	45659	302/18723	0.032000461606921	0.0383145944928826	0.000960265526137409	CTSS	1	5
GO:0045229	BP	GO:0045229	external encapsulating structure organization	45659	304/18723	0.0322106506873441	0.0383145944928826	0.000960265526137409	CTSS	1	5
GO:0032409	BP	GO:0032409	regulation of transporter activity	45659	310/18723	0.0328410809938994	0.0383145944928826	0.000960265526137409	CTSS	1	5
GO:1904062	BP	GO:1904062	regulation of cation transmembrane transport	45659	357/18723	0.0377723453874851	0.0428767163857939	0.00107460442069659	CTSS	1	5
GO:0007409	BP	GO:0007409	axonogenesis	45659	418/18723	0.0441537027577446	0.0488014609427703	0.0012230942592173	S100A6	1	5
GO:0062023	CC	GO:0062023	collagen-containing extracellular matrix	45690	425/19550	0.000471501933825148	0.00943003867650296	NA	S100A6/CTSS	2	5
GO:0036019	CC	GO:0036019	endolysosome	45659	27/19550	0.00276031152096134	0.023849659785539	NA	CTSS	1	5
GO:0031904	CC	GO:0031904	endosome lumen	45659	35/19550	0.00357744896783085	0.023849659785539	NA	CTSS	1	5
GO:1904724	CC	GO:1904724	tertiary granule lumen	45659	55/19550	0.00561882731817331	0.0267365633832348	NA	CTSS	1	5
GO:0043202	CC	GO:0043202	lysosomal lumen	45659	97/19550	0.00989890836312812	0.0267365633832348	NA	CTSS	1	5
GO:0031234	CC	GO:0031234	extrinsic component of cytoplasmic side of plasma membrane	45659	101/19550	0.0103060536844986	0.0267365633832348	NA	S100A6	1	5
GO:1904813	CC	GO:1904813	ficolin-1-rich granule lumen	45659	124/19550	0.0126455144061245	0.0267365633832348	NA	CTSS	1	5
GO:0045335	CC	GO:0045335	phagocytic vesicle	45659	137/19550	0.0139665937478374	0.0267365633832348	NA	CTSS	1	5
GO:0070820	CC	GO:0070820	tertiary granule	45659	164/19550	0.0167075480473423	0.0267365633832348	NA	CTSS	1	5
GO:0009898	CC	GO:0009898	cytoplasmic side of plasma membrane	45659	172/19550	0.0175189500211878	0.0267365633832348	NA	S100A6	1	5
GO:00057751	CC	GO:0005775	vacuolar lumen	45659	174/19550	0.0177217481836907	0.0267365633832348	NA	CTSS	1	5
GO:0019897	CC	GO:0019897	extrinsic component of plasma membrane	45659	174/19550	0.0177217481836907	0.0267365633832348	NA	S100A6	1	5
GO:0001726	CC	GO:0001726	ruffle	45659	178/19550	0.0181272817115469	0.0267365633832348	NA	S100A6	1	5
GO:0101002	CC	GO:0101002	ficolin-1-rich granule	45659	185/19550	0.018836763911106	0.0267365633832348	NA	CTSS	1	5
GO:0098562	CC	GO:0098562	cytoplasmic side of membrane	45659	197/19550	0.0200524225374261	0.0267365633832348	NA	S100A6	1	5
GO:0005770	CC	GO:0005770	late endosome	45659	282/19550	0.028641764369656	0.0358022054620701	NA	CTSS	1	5
GO:0019898	CC	GO:0019898	extrinsic component of membrane	45659	309/19550	0.0313622310990067	0.0368967424694197	NA	S100A6	1	5
GO:0030139	CC	GO:0030139	endocytic vesicle	45659	336/19550	0.0340788829015005	0.0378654254461117	NA	CTSS	1	5
GO:0031252	CC	GO:0031252	cell leading edge	45659	422/19550	0.042706494363498	0.0449542045931558	NA	S100A6	1	5
GO:0005635	CC	GO:0005635	nuclear envelope	45659	468/19550	0.0473053756061071	0.0473053756061071	NA	S100A6	1	5
GO:00445481	MF	GO:0044548	S100 protein binding	45659	14/18368	0.00152385076894235	0.0106628885713642	NA	S100A6	1	5
GO:0005523	MF	GO:0005523	tropomyosin binding	45659	16/18368	0.00174144888319439	0.0106628885713642	NA	S100A6	1	5
GO:0001968	MF	GO:0001968	fibronectin binding	45659	28/18368	0.00304653959181833	0.0106628885713642	NA	CTSS	1	5
GO:0043236	MF	GO:0043236	laminin binding	45659	28/18368	0.00304653959181833	0.0106628885713642	NA	CTSS	1	5
GO:0043394	MF	GO:0043394	proteoglycan binding	45659	36/18368	0.00391612580053313	0.0109651522414928	NA	CTSS	1	5
GO:0050840	MF	GO:0050840	extracellular matrix binding	45659	56/18368	0.0060884313993681	0.0142063399318589	NA	CTSS	1	5
GO:0005518	MF	GO:0005518	collagen binding	45659	69/18368	0.00749915841906268	0.0149983168381254	NA	CTSS	1	5
GO:00483061	MF	GO:0048306	calcium-dependent protein binding	45659	88/18368	0.00955918801501454	0.0167285790262754	NA	S100A6	1	5
GO:0004197	MF	GO:0004197	cysteine-type endopeptidase activity	45659	119/18368	0.0129156945051238	0.0200910803413036	NA	CTSS	1	5
GO:0004252	MF	GO:0004252	serine-type endopeptidase activity	45659	174/18368	0.0188567662443382	0.0227450942637046	NA	CTSS	1	5
GO:0008234	MF	GO:0008234	cysteine-type peptidase activity	45659	190/18368	0.0205817107507424	0.0227450942637046	NA	CTSS	1	5
GO:0008236	MF	GO:0008236	serine-type peptidase activity	45659	191/18368	0.0206894693918743	0.0227450942637046	NA	CTSS	1	5
GO:0017171	MF	GO:0017171	serine hydrolase activity	45659	195/18368	0.02112044467344	0.0227450942637046	NA	CTSS	1	5
GO:0004175	MF	GO:0004175	endopeptidase activity	45659	430/18368	0.0462737610856765	0.0462737610856765	NA	CTSS	1	5
GO:0010226	BP	GO:0010226	response to lithium ion	45658	24/18723	0.00128184585803548	0.0213373925118834	NA	IGFBP2	1	6
GO:0043567	BP	GO:0043567	regulation of insulin-like growth factor receptor signaling pathway	45658	24/18723	0.00128184585803548	0.0213373925118834	NA	IGFBP2	1	6
GO:0042104	BP	GO:0042104	positive regulation of activated T cell proliferation	45658	27/18723	0.00144207659029016	0.0213373925118834	NA	IGFBP2	1	6
GO:0048009	BP	GO:0048009	insulin-like growth factor receptor signaling pathway	45658	37/18723	0.00197617903113823	0.0213373925118834	NA	IGFBP2	1	6
GO:0046006	BP	GO:0046006	regulation of activated T cell proliferation	45658	44/18723	0.00235005073973193	0.0213373925118834	NA	IGFBP2	1	6
GO:0050798	BP	GO:0050798	activated T cell proliferation	45658	47/18723	0.00251028147198629	0.0213373925118834	NA	IGFBP2	1	6
GO:0043627	BP	GO:0043627	response to estrogen	45658	75/18723	0.00400576830636112	0.0236771720508302	NA	IGFBP2	1	6
GO:0042102	BP	GO:0042102	positive regulation of T cell proliferation	45658	101/18723	0.00539443465256628	0.0236771720508302	NA	IGFBP2	1	6
GO:0032526	BP	GO:0032526	response to retinoic acid	45658	107/18723	0.00571489611707532	0.0236771720508302	NA	IGFBP2	1	6
GO:0050671	BP	GO:0050671	positive regulation of lymphocyte proliferation	45658	137/18723	0.00731720343961961	0.0236771720508302	NA	IGFBP2	1	6
GO:0090090	BP	GO:0090090	negative regulation of canonical Wnt signaling pathway	45658	137/18723	0.00731720343961961	0.0236771720508302	NA	IGFBP2	1	6
GO:0032946	BP	GO:0032946	positive regulation of mononuclear cell proliferation	45658	138/18723	0.00737061368370451	0.0236771720508302	NA	IGFBP2	1	6
GO:0032355	BP	GO:0032355	response to estradiol	45658	141/18723	0.00753084441595897	0.0236771720508302	NA	IGFBP2	1	6
GO:0051384	BP	GO:0051384	response to glucocorticoid	45658	148/18723	0.00790471612455257	0.0236771720508302	NA	IGFBP2	1	6
GO:0070665	BP	GO:0070665	positive regulation of leukocyte proliferation	45658	150/18723	0.00801153661272225	0.0236771720508302	NA	IGFBP2	1	6
GO:0031960	BP	GO:0031960	response to corticosteroid	45658	167/18723	0.00891951076216402	0.0236771720508302	NA	IGFBP2	1	6
GO:0030178	BP	GO:0030178	negative regulation of Wnt signaling pathway	45658	170/18723	0.0090797414944187	0.0236771720508302	NA	IGFBP2	1	6
GO:0042129	BP	GO:0042129	regulation of T cell proliferation	45658	171/18723	0.00913315173850338	0.0236771720508302	NA	IGFBP2	1	6
GO:0007584	BP	GO:0007584	response to nutrient	45658	174/18723	0.00929338247075806	0.0236771720508302	NA	IGFBP2	1	6
GO:0007565	BP	GO:0007565	female pregnancy	45658	193/18723	0.0103081771083695	0.0236771720508302	NA	IGFBP2	1	6
GO:0042098	BP	GO:0042098	T cell proliferation	45658	199/18723	0.0106286385728782	0.0236771720508302	NA	IGFBP2	1	6
GO:0009612	BP	GO:0009612	response to mechanical stimulus	45658	216/18723	0.0115366127223201	0.0236771720508302	NA	IGFBP2	1	6
GO:00508701	BP	GO:0050870	positive regulation of T cell activation	45658	216/18723	0.0115366127223201	0.0236771720508302	NA	IGFBP2	1	6
GO:0044706	BP	GO:0044706	multi-multicellular organism process	45658	220/18723	0.0117502536986591	0.0236771720508302	NA	IGFBP2	1	6
GO:0050670	BP	GO:0050670	regulation of lymphocyte proliferation	45658	225/18723	0.0120173049190834	0.0236771720508302	NA	IGFBP2	1	6
GO:0032944	BP	GO:0032944	regulation of mononuclear cell proliferation	45658	227/18723	0.0121241254072531	0.0236771720508302	NA	IGFBP2	1	6
GO:19030391	BP	GO:1903039	positive regulation of leukocyte cell-cell adhesion	45658	239/18723	0.0127650483362709	0.0236771720508302	NA	IGFBP2	1	6
GO:0070663	BP	GO:0070663	regulation of leukocyte proliferation	45658	245/18723	0.0130855098007796	0.0236771720508302	NA	IGFBP2	1	6
GO:0060828	BP	GO:0060828	regulation of canonical Wnt signaling pathway	45658	253/18723	0.0135127917534583	0.0236771720508302	NA	IGFBP2	1	6
GO:00224091	BP	GO:0022409	positive regulation of cell-cell adhesion	45658	284/18723	0.0151685093200875	0.0236771720508302	NA	IGFBP2	1	6
GO:0046651	BP	GO:0046651	lymphocyte proliferation	45658	288/18723	0.0153821502964269	0.0236771720508302	NA	IGFBP2	1	6
GO:0032943	BP	GO:0032943	mononuclear cell proliferation	45658	291/18723	0.0155423810286812	0.0236771720508302	NA	IGFBP2	1	6
GO:0060070	BP	GO:0060070	canonical Wnt signaling pathway	45658	303/18723	0.0161833039576992	0.0236771720508302	NA	IGFBP2	1	6
GO:0070661	BP	GO:0070661	leukocyte proliferation	45658	318/18723	0.0169844576189714	0.0236771720508302	NA	IGFBP2	1	6
GO:0030111	BP	GO:0030111	regulation of Wnt signaling pathway	45658	328/18723	0.0175185600598194	0.0236771720508302	NA	IGFBP2	1	6
GO:00508631	BP	GO:0050863	regulation of T cell activation	45658	329/18723	0.0175719703039041	0.0236771720508302	NA	IGFBP2	1	6
GO:19030371	BP	GO:1903037	regulation of leukocyte cell-cell adhesion	45658	336/18723	0.0179458420124978	0.0236771720508302	NA	IGFBP2	1	6
GO:0007568	BP	GO:0007568	aging	45658	339/18723	0.0181060727447525	0.0236771720508302	NA	IGFBP2	1	6
GO:0048545	BP	GO:0048545	response to steroid hormone	45658	339/18723	0.0181060727447525	0.0236771720508302	NA	IGFBP2	1	6
GO:00512511	BP	GO:0051251	positive regulation of lymphocyte activation	45658	362/18723	0.0193345083587032	0.0241910255529865	NA	IGFBP2	1	6
GO:00071592	BP	GO:0007159	leukocyte cell-cell adhesion	45658	371/18723	0.0198152005554664	0.0241910255529865	NA	IGFBP2	1	6
GO:0010038	BP	GO:0010038	response to metal ion	45658	373/18723	0.0199220210436359	0.0241910255529865	NA	IGFBP2	1	6
GO:0002696	BP	GO:0002696	positive regulation of leukocyte activation	45658	409/18723	0.0218447898306896	0.0254232761843721	NA	IGFBP2	1	6
GO:0050867	BP	GO:0050867	positive regulation of cell activation	45658	420/18723	0.0224323025156227	0.0254232761843721	NA	IGFBP2	1	6
GO:0045785	BP	GO:0045785	positive regulation of cell adhesion	45658	437/18723	0.0233402766650644	0.0254232761843721	NA	IGFBP2	1	6
GO:0016055	BP	GO:0016055	Wnt signaling pathway	45658	444/18723	0.0237141483736582	0.0254232761843721	NA	IGFBP2	1	6
GO:0198738	BP	GO:0198738	cell-cell signaling by wnt	45658	446/18723	0.0238209688618276	0.0254232761843721	NA	IGFBP2	1	6
GO:0022407	BP	GO:0022407	regulation of cell-cell adhesion	45658	448/18723	0.0239277893499973	0.0254232761843721	NA	IGFBP2	1	6
GO:00094101	BP	GO:0009410	response to xenobiotic stimulus	45658	462/18723	0.0246755327671846	0.0256826973699268	NA	IGFBP2	1	6
GO:0031667	BP	GO:0031667	response to nutrient levels	45658	474/18723	0.0253164556962024	0.0258227848101265	NA	IGFBP2	1	6
GO:0042110	BP	GO:0042110	T cell activation	45658	487/18723	0.0260107888693051	0.0260107888693051	NA	IGFBP2	1	6
GO:0016324	CC	GO:0016324	apical plasma membrane	45658	367/19550	0.0187723785166241	0.0222506393861893	NA	IGFBP2	1	6
GO:0045177	CC	GO:0045177	apical part of cell	45658	435/19550	0.0222506393861893	0.0222506393861893	NA	IGFBP2	1	6
GO:0031994	MF	GO:0031994	insulin-like growth factor I binding	45658	13/18368	0.000707752613240409	0.00212325783972123	NA	IGFBP2	1	6
GO:0005520	MF	GO:0005520	insulin-like growth factor binding	45658	29/18368	0.00157883275261306	0.00236824912891959	NA	IGFBP2	1	6
GO:0019838	MF	GO:0019838	growth factor binding	45658	141/18368	0.00767639372822282	0.00767639372822282	NA	IGFBP2	1	6
GO:0045730	BP	GO:0045730	respiratory burst	45658	37/18723	0.00197617903113823	0.0118570741868294	NA	CD52	1	7
GO:0007204	BP	GO:0007204	positive regulation of cytosolic calcium ion concentration	45658	319/18723	0.0170378678630561	0.0259573786252204	NA	CD52	1	7
GO:0051480	BP	GO:0051480	regulation of cytosolic calcium ion concentration	45658	353/18723	0.0188538161619399	0.0259573786252204	NA	CD52	1	7
GO:0006874	BP	GO:0006874	cellular calcium ion homeostasis	45658	448/18723	0.0239277893499973	0.0259573786252204	NA	CD52	1	7
GO:0055074	BP	GO:0055074	calcium ion homeostasis	45658	460/18723	0.024568712279015	0.0259573786252204	NA	CD52	1	7
GO:0072503	BP	GO:0072503	cellular divalent inorganic cation homeostasis	45658	486/18723	0.0259573786252204	0.0259573786252204	NA	CD52	1	7
GO:0097225	CC	GO:0097225	sperm midpiece	45658	32/19550	0.00163682864450143	0.00818414322250716	NA	CD52	1	7
GO:0036126	CC	GO:0036126	sperm flagellum	45658	122/19550	0.00624040920716118	0.0108695652173912	NA	CD52	1	7
GO:0097729	CC	GO:0097729	9+2 motile cilium	45658	135/19550	0.00690537084398968	0.0108695652173912	NA	CD52	1	7
GO:0031225	CC	GO:0031225	anchored component of membrane	45658	170/19550	0.00869565217391299	0.0108695652173912	NA	CD52	1	7
GO:0031514	CC	GO:0031514	motile cilium	45658	214/19550	0.0109462915601023	0.0109462915601023	NA	CD52	1	7
