# Supplementary material for: Neutrophil-mediated immune dysregulation in recurrent miscarriage: implications of APP–CD74 signaling and CXCL1 as diagnostic biomarkers
Source: Front Immunol. 2025 Dec 4;16:1707497. doi: 10.3389/fimmu.2025.1707497 (PMC12711488; doi:10.3389/fimmu.2025.1707497)
Supplement: Supplementary file 15 [file Table10.xlsx]

## Sheet: Table_S10_RM-Control_DEG
	logFC	AveExpr	t	P.Value	adj.P.Val	B	gene_symbol	group
ZNF710	0.949206162418709	5.51788362304718	5.43102025569751	1.00221018148587e-05	0.0579504579379082	3.20982	ZNF710	up
FZR1	1.26135732604207	7.03773824779828	5.38168818534127	1.14246446233258e-05	0.0579504579379082	3.09996087814388	FZR1	up
DAG1	0.499290816334602	9.48663843583678	5.35246344639134	1.23471189921509e-05	0.0579504579379082	3.0347744213259	DAG1	no
CWF19L2	-0.771802	6.49500657038818	-5.29159	1.45166477800371e-05	0.0579504579379082	2.8987522280812	CWF19L2	down
ZDHHC1	0.952445600931495	5.32859077413673	5.15783894770352	2.0727425035068e-05	0.0589923597665706	2.59886987109524	ZDHHC1	up
FAM83G	0.964562033665125	5.13147262113448	5.09714015515528	2.43684574225484e-05	0.0589923597665706	2.46234981947676	FAM83G	up
PPFIA3	-0.940063	4.23219502387845	-5.07485	2.5860879156187e-05	0.0589923597665706	2.41216604874664	PPFIA3	down
ANKS3	-0.864717	5.69889308792625	-4.93414	3.76485100884519e-05	0.0751464261365499	2.09463380285744	ANKS3	down
ATP6V1E2	-0.834791	3.82057742111658	-4.77474	5.76252444602069e-05	0.0889934944383135	1.73384029217375	ATP6V1E2	down
LIG3	0.620498087356303	7.42865280431175	4.76026975048519	5.9896350150414e-05	0.0889934944383135	1.70103316120563	LIG3	up
ARID3A	0.697559444065694	6.36814378213498	4.72596771685739	6.56419771306905e-05	0.0889934944383135	1.6232633632487	ARID3A	up
UPB1	-1.19387	1.86448338167514	-4.71898	6.6878878585907e-05	0.0889934944383135	1.60740946316969	UPB1	down
NT5C	-0.76395	6.05175824180723	-4.67015	7.61914850151792e-05	0.0935865871324909	1.49665166360054	NT5C	down
CYP11A1	-1.37479	3.87656701916666	-4.61089	8.9247151226564e-05	0.100428449676724	1.36218570701089	CYP11A1	down
IL34	0.968396648339396	2.68205488050428	4.57276385406414	9.88030918987448e-05	0.100428449676724	1.27565252630313	IL34	up
CCL28	0.905736558582626	5.08716444668457	4.53629180712655	0.00010889660512405	0.100428449676724	1.19286820301774	CCL28	up
PUS1	-0.585659	6.82033805940878	-4.49994	0.000119977824806263	0.100428449676724	1.11035822246475	PUS1	down
KRBA2	0.62618798341493	3.10610321216198	4.49720150320633	0.000120856742921154	0.100428449676724	1.10414238246236	KRBA2	up
TCP11L1	0.945724074599669	5.13255529590775	4.49340574833459	0.000122085529607528	0.100428449676724	1.09552727998192	TCP11L1	up
DOT1L	0.575588932674596	6.24022916824098	4.4821969441694	0.000125787136368643	0.100428449676724	1.07008760966487	DOT1L	up
HYMAI	1.09873787865607	3.81469174888229	4.44686763020988	0.000138200453054162	0.105084992112803	0.989911363905699	HYMAI	up
STX1A	-1.27182	4.60258	-4.3634	0.000172577338490094	0.118835424982243	0.800561731811809	STX1A	down
IL17D	-1.39786	3.07213897229497	-4.36319	0.000172672350730481	0.118835424982243	0.800092405320687	IL17D	down
HTR6	1.30313050173813	1.95037060189116	4.34651389928529	0.000180501116347481	0.118835424982243	0.76227987518458	HTR6	up
AKT2	0.475532099951524	8.69038300851512	4.29550350738998	0.000206700218866543	0.118835424982243	0.646671331506071	AKT2	no
GADD45G	1.4228042578665	6.64321870432349	4.29338453994393	0.000207866538316178	0.118835424982243	0.641870818579174	GADD45G	up
ABL1	0.693961801906172	8.90360123705208	4.29189417784568	0.000208690767238239	0.118835424982243	0.638494504891209	ABL1	up
HAAO	-1.14802	4.21722493301509	-4.28802	0.000210851248937247	0.118835424982243	0.629707183947825	HAAO	down
ZNF480	-0.755138	5.57972337784217	-4.26161	0.000226158167939886	0.118835424982243	0.569907580741718	ZNF480	down
SMYD4	-0.971556	4.8441207691862	-4.25831	0.000228145588254612	0.118835424982243	0.562441138280813	SMYD4	down
LYSMD4	-0.757681	4.72799626570919	-4.25411	0.000230705045995085	0.118835424982243	0.552920644844166	LYSMD4	down
ZMYND19	-0.426777	6.7971357701166	-4.21471	0.000256108835354036	0.127798308841664	0.463760966235608	ZMYND19	no
FANK1	-1.00469	5.2018093285068	-4.19386	0.000270656987602921	0.12871620839968	0.416596306369672	FANK1	down
NR4A2	1.99026214996121	8.62212721343082	4.1858180508094	0.000276480347317553	0.12871620839968	0.398422565531058	NR4A2	up
CYP1A2	1.1278687353667	1.81064590035132	4.1537311198381	0.000300986528962705	0.12871620839968	0.325911384091873	CYP1A2	up
CALM3	-0.516712	9.16065837182097	-4.15251	0.000301956862661854	0.12871620839968	0.323163010337723	CALM3	down
FIBCD1	0.88351517040572	2.13471842505594	4.15211620473437	0.00030227512891847	0.12871620839968	0.322263472569151	FIBCD1	up
WDFY4	-1.56535	3.27057660214655	-4.12278	0.000326654136446443	0.12871620839968	0.256027599794524	WDFY4	down
PIM2	-0.506649	4.7082436154559	-4.12159	0.000327688533028307	0.12871620839968	0.253327548820693	PIM2	down
TMEM121	-0.896665	2.91204678706046	-4.11748	0.000331264615763518	0.12871620839968	0.24405814670961	TMEM121	down
ZNF34	-0.874692	4.99690229632284	-4.10471	0.000342629551696662	0.12871620839968	0.21524933474775	ZNF34	down
CLEC12A	1.02986214006089	2.44357274749087	4.10365319704303	0.000343587541144673	0.12871620839968	0.212864711177601	CLEC12A	up
ATXN2L	0.41838830900637	7.37005107581983	4.0927166450532	0.000353655465615563	0.12871620839968	0.188197737988449	ATXN2L	no
AGPAT4	1.01081905811682	4.82366650363365	4.09162214166042	0.000354678930961043	0.12871620839968	0.185729572076303	AGPAT4	up
FRY	0.605852998257959	5.02551233846827	4.0745234384767	0.000371052712778584	0.131665993725521	0.14718180260655	FRY	up
APLN	0.874564719318347	3.79283004769585	4.06345829111032	0.000382044010197021	0.132619103365783	0.122247273936214	APLN	up
REXO1	0.565465291182663	5.41274646250891	4.03794814929485	0.00040862257560084	0.133118424262844	0.0647964279136364	REXO1	up
ASB13	-0.517379	7.46246592659227	-4.02923	0.000418121657723565	0.133118424262844	0.045165402862346	ASB13	down
PKIA	0.824726078893407	2.89953698318427	4.02722330364629	0.000420333610416949	0.133118424262844	0.0406581113027995	PKIA	up
TTBK1	1.04076515731456	1.93367807212943	4.01322937262934	0.000436113036094155	0.133118424262844	0.0091758393352892	TTBK1	up
ZFP30	-0.607284	5.73310589857626	-4.00886	0.000441160464389237	0.133118424262844	-0.000654621	ZFP30	down
WDTC1	0.495179954499377	6.85828854528698	4.00299685661277	0.000448019228829694	0.133118424262844	-0.0138342	WDTC1	no
TEX30	-0.479397	6.11378755353713	-3.99328	0.000459621977256822	0.133118424262844	-0.0356773	TEX30	no
EHD3	0.965684742877526	4.3759702546966	3.98303127674189	0.000472179811617994	0.133118424262844	-0.0587059	EHD3	up
ANKS6	-0.557569	5.77781518822996	-3.98143	0.000474174699880276	0.133118424262844	-0.0623077	ANKS6	down
KLHL25	0.494344951966792	4.66677396590058	3.97869394956861	0.000477595733441437	0.133118424262844	-0.0684493	KLHL25	no
RNF126P1	-1.15621	2.09886893885884	-3.97862	0.000477686589927476	0.133118424262844	-0.0686118	RNF126P1	down
C12orf4	-0.415943	7.21650699467927	-3.93731	0.000532447235706138	0.133118424262844	-0.161333	C12orf4	no
CD1C	-1.27146	2.67984296817071	-3.93546	0.000535040613987125	0.133118424262844	-0.165484	CD1C	down
C6orf223	-0.561303	2.96114929234542	-3.93125	0.000540976519435816	0.133118424262844	-0.17491	C6orf223	down
KDM6B	0.803000557587318	7.19243447729605	3.93073865545834	0.000541706749305877	0.133118424262844	-0.176063	KDM6B	up
C2orf73	-0.585853	2.73402458588511	-3.92688	0.000547217453031553	0.133118424262844	-0.18471	C2orf73	down
NEU4	1.14007007795964	2.00846338075897	3.92429408782233	0.000550943755689831	0.133118424262844	-0.190508	NEU4	up
PLEKHA6	0.725221310019123	4.85129959971188	3.92332176906026	0.000552350763254982	0.133118424262844	-0.192687	PLEKHA6	up
GPR20	0.970702758759417	2.0546823379491	3.92267085982946	0.000553294644500127	0.133118424262844	-0.194146	GPR20	up
DLK1	-0.956008	1.82232	-3.91948	0.000557947085095558	0.133118424262844	-0.2013	DLK1	down
PNMA2	-0.985387	4.57927383294227	-3.91907	0.000558550502605872	0.133118424262844	-0.202224	PNMA2	down
C8orf76	-0.50438	6.65426905791676	-3.89896	0.000588783153982221	0.138243444777052	-0.247259	C8orf76	down
ZSCAN30	0.463525124934428	6.40375808309779	3.88434198741587	0.000611761955975105	0.138243444777052	-0.279968	ZSCAN30	no
GIGYF1	0.362477692431742	7.54570085673934	3.88307952689176	0.000613787604260825	0.138243444777052	-0.282792	GIGYF1	no
ZNF236	0.358501686625674	6.49814985047697	3.87721688382444	0.000623281030167465	0.138243444777052	-0.295905	ZNF236	no
ANXA13	-0.777969	2.73119996018302	-3.87718	0.000623342185868472	0.138243444777052	-0.295989	ANXA13	down
PRKCB	-1.31285	2.97109594374063	-3.8651	0.000643359738288506	0.140728332890286	-0.322993	PRKCB	down
PRSS30P	1.26586904003201	3.09410031224827	3.84636167580603	0.000675671902741225	0.14579903976989	-0.364857	PRSS30P	up
SLCO2B1	1.30069276407698	5.19573501100804	3.84052496590357	0.000686057659456756	0.146066249416073	-0.377889	SLCO2B1	up
TNIK	1.30975320181155	3.12082937908932	3.82805356900139	0.000708776821598364	0.147389696518221	-0.40572	TNIK	up
IRF5	1.29633361135861	5.04420062362921	3.82655258555867	0.000711560441447132	0.147389696518221	-0.409069	IRF5	up
WDR31	0.546952903379585	5.17548866713613	3.8181006293473	0.00072743620868196	0.147389696518221	-0.427919	WDR31	up
TAF3	-0.52086	5.02786550328857	-3.81718	0.000729195016591902	0.147389696518221	-0.429982	TAF3	down
C17orf67	-0.776263	3.40603428957392	-3.80973	0.000743499782159187	0.148402556518974	-0.446577	C17orf67	down
VHL	-0.433665	6.63920834290872	-3.79483	0.000772960488977852	0.15011779300779	-0.479771	VHL	no
CTIF	0.49951123046996	5.99711293519468	3.79237084675791	0.000777934426042936	0.15011779300779	-0.48525	CTIF	no
PRSS22	0.894183207984874	6.51824786784862	3.7912077139466	0.000780296644516943	0.15011779300779	-0.48784	PRSS22	up
FANCE	0.727711988017882	4.94583477016935	3.77744344962349	0.000808790009964595	0.152802578646021	-0.518475	FANCE	up
VILL	-0.689082	4.72843046755666	-3.77527	0.000813390480017022	0.152802578646021	-0.52332	VILL	down
ANKRD52	0.440728429535352	6.99144282316579	3.76469703168848	0.000836083938149574	0.155239399120609	-0.546823	ANKRD52	no
MTRR	-0.452359	7.78860315317323	-3.75614	0.000854904454539193	0.156909360115883	-0.565836	MTRR	no
PCDHB6	-1.23666	2.88540196967732	-3.73851	0.00089500740133851	0.160016515711042	-0.604988	PCDHB6	down
NRTN	-1.38702	3.55696788046269	-3.73745	0.000897480390911252	0.160016515711042	-0.607344	NRTN	down
LRRCC1	-0.856522	4.98993397708419	-3.73045	0.000913972135916388	0.160016515711042	-0.622895	LRRCC1	down
RNF2	0.41228108097958	5.77850641193041	3.72799992672877	0.000919798278907316	0.160016515711042	-0.628321	RNF2	no
ZNF800	0.582808420828997	5.98380109095785	3.72710507438434	0.000921938843024542	0.160016515711042	-0.630306	ZNF800	up
ARVCF	0.495486171148312	5.84853232083134	3.72080282935473	0.000937152991624274	0.160908160970499	-0.644284	ARVCF	no
LRRC56	-0.604005	4.23814550804477	-3.71152	0.000960011834528885	0.16307945716763	-0.664863	LRRC56	down
MYPOP	-0.662996	5.07407026798219	-3.69612	0.000999148976139371	0.165267129038953	-0.698982	MYPOP	down
LIG1	-0.740785	5.21702163230626	-3.69482	0.00100250214018416	0.165267129038953	-0.701843	LIG1	down
ZNF502	-0.488937	5.47226177505326	-3.69427	0.00100393984949765	0.165267129038953	-0.703066	ZNF502	no
NKD2	-2.26119	3.67614136376408	-3.68908	0.00101753897997898	0.165674916601081	-0.714554	NKD2	down
HINFP	-0.496906	6.50370499463832	-3.68421	0.00103046899591323	0.165674916601081	-0.725335	HINFP	no
CD300LB	0.705376608095021	1.99465064706881	3.68156786104019	0.00103754331538753	0.165674916601081	-0.731177	CD300LB	up
STARD8	0.715007418192611	4.72045710890068	3.67666592966564	0.00105080181069323	0.166130725872768	-0.742018	STARD8	up
NOS1AP	0.80294578537946	3.41123757908277	3.66792818909674	0.00107484684133214	0.168266219239134	-0.761333	NOS1AP	up
INPPL1	0.544731620588524	8.06295005873174	3.65538473718744	0.00111030650160384	0.169974185772013	-0.789041	INPPL1	up
ZNF568	-0.461151	5.10073268392767	-3.6551	0.0011111267107284	0.169974185772013	-0.789672	ZNF568	no
BEND5	0.886303364635328	3.138	3.65282182900076	0.001117690976081	0.169974185772013	-0.7947	BEND5	up
IL22RA1	0.780191061119089	2.32873240971325	3.63418739829291	0.00117284251388668	0.175745527501878	-0.835812	IL22RA1	up
PIP5K1A	0.31612896403808	8.26447931069667	3.6323023667402	0.0011785672683466	0.175745527501878	-0.839968	PIP5K1A	no
FAM95B1	0.87816108571965	2.34577980884574	3.62900083351397	0.00118865962989747	0.175745527501878	-0.847246	FAM95B1	up
RGS17	-1.07317	2.40454399329485	-3.61328	0.00123787621579772	0.1790952288608	-0.88187	RGS17	down
PCDHA5	0.67295411002283	1.8491782247901	3.6130819123049	0.00123851695035217	0.1790952288608	-0.882312	PCDHA5	up
DCAF15	0.355300143740395	6.4057933760029	3.60920050580595	0.00125097920795472	0.1790952288608	-0.890856	DCAF15	no
CCDC13	1.04207081436718	3.76665431098368	3.60759216276646	0.00125617895994549	0.1790952288608	-0.894395	CCDC13	up
TMEM229B	-0.993556	4.10265922557824	-3.60388	0.00126824770904538	0.179215747062271	-0.902554	TMEM229B	down
UFSP1	-0.937272	3.14856845565164	-3.59873	0.00128520353457537	0.180018684562277	-0.913887	UFSP1	down
HSD17B1	-0.565803	5.82450554934321	-3.59252	0.00130594432696212	0.180429125230025	-0.927547	HSD17B1	down
ZGLP1	-0.798905	4.05277917399081	-3.58699	0.00132466318286733	0.180429125230025	-0.93969	ZGLP1	down
ARHGAP33	1.03406035352081	5.66242644665429	3.58380346694491	0.00133559248188153	0.180429125230025	-0.946701	ARHGAP33	up
ARHGAP25	-0.747912	3.44663896279397	-3.58319	0.00133768832280629	0.180429125230025	-0.948038	ARHGAP25	down
LOC100505549	-0.533022	3.5758516473843	-3.58118	0.00134463088065963	0.180429125230025	-0.952455	LOC100505549	down
SNX9	0.81300931173331	9.58347876695665	3.57194641745203	0.00137698057690968	0.180937711109881	-0.972737	SNX9	up
EDAR	1.17237097400011	2.11441432945036	3.57131843749502	0.00137920708252677	0.180937711109881	-0.974115	EDAR	up
KIAA0895	0.634607351287274	6.02770226153162	3.56890900109962	0.00138778232565194	0.180937711109881	-0.979403	KIAA0895	up
DHX37	-0.523493	6.70402421624056	-3.56466	0.00140302213632286	0.180937711109881	-0.988719	DHX37	down
ST3GAL2	0.503392491798945	5.95922353713653	3.56409328989053	0.00140507741593344	0.180937711109881	-0.989968	ST3GAL2	up
CUEDC1	-0.529735	6.87743401937487	-3.55391	0.00144235037897878	0.181637134523292	-1.0123	CUEDC1	down
DPF1	1.07325118387622	2.87381	3.55281586197188	0.00144640416560452	0.181637134523292	-1.01469	DPF1	up
ADD2	1.43655400641391	2.43455326174764	3.54978783106398	0.00145770052608152	0.181637134523292	-1.02133	ADD2	up
GLI2	0.942700544505307	4.42127513677738	3.54873373912416	0.00146165302721462	0.181637134523292	-1.02364	GLI2	up
NSD1	0.560509856163348	7.5386939943167	3.54721021928783	0.00146738416542489	0.181637134523292	-1.02698	NSD1	up
MRM1	-0.461572	4.9526558458759	-3.53944	0.00149694733714042	0.182634463576983	-1.04399	MRM1	no
ITPA	-0.450328	9.10416340697219	-3.53909	0.00149831630314283	0.182634463576983	-1.04477	ITPA	no
ADH1C	-1.71324	4.12586009626921	-3.53037	0.00153221582366185	0.184289007740661	-1.06385	ADH1C	down
TOP3B	-0.579409	5.76199951601244	-3.52967	0.00153497232148722	0.184289007740661	-1.06538	TOP3B	down
KRBOX1	-0.91348	4.21132316047211	-3.51743	0.00158390725968463	0.188073219403415	-1.09214	KRBOX1	down
NCDN	-0.638904	5.36152940820339	-3.50492	0.00163547096129444	0.188073219403415	-1.11945	NCDN	down
NEDD4	0.693500845348758	5.51593706171195	3.50446088788743	0.00163741266242606	0.188073219403415	-1.12047	NEDD4	up
SEC14L5	-0.824427	2.31269	-3.5025	0.00164566225071133	0.188073219403415	-1.12475	SEC14L5	down
IL18	-0.650257	4.76417303279149	-3.50141	0.00165024257802127	0.188073219403415	-1.12712	IL18	down
ZC3H7B	0.361355052744197	7.96923802625941	3.49775565969996	0.00166576317356372	0.188073219403415	-1.1351	ZC3H7B	no
PGBD1	-0.51791	4.27550220252675	-3.49311	0.00168567653646744	0.188073219403415	-1.14523	PGBD1	down
ACER3	-0.41644	7.39219021210875	-3.49203	0.00169033119851268	0.188073219403415	-1.14758	ACER3	no
GBP1P1	-0.966302	2.63346070942259	-3.49108	0.00169445060877332	0.188073219403415	-1.14966	GBP1P1	down
CDX1	1.25898226000039	2.28774783838162	3.48668064068962	0.00171363715148773	0.188073219403415	-1.15925	CDX1	up
FKBP11	-0.653255	9.44578770021825	-3.48181	0.00173511739156483	0.188073219403415	-1.16987	FKBP11	down
CCL19	0.800553073112801	1.69103546952424	3.47619696156695	0.00176018445528973	0.188073219403415	-1.1821	CCL19	up
ZNRF2	0.492422092089777	7.05796767130613	3.47327628202978	0.00177336934320252	0.188073219403415	-1.18846	ZNRF2	no
FURIN	0.606714827246409	8.07164736588127	3.47293961490299	0.0017748953156247	0.188073219403415	-1.18919	FURIN	up
POLN	0.651979053528933	3.78325881756149	3.4729355817107	0.00177491360413637	0.188073219403415	-1.1892	POLN	up
GPD1	0.770593379862461	2.64910142052036	3.47187357314285	0.00177973565342329	0.188073219403415	-1.19151	GPD1	up
ZC3H10	0.660592232852546	6.1142450597328	3.46968514140196	0.00178971235982151	0.188073219403415	-1.19627	ZC3H10	up
EPPK1	1.16627671203813	4.54120466906872	3.4667415365831	0.00180321742786441	0.188073219403415	-1.20268	EPPK1	up
UBN1	0.348752577445294	7.68173881264671	3.4660196496484	0.00180654447013929	0.188073219403415	-1.20425	UBN1	no
ZNF609	0.44849033404437	6.41656469934813	3.46506327330632	0.00181096140604356	0.188073219403415	-1.20633	ZNF609	no
ATN1	0.403596926684873	8.04465516594036	3.46444284461117	0.00181383240156099	0.188073219403415	-1.20768	ATN1	no
POFUT2	0.333001100474078	7.59373057622309	3.4533263765308	0.00186602794553789	0.192236995060316	-1.23186	POFUT2	no
DDX27	-0.497712	8.51916838979337	-3.44897	0.0018868797297174	0.192526378260298	-1.24132	DDX27	no
MSRA	-0.521593	6.02812347253685	-3.44666	0.00189803848177867	0.192526378260298	-1.24635	MSRA	down
LY86	-1.37356	3.24638398832853	-3.44519	0.0019051663708927	0.192526378260298	-1.24954	LY86	down
SRL	0.736397315946912	2.29922088603206	3.44133630084075	0.00192395840677818	0.192526378260298	-1.2579	SRL	up
MAPK8IP2	-1.14422	3.89322572074289	-3.44028	0.00192912202665629	0.192526378260298	-1.26019	MAPK8IP2	down
ATF6	0.314717526560415	8.11379074174672	3.43372975721505	0.00196160980896921	0.19417300395298	-1.27441	ATF6	no
RNF214	0.330258394672595	6.14469266545374	3.42831863076347	0.00198882797644546	0.19417300395298	-1.28615	RNF214	no
OSGEP	-0.502556	7.15938752797411	-3.42798	0.0019905386166319	0.19417300395298	-1.28688	OSGEP	down
TCEAL3	-0.522867	9.27101227838599	-3.42344	0.00201368497063809	0.19417300395298	-1.29673	TCEAL3	down
EXD3	0.890017035492006	5.8976618835287	3.4217295301277	0.00202246589595182	0.19417300395298	-1.30044	EXD3	up
PTPN1	0.456619284531185	7.38997078745913	3.42129661242586	0.00202469517535062	0.19417300395298	-1.30137	PTPN1	no
ALKBH2	-0.42077	6.62645035438695	-3.42012	0.0020307422131856	0.19417300395298	-1.30391	ALKBH2	no
ASH2L	-0.313873	8.28152852675612	-3.40908	0.00208858036356105	0.198273717998499	-1.32783	ASH2L	no
MEX3B	0.696432939111231	5.39103753998722	3.40722562509052	0.00209846307250415	0.198273717998499	-1.33185	MEX3B	up
CYP2D6	-0.699176	2.82164021683107	-3.39644	0.00215674894038505	0.20258215929452	-1.35518	CYP2D6	down
ZNHIT2	-0.671678	5.46630635966775	-3.39276	0.00217700862604995	0.203289320121437	-1.36314	ZNHIT2	down
DNASE1L3	-0.955134	2.66165828514131	-3.38093	0.00224337296163049	0.208268485182067	-1.3887	DNASE1L3	down
SETDB1	-0.399528	7.73992307480354	-3.37676	0.00226718008366599	0.20926203223109	-1.39768	SETDB1	no
B3GNT4	0.902839841754125	2.62829756866218	3.37011499697705	0.00230571848563322	0.209593228341146	-1.41203	B3GNT4	up
HAPLN3	1.38077429064617	6.13071035088027	3.36839347493517	0.00231579865090691	0.209593228341146	-1.41574	HAPLN3	up
NKRF	-0.38635	6.50868977772234	-3.36787	0.00231889644685745	0.209593228341146	-1.41688	NKRF	no
PPP1R9B	0.340451304820542	7.42572382923213	3.36337117092669	0.00234545029079968	0.209593228341146	-1.42657	PPP1R9B	no
ZNF513	0.339776097331399	7.4806132883901	3.35597397933339	0.00238979279133955	0.209593228341146	-1.44251	ZNF513	no
FAM110B	0.807719173411805	4.4556778187561	3.35385237659622	0.00240265960034961	0.209593228341146	-1.44708	FAM110B	up
IL17C	0.7169720170319	2.82504654343826	3.35334434131641	0.00240575058750957	0.209593228341146	-1.44817	IL17C	up
ORC5	-0.444477	7.47169423802092	-3.35317	0.00240679345378031	0.209593228341146	-1.44854	ORC5	no
SEMA4A	0.63720332330431	4.87468756636903	3.35230775148997	0.00241206933242173	0.209593228341146	-1.4504	SEMA4A	up
RGS12	0.432511225482568	6.40271497138375	3.34817750904127	0.00243740573852829	0.209593228341146	-1.45929	RGS12	no
ECE1	0.512411043175232	8.84155145311828	3.34806035785698	0.00243812812467347	0.209593228341146	-1.45954	ECE1	up
ETAA1	-0.444976	7.22114210611988	-3.34714	0.00244381301727535	0.209593228341146	-1.46153	ETAA1	no
OSTM1	-0.410978	7.26063820154032	-3.34566	0.00245298623897218	0.209593228341146	-1.46471	OSTM1	no
GPR146	-0.797292	4.82106695764774	-3.34541	0.00245452991606929	0.209593228341146	-1.46525	GPR146	down
ZNF354B	-0.799756	4.86578362139486	-3.34258	0.00247214936882591	0.20997489958198	-1.47133	ZNF354B	down
TLR6	0.645271519490893	4.05711	3.33802108135654	0.00250080759698127	0.210703288598014	-1.48114	TLR6	up
ZNF440	0.471394584999781	6.84970561741144	3.33702421038492	0.00250711578366875	0.210703288598014	-1.48328	ZNF440	no
SEC61A2	0.639361568352431	4.65038014059352	3.33163609546372	0.00254147867594941	0.211463757278443	-1.49486	SEC61A2	up
TCAP	0.835068395256319	3.79589580197069	3.33145361372806	0.00254265038811755	0.211463757278443	-1.49525	TCAP	up
PRB1	1.29178399342408	3.2714725915836	3.32937087089356	0.00255606066024097	0.211477599081491	-1.49973	PRB1	up
ZSWIM5	0.511296888386291	3.91077791177916	3.32696834741519	0.00257161477242486	0.211667756113816	-1.50489	ZSWIM5	up
FBXW7	0.493664340563611	7.94096546113478	3.31994489644178	0.00261761104518076	0.214182434008606	-1.51996	FBXW7	no
EPB41L1	0.613909078816659	5.89326005169489	3.31365200149098	0.0026594967835041	0.214182434008606	-1.53346	EPB41L1	up
SNRNP48	0.415266551038798	6.16854200464887	3.31239432104745	0.00266794517299102	0.214182434008606	-1.53616	SNRNP48	no
FBXO36	0.460894602203759	4.91219927066276	3.31105618383364	0.00267696246627402	0.214182434008606	-1.53903	FBXO36	no
GRAP2	0.56205163574945	2.23849236415471	3.30872158622824	0.00269276506944048	0.214182434008606	-1.54403	GRAP2	up
PEX26	0.362169539475948	6.85107321041892	3.30566441178936	0.00271359488493078	0.214182434008606	-1.55058	PEX26	no
STAT5A	0.559608797252677	5.72790963120205	3.30431665555453	0.00272282701636176	0.214182434008606	-1.55347	STAT5A	up
SFTPB	-1.07628	2.00600974545644	-3.30403	0.00272482549223147	0.214182434008606	-1.55409	SFTPB	down
LINC00092	-0.971776	2.91918230268307	-3.30391	0.00272560204490781	0.214182434008606	-1.55434	LINC00092	down
TSPAN32	-0.90986	2.01969587666617	-3.30091	0.00274631428926306	0.214182434008606	-1.56077	TSPAN32	down
LYAR	-0.475863	6.22945129171341	-3.30042	0.00274971185945418	0.214182434008606	-1.56182	LYAR	no
ZFHX2	0.626303342411781	3.73680332110078	3.29750849999245	0.00276992799557021	0.214709758413908	-1.56805	ZFHX2	up
THAP7-AS1	-0.756013	3.09872128454637	-3.29532	0.00278526117056016	0.21485531580437	-1.57274	THAP7-AS1	down
PPIL2	0.410411011556452	7.35124158169713	3.28376691259356	0.00286740217684745	0.219493899558302	-1.59745	PPIL2	no
SRCAP	0.53296900391385	5.50097697136249	3.28301	0.00287288483264561	0.219493899558302	-1.59907	SRCAP	up
ZC2HC1C	-0.574159	4.17333365837715	-3.27784	0.00291044830863191	0.221304945677307	-1.61011	ZC2HC1C	down
TFAP2E	-0.686148	2.44478092227701	-3.27513	0.00293037828011852	0.221764361975984	-1.61591	TFAP2E	down
POLR1A	0.389460642316056	6.64541329635663	3.27153499004184	0.00295694304467897	0.222301973977637	-1.62358	POLR1A	no
MED25	0.703033767505877	7.34160611678201	3.27040819992221	0.00296532567993716	0.222301973977637	-1.62598	MED25	up
SMG9	-0.442847	7.04176761226409	-3.26092	0.00303682778790816	0.224914508267771	-1.64623	SMG9	no
CD1E	-0.858668	1.72216985903879	-3.26064	0.00303898691010036	0.224914508267771	-1.64683	CD1E	down
SCN5A	0.676114841250851	3.5702393972885	3.26018538495557	0.00304243072306103	0.224914508267771	-1.64779	SCN5A	up
RASAL1	1.26190468214596	4.94817205402994	3.25340429223975	0.00309463830972534	0.226822594815153	-1.66224	RASAL1	up
URB2	0.357901760054168	5.42190399544344	3.25073536375216	0.00311542207296857	0.226822594815153	-1.66793	URB2	no
RAPGEF1	0.56023441350063	7.62892522973517	3.25013152478345	0.00312014296190637	0.226822594815153	-1.66922	RAPGEF1	up
AQP9	1.37308471065934	2.23847688661253	3.24950342920299	0.00312506080030897	0.226822594815153	-1.67055	AQP9	up
MAMSTR	-0.628827	3.73744805435274	-3.24314	0.00317528384364549	0.228409798137826	-1.68409	MAMSTR	down
TET3	0.574396442125645	7.76469717157035	3.24311116453968	0.00317553702320875	0.228409798137826	-1.68416	TET3	up
DYRK1B	0.902749987309934	6.68636209246408	3.24120899782483	0.00319070829829009	0.228459855988561	-1.68821	DYRK1B	up
TMEM216	-0.4496	6.85811583596307	-3.2364	0.00322941033895235	0.228459855988561	-1.69845	TMEM216	no
PGPEP1	-0.375494	5.95526400835639	-3.23596	0.0032329685721092	0.228459855988561	-1.69938	PGPEP1	no
LCA5L	-0.470436	3.5097017957329	-3.23589	0.00323346239061966	0.228459855988561	-1.69951	LCA5L	no
ZFP2	-0.482687	4.15674952234727	-3.23126	0.00327119791843169	0.230107878244569	-1.70936	ZFP2	no
POLR2D	-0.315562	7.08513619824616	-3.22648	0.003310531922209	0.230873184611211	-1.71951	POLR2D	no
GALK1	-0.528639	5.86753020766503	-3.22643	0.00331099444363523	0.230873184611211	-1.71963	GALK1	down
FAM83E	0.686618315601296	5.30326358510985	3.22328663667801	0.00333711996071486	0.231386428037292	-1.7263	FAM83E	up
ARHGEF11	0.378960645055347	6.99400866105872	3.22206445146932	0.0033473362272429	0.231386428037292	-1.7289	ARHGEF11	no
TRIM3	-0.404859	5.66609130863786	-3.22019	0.00336303658215646	0.231469690275321	-1.73287	TRIM3	no
AHDC1	0.451713011397852	6.67555056006556	3.21405952658852	0.00341499697276852	0.233830441796423	-1.74588	AHDC1	no
SULT4A1	-0.733819	4.47008762923137	-3.2127	0.00342662345818907	0.233830441796423	-1.74877	SULT4A1	down
TFRC	0.541463859112815	10.3646833261259	3.20954400519083	0.00345374201136233	0.234678095478441	-1.75546	TFRC	up
CARD11	-0.795119	3.96101537657146	-3.20361	0.00350530814337791	0.236185874701783	-1.76803	CARD11	down
HERC5	0.829370350945353	5.01862259728147	3.20186260912904	0.0035206242670912	0.236185874701783	-1.77173	HERC5	up
CCDC40	0.794710483292049	4.86971411977289	3.20063470743093	0.00353143039534998	0.236185874701783	-1.77433	CCDC40	up
TEC	0.812968917405115	4.99264688342405	3.20021892532657	0.00353509669675138	0.236185874701783	-1.77521	TEC	up
GRIPAP1	0.247522885450198	7.55907601436632	3.19475184344108	0.00358364607722441	0.238431919004664	-1.78679	GRIPAP1	no
SAMD1	-0.351387	6.60892517055832	-3.19155	0.00361235016489733	0.239344429182907	-1.79355	SAMD1	no
TBX1	1.00405	2.14211909694535	3.18605640502535	0.00366218635418831	0.240804772638622	-1.80518	TBX1	up
EVI5L	0.466590322076621	6.76527720539472	3.18579733007405	0.00366455158762432	0.240804772638622	-1.80572	EVI5L	no
MTSS1	0.432802451839051	6.68431135601944	3.18327548431244	0.00368765163073886	0.241329595244419	-1.81105	MTSS1	no
SPG7	0.228137634258142	6.51386030764388	3.17961797614393	0.0037214029123694	0.242544333488631	-1.81878	SPG7	no
REL	0.548504448994151	6.73962101623939	3.1724967834321	0.0037879696433276	0.244696321103732	-1.83382	REL	up
CASKIN2	0.37308013914152	6.99015856069124	3.17170448985603	0.00379544602427505	0.244696321103732	-1.83549	CASKIN2	no
WDR76	-0.631933	4.24465025678062	-3.17118	0.00380039376463712	0.244696321103732	-1.83659	WDR76	down
IPCEF1	-0.826442	3.14607764944392	-3.16914	0.00381971296062496	0.244952516286182	-1.84089	IPCEF1	down
HAUS8	-0.488448	4.54660152355318	-3.16641	0.00384577682002782	0.245637457048817	-1.84666	HAUS8	no
MMP28	0.812068212693351	2.99875515967856	3.16395092438395	0.00386936291149037	0.246159310640152	-1.85184	MMP28	up
RGN	0.88902085924454	4.02976772810128	3.15738110050021	0.00393307401234404	0.249219546940911	-1.86569	RGN	up
FAM53C	0.461623302406601	8.20392449476022	3.15504148688551	0.00395600453372442	0.249681740689769	-1.87062	FAM53C	no
LRRC25	1.08214356716624	2.16167999745978	3.15226333970647	0.00398339965153185	0.25042096706953	-1.87646	LRRC25	up
GLB1L2	-0.983966	6.93015726386208	-3.14655	0.00404031176364831	0.252698295433101	-1.88849	GLB1L2	down
TYMP	-1.3033	7.78602510804046	-3.14546	0.00405127527748459	0.252698295433101	-1.89078	TYMP	down
PRR12	0.410605234150177	6.43591955372423	3.14285302798927	0.00407755219167505	0.253347678586254	-1.89626	PRR12	no
SIPA1L3	0.921324394669814	7.16957993618716	3.13959405784207	0.00411065355983229	0.253543530738294	-1.90311	SIPA1L3	up
ARHGAP39	0.446161094019775	5.69132312848747	3.1394168498361	0.00411246082547709	0.253543530738294	-1.90349	ARHGAP39	no
PPARD	0.447424428287099	7.67782612035569	3.13649220902361	0.00414239815918042	0.254354581077255	-1.90963	PPARD	no
TESK2	0.80410258026755	4.1734587558643	3.13502707355613	0.00415747405192657	0.254354581077255	-1.91271	TESK2	up
CYP4F35P	-0.55365	1.03702	-3.13196	0.00418925573544486	0.254688270700975	-1.91916	CYP4F35P	down
IKBKE	0.650768700483172	4.29143467469562	3.13031316679477	0.00420633653670413	0.254688270700975	-1.92261	IKBKE	up
SNPH	0.448103350866225	3.69670226749167	3.1298872883595	0.00421077802261131	0.254688270700975	-1.9235	SNPH	no
USP42	0.344621694843903	7.02427738766982	3.12407734286468	0.0042718204627315	0.257405393014704	-1.9357	USP42	no
MED7	-0.299895	7.25577472492361	-3.12155	0.00429866783011222	0.258049353049744	-1.941	MED7	no
NEFH	-0.928759	4.18458708456266	-3.11674	0.00435016295817026	0.260162554741808	-1.95109	NEFH	down
IL18R1	-0.912855	3.5648672782787	-3.11344	0.00438583017576234	0.261316926293183	-1.958	IL18R1	down
ZNF696	-0.565614	4.27609092059278	-3.10881	0.00443624195305076	0.263337960990017	-1.96768	ZNF696	down
FBXO2	1.05304910634926	2.47685612648966	3.09853637088303	0.00455036324402852	0.268605214359229	-1.98918	FBXO2	up
PUS3	-0.358642	6.75523	-3.0978	0.00455861805431807	0.268605214359229	-1.99072	PUS3	no
KIF5C	-0.947774	2.93303578537798	-3.09127	0.00463268965572204	0.27024501279894	-2.00436	KIF5C	down
NTN4	0.992512137721487	8.17648213558116	3.08892012626892	0.00465967241946203	0.27024501279894	-2.00928	NTN4	up
CACNA1E	0.640116648288577	2.06699578238334	3.0884044044477	0.00466560509757669	0.27024501279894	-2.01035	CACNA1E	up
NACAD	0.627017441797323	3.37417392358087	3.08740327205171	0.00467714239102956	0.27024501279894	-2.01244	NACAD	up
C2CD2L	0.491466773623833	6.32916044112859	3.08666773205907	0.00468563631265221	0.27024501279894	-2.01398	C2CD2L	no
KIAA0753	0.416839056935359	7.04687	3.08646389813038	0.0046879927696209	0.27024501279894	-2.0144	KIAA0753	no
POLR2C	0.406754881118632	8.61917881525633	3.0844	0.00471189658432698	0.270415505243364	-2.01871	POLR2C	no
KCNIP3	-0.877991	3.21511193514925	-3.08329	0.00472482001270658	0.270415505243364	-2.02102	KCNIP3	down
ZNF485	-0.464242	4.41986436856433	-3.07969	0.00476692000102874	0.270683104157352	-2.02853	ZNF485	no
OXCT2	-0.795852	2.51677915426291	-3.07961	0.00476794044401573	0.270683104157352	-2.02871	OXCT2	down
RANBP10	0.376895445093434	7.14172364110368	3.07851534515986	0.00478077206447183	0.270683104157352	-2.03099	RANBP10	no
LPXN	-0.434631	5.49825889195115	-3.07692	0.004799604741577	0.270683104157352	-2.03431	LPXN	no
NUDT6	-0.642413	5.30459798461174	-3.07568	0.00481425360600502	0.270683104157352	-2.03689	NUDT6	down
CGREF1	-1.25709	2.9916990495468	-3.07002	0.0048818732038173	0.271764188509047	-2.04869	CGREF1	down
ZNF839	-0.383357	5.8215423859779	-3.07001	0.0048820159168159	0.271764188509047	-2.04871	ZNF839	no
DUSP4	1.04512107310799	7.76454285699452	3.06922979585381	0.00489138043075695	0.271764188509047	-2.05034	DUSP4	up
MGC16275	-0.795761	2.94236600949902	-3.06409	0.00495359427259474	0.271764188509047	-2.06103	MGC16275	down
LRRC49	0.555096635543421	5.49971267502674	3.06333771579172	0.00496282970220143	0.271764188509047	-2.0626	LRRC49	up
CDCA5	-0.969389	4.5279923725938	-3.06258	0.00497210787455152	0.271764188509047	-2.06418	CDCA5	down
NACC1	0.338820738544499	8.06529586972707	3.06235458911123	0.00497484804920223	0.271764188509047	-2.06465	NACC1	no
AP5B1	0.658797518562094	5.27139647213077	3.06198215848953	0.00497940812690285	0.271764188509047	-2.06542	AP5B1	up
FAM24B	0.741219379591298	2.49191211871513	3.06079497893869	0.00499397073279403	0.271764188509047	-2.06789	FAM24B	up
NUFIP1	-0.375086	5.69420482264031	-3.06001	0.0050036743124787	0.271764188509047	-2.06953	NUFIP1	no
RFTN2	0.716312847928259	4.40492810425083	3.05755090727013	0.00503397204725644	0.272482934408783	-2.07464	RFTN2	up
GALNS	-0.421698	7.67116623977378	-3.05573	0.00505652119718877	0.272563303684048	-2.07842	GALNS	no
TRMT2A	-0.281062	6.84387154897952	-3.05468	0.00506959551566648	0.272563303684048	-2.0806	TRMT2A	no
SKA1	-0.730202	3.20564252758922	-3.04943	0.00513547864068239	0.274996365143216	-2.09152	SKA1	down
C20orf203	0.715050664951306	1.67782164075178	3.04833439868906	0.00514929315993372	0.274996365143216	-2.09379	C20orf203	up
CBLN4	1.6644749652946	3.52083315629641	3.04565624833184	0.00518327348156974	0.275888369845685	-2.09935	CBLN4	up
ZSCAN22	-0.632571	4.86379909149096	-3.03503	0.00532028010634902	0.2820020252193	-2.1214	ZSCAN22	down
FBLN7	-0.638611	4.75438215463067	-3.03402	0.00533345513628687	0.2820020252193	-2.12349	FBLN7	down
DOCK5	0.748786725841804	8.69277063120555	3.03255623617889	0.00535259246675551	0.282079856465848	-2.12652	DOCK5	up
CYP4F12	0.832753491930992	2.17531314517148	3.02792812410035	0.0054136627668681	0.28435976007023	-2.1361	CYP4F12	up
ZNF22	-0.832351	7.99696844725856	-3.02523	0.00544953325500193	0.285305400052036	-2.14168	ZNF22	down
ZNF283	-0.427496	4.56281215343996	-3.02264	0.0054842591571633	0.286185131443084	-2.14705	ZNF283	no
FOXO4	0.592125759698237	6.56832605728575	3.01910771847916	0.00553189704050072	0.287730722940441	-2.15435	FOXO4	up
ECSIT	-0.469388	7.12916354567261	-3.01242	0.00562323576696558	0.291531911450995	-2.16819	ECSIT	no
GPR3	-0.582243	2.32893398781504	-3.00588	0.0057138417663936	0.293480944884144	-2.18168	GPR3	down
DHX57	0.311728349063949	6.50982856198613	3.00530295661705	0.00572189842910527	0.293480944884144	-2.18287	DHX57	no
MED9	-0.732961	5.28164978853342	-3.00514	0.00572423212349057	0.293480944884144	-2.18322	MED9	down
B4GALT2	-0.377596	6.92828601519367	-3.00441	0.00573434711947977	0.293480944884144	-2.18471	B4GALT2	no
SP5	-0.87498	4.58524680205173	-3.00221	0.00576530997569347	0.294122906363813	-2.18926	SP5	down
ADM2	0.895912310035132	3.49528256931842	3.0000322595234	0.00579606853983231	0.294750389949179	-2.19375	ADM2	up
SP2	-0.428386	7.36595506674203	-2.99569	0.00585789380915417	0.29606629548345	-2.20271	SP2	no
MDGA1	0.525724995558564	3.75733186335678	2.99560842163873	0.0058590273905793	0.29606629548345	-2.20287	MDGA1	up
SND1	-0.336946	10.0587049232096	-2.99314	0.00589446610661814	0.29661276744372	-2.20796	SND1	no
NUDT17	0.738232178918548	4.33608636366335	2.9922683832377	0.00590699273842077	0.29661276744372	-2.20975	NUDT17	up
CLEC11A	-1.02323	6.94389754792699	-2.9883	0.00596439677720125	0.297974256352776	-2.21791	CLEC11A	down
IRAK3	-0.92691	4.5092826586803	-2.98437	0.00602191859213534	0.297974256352776	-2.22601	IRAK3	down
ATG4C	-0.339701	6.61327330021751	-2.98193	0.00605787371224168	0.297974256352776	-2.23104	ATG4C	no
NDOR1	0.538559305580145	6.05282424408508	2.98125396411841	0.00606783026834348	0.297974256352776	-2.23242	NDOR1	up
PCDHB13	0.660270979751824	4.2887053049499	2.98039907287041	0.00608048653219174	0.297974256352776	-2.23418	PCDHB13	up
NSUN7	-0.506054	4.85953073091884	-2.97992	0.00608755460574827	0.297974256352776	-2.23516	NSUN7	down
GTF3A	-0.404636	9.71428425718214	-2.97982	0.00608911642153896	0.297974256352776	-2.23538	GTF3A	no
SLC4A8	-0.967891	3.35339180670056	-2.9788	0.0061042924338238	0.297974256352776	-2.23748	SLC4A8	down
HS6ST2	-1.41987	2.71757279728645	-2.97851	0.00610851366706375	0.297974256352776	-2.23806	HS6ST2	down
SCAMP2	0.363719756955094	9.3834118923549	2.97633837089525	0.00614094705888202	0.297974256352776	-2.24253	SCAMP2	no
IMP3	-0.355578	8.77514838952014	-2.976	0.00614598772738491	0.297974256352776	-2.24322	IMP3	no
DIAPH3	-0.845214	4.22552018410778	-2.97465	0.00616621766354607	0.297974256352776	-2.24599	DIAPH3	down
ZNF286A	-0.708343	4.83192465796748	-2.97297	0.00619156586971539	0.297974256352776	-2.24945	ZNF286A	down
PCGF5	-0.365076	8.1946194095118	-2.97272	0.00619535653238487	0.297974256352776	-2.24997	PCGF5	no
PKIB	0.967669872568526	4.55708900940871	2.97040526400223	0.00623031522840911	0.298057199424627	-2.25472	PKIB	up
LILRB3	0.690614431758958	2.50408906904244	2.96976567029743	0.0062400227052571	0.298057199424627	-2.25603	LILRB3	up
RPL39L	-0.569302	5.12916364345181	-2.96891	0.00625307877049412	0.298057199424627	-2.25779	RPL39L	down
EGR4	0.866785767568126	4.14976302992098	2.96750012771926	0.00627452396050467	0.298189281551603	-2.26068	EGR4	up
CEP112	0.540849370030429	5.47708741428689	2.95392816405897	0.00648503489451334	0.306867594073129	-2.28851	CEP112	up
CYP27C1	-0.850637	3.55517644662952	-2.95326	0.0064955690629207	0.306867594073129	-2.28987	CYP27C1	down
BCAM	0.581927635680115	7.36378501100576	2.94821569139565	0.00657563157557873	0.309609114729431	-2.3002	BCAM	up
TMEM104	0.476373693082066	5.59703741894319	2.94603761251998	0.00661049027714303	0.309609114729431	-2.30466	TMEM104	no
ZNF7	0.375082480176527	7.40868747975758	2.94329271617619	0.00665467051835392	0.309609114729431	-2.31027	ZNF7	no
BRCC3	-0.246684	7.84668328641872	-2.9425	0.00666745304425824	0.309609114729431	-2.31189	BRCC3	no
USP12	0.366565468522308	7.70450722123046	2.9423762786995	0.00666948329403885	0.309609114729431	-2.31214	USP12	no
PPP2R5B	0.3308946992078	7.04641920749187	2.94234831110472	0.00666993583835948	0.309609114729431	-2.3122	PPP2R5B	no
PDCD11	-0.403964	7.67539473034254	-2.93214	0.00683705155933325	0.316446490722995	-2.33305	PDCD11	no
HSD3B7	-0.763834	6.33826622275736	-2.92501	0.0069562072693435	0.319909397347412	-2.34761	HSD3B7	down
TRIM61	-0.664951	2.74154462188308	-2.92453	0.00696429562730698	0.319909397347412	-2.34859	TRIM61	down
FCGR3B	0.895048245509825	2.91018475345936	2.92407253160631	0.00697197333898417	0.319909397347412	-2.34951	FCGR3B	up
GPATCH4	-0.534043	7.42201985260603	-2.91866	0.0070638161924773	0.323132838276931	-2.36054	GPATCH4	down
TRMU	-0.420182	7.26432795325177	-2.91756	0.00708269622976741	0.323132838276931	-2.36278	TRMU	no
AP1B1	0.492776764665987	8.84789280599937	2.91350417723169	0.00715250822002925	0.32465496513304	-2.37104	AP1B1	no
PLIN5	0.740094490625972	4.47375935062538	2.91326050065863	0.00715672267828345	0.32465496513304	-2.37154	PLIN5	up
CADPS2	-0.771012	7.18068523159412	-2.9063	0.00727811478884484	0.327297512414716	-2.3857	CADPS2	down
CDADC1	-0.288828	6.21710664349284	-2.90552	0.00729191418697531	0.327297512414716	-2.38729	CDADC1	no
SNCA	0.596306897819348	3.43643511657663	2.90428480059832	0.00731361086002012	0.327297512414716	-2.38979	SNCA	up
FER1L4	0.849244209514547	3.6499701341106	2.90332463243742	0.00733058553083932	0.327297512414716	-2.39174	FER1L4	up
RNF152	0.643061304908467	5.37386000935802	2.90298908764016	0.00733652637659563	0.327297512414716	-2.39243	RNF152	up
SEC24C	0.274450229311869	9.37422826992281	2.90290828043381	0.00733795775579086	0.327297512414716	-2.39259	SEC24C	no
CRH	-0.581389	1.84439676553471	-2.90131	0.00736638797787288	0.327650371116084	-2.39585	CRH	down
PIGL	-0.444263	6.18063769356701	-2.89996	0.00739039725139135	0.327805175861714	-2.39858	PIGL	no
S100A6	-0.828068	11.3040919479665	-2.89375	0.0075018308660665	0.330291585553795	-2.41118	S100A6	down
MAP3K10	-0.371823	5.76461104357667	-2.89298	0.00751584932243582	0.330291585553795	-2.41275	MAP3K10	no
BOLA2	-0.644516	3.71248147093671	-2.89186	0.00753616975080717	0.330291585553795	-2.41502	BOLA2	down
HECW1	-0.775656	2.7123986151929	-2.89121	0.0075480155454277	0.330291585553795	-2.41634	HECW1	down
MAK16	-0.287955	7.21766136318972	-2.89111	0.00754987654854302	0.330291585553795	-2.41655	MAK16	no
ZNF628	0.669962043120208	4.94701162831388	2.88862039184145	0.00759524856730833	0.330338201892351	-2.42159	ZNF628	up
SCLT1	-0.431329	6.1396512635302	-2.88798	0.00760697670321304	0.330338201892351	-2.42289	SCLT1	no
ACVR2A	0.347992599024723	5.95200754546066	2.88582627376371	0.00764655276006879	0.330338201892351	-2.42725	ACVR2A	no
SEMA7A	0.823735343185484	4.70362741644232	2.8838617280654	0.00768282102946622	0.330338201892351	-2.43123	SEMA7A	up
NEUROG1	-0.567691	1.34954608568136	-2.88353	0.00768905080952079	0.330338201892351	-2.43191	NEUROG1	down
ZNF850	-0.386917	3.97428453619146	-2.88236	0.00771057489132506	0.330338201892351	-2.43426	ZNF850	no
PASK	0.558159655359751	5.10214195282066	2.88213526828024	0.007714828291026	0.330338201892351	-2.43473	PASK	up
DDIT4L	0.736263649754488	2.69087400430665	2.88204839344472	0.00771644221604753	0.330338201892351	-2.4349	DDIT4L	up
F12	-0.547854	3.15336891889283	-2.87269	0.00789215216035617	0.336434060439111	-2.45384	F12	down
BMF	0.660921633148451	6.19782769613602	2.87222696573726	0.00790097524202571	0.336434060439111	-2.45478	BMF	up
MAFG	0.502047934723246	6.15052863075632	2.86894956399185	0.00796347741963992	0.337819217806843	-2.4614	MAFG	up
RBPMS2	-0.399082	3.67143187438138	-2.8668	0.00800478099893881	0.337819217806843	-2.46575	RBPMS2	no
TBKBP1	0.448911652122443	4.70793506573578	2.86652677810991	0.00800998188588482	0.337819217806843	-2.4663	TBKBP1	no
C19orf44	-0.557651	4.44216384241553	-2.86587	0.0080226194600957	0.337819217806843	-2.46762	C19orf44	down
TRIM8	0.317057962577396	9.75029320510368	2.86500697098218	0.00803928499289833	0.337819217806843	-2.46937	TRIM8	no
SEMA5B	0.704526674938609	3.58452796949163	2.8628335007652	0.00808136746782652	0.338599104488422	-2.47375	SEMA5B	up
PLEKHG2	0.900647206044863	7.40277571711844	2.86173220136274	0.00810277013308415	0.338599104488422	-2.47598	PLEKHG2	up
PTK2B	-0.386689	5.24607194609298	-2.86077	0.00812145898165491	0.338599104488422	-2.47791	PTK2B	no
YIPF4	-0.272475	7.9319344510872	-2.85786	0.00817847395697261	0.340088208710778	-2.48379	YIPF4	no
RBM19	0.307368442017708	6.48804827129558	2.85523350332074	0.00823016117731305	0.340506837638962	-2.48909	RBM19	no
LINGO3	0.585092121441215	1.65052356461838	2.85395325595497	0.0082554795046859	0.340506837638962	-2.49167	LINGO3	up
MUC13	0.913933140462491	6.30539420185301	2.85347181772474	0.0082650195190478	0.340506837638962	-2.49264	MUC13	up
RAB4B	-0.467648	4.80056806276596	-2.85218	0.00829063769355617	0.340506837638962	-2.49524	RAB4B	no
ETV4	-0.521755	3.71050707676081	-2.85178	0.00829869794224351	0.340506837638962	-2.49605	ETV4	down
GLUD1	-0.406422	9.43805001007703	-2.8506	0.00832221682081875	0.340506837638962	-2.49843	GLUD1	no
PRKACA	0.259265277222139	7.90314039727673	2.84934757070353	0.0083471721967457	0.340506837638962	-2.50095	PRKACA	no
CD37	-0.860656	3.58475906255465	-2.84769	0.00838045779455242	0.340506837638962	-2.50429	CD37	down
ATCAY	0.749987414746341	1.95009	2.84768735386944	0.0083804601197465	0.340506837638962	-2.50429	ATCAY	up
FAS	-0.511555	6.90651005884769	-2.8457	0.00842053368213899	0.341266705168516	-2.5083	FAS	down
SEC16B	0.855578969454915	4.97402541493157	2.84463634279157	0.00844196124863631	0.341268954982847	-2.51043	SEC16B	up
DCLRE1B	-0.457904	5.39785373601124	-2.84106	0.00851456173745019	0.34309143273372	-2.51762	DCLRE1B	no
TRAF7	0.310947931975894	7.92595602395472	2.83831125379385	0.00857082074474137	0.34309143273372	-2.52315	TRAF7	no
REEP1	0.774101858175824	3.93240544609133	2.83798811047493	0.00857745368966732	0.34309143273372	-2.5238	REEP1	up
SLC38A7	0.297191028937115	6.54672965084536	2.8374145933933	0.00858923782608761	0.34309143273372	-2.52496	SLC38A7	no
TM6SF1	0.577394073399968	3.54969752043375	2.83667045086723	0.00860455061603449	0.34309143273372	-2.52645	TM6SF1	up
NRIP3	0.628886768821307	2.71518281306946	2.83611676505709	0.00861596095479845	0.34309143273372	-2.52756	NRIP3	up
TOE1	-0.418039	6.13148885782908	-2.83418	0.00865606510052937	0.343507791027676	-2.53146	TOE1	no
SYCE3	-0.749074	3.09947611949952	-2.83331	0.00867407927048246	0.343507791027676	-2.53321	SYCE3	down
GALC	-0.377317	7.85691040981267	-2.83249	0.00869095363071024	0.343507791027676	-2.53484	GALC	no
ARL2	-0.467839	8.00494818742362	-2.83003	0.00874228048141687	0.34380482907269	-2.53978	ARL2	no
CCDC153	-0.488263	3.81624635320812	-2.82868	0.00877059435377102	0.34380482907269	-2.5425	CCDC153	no
CNTLN	-0.724753	5.09981138171818	-2.82841	0.00877618181770069	0.34380482907269	-2.54303	CNTLN	down
PLEKHB2	0.287114394865862	9.79676521038233	2.82801366849569	0.0087845923260056	0.34380482907269	-2.54384	PLEKHB2	no
SPRED3	0.497993672003637	4.08215773514323	2.82371069640522	0.00887540192658674	0.34574065428756	-2.55247	SPRED3	no
WDR74	-0.423247	7.86086854854357	-2.82362	0.00887735898408689	0.34574065428756	-2.55265	WDR74	no
LPCAT2	1.28347567016708	7.31067519204645	2.81937664584452	0.00896776231564146	0.347953686235561	-2.56116	LPCAT2	up
ZRANB3	0.607727045835206	4.59902399763702	2.81790429069292	0.00899934461227518	0.347953686235561	-2.56411	ZRANB3	up
IKZF3	-0.835531	4.23527476458195	-2.81789	0.00899955363322186	0.347953686235561	-2.56413	IKZF3	down
ACTR3B	-0.407365	5.42536012708595	-2.8107	0.00915530409205781	0.353120521115892	-2.57852	ACTR3B	no
SIGMAR1	-0.36472	7.96985075597048	-2.80722	0.00923167243543451	0.354734973794212	-2.58549	SIGMAR1	no
CACNB2	-1.44117	3.76599502457535	-2.80677	0.00924159250365682	0.354734973794212	-2.58639	CACNB2	down
GSK3A	0.351936983247194	7.27694842904422	2.80560571305519	0.00926727964888187	0.354867917106345	-2.58872	GSK3A	no
SLC27A3	-0.47254	7.54778762835968	-2.80402	0.00930237355378141	0.355359571547324	-2.59189	SLC27A3	no
ARHGEF1	-0.474341	7.48354934499074	-2.80288	0.00932768284680797	0.35547598973229	-2.59417	ARHGEF1	no
CD79B	-1.15227	3.11278505298426	-2.80058	0.00937897594893814	0.355881262124263	-2.59876	CD79B	down
ZNF445	0.30996685387631	6.27548773729446	2.80040220462901	0.00938289149262994	0.355881262124263	-2.59911	ZNF445	no
RGS7	1.0879987151506	2.38333236918481	2.79826223286508	0.00943083081429209	0.35685191100146	-2.60339	RGS7	up
ZNF678	0.47702102665671	5.84429983514809	2.79692571121911	0.00946088834952866	0.357142943653129	-2.60605	ZNF678	no
DAP	0.360512015309665	9.70033912137664	2.79517248443802	0.00950045419265287	0.357247862497986	-2.60955	DAP	no
UNC5CL	-1.24617	4.34510342786702	-2.79374	0.00953290858587834	0.357247862497986	-2.61241	UNC5CL	down
DDX19A	-0.339221	6.87595458363537	-2.79371	0.00953353032691164	0.357247862497986	-2.61247	DDX19A	no
FAM178B	0.541036958073663	1.47503159026551	2.79199056646634	0.00957266041102342	0.357247862497986	-2.6159	FAM178B	up
GNA12	0.420954264763234	8.14155649137503	2.7903499787625	0.00961009139154961	0.357247862497986	-2.61917	GNA12	no
CACNA2D2	-0.512907	2.52788299634613	-2.79004	0.00961708949696722	0.357247862497986	-2.61978	CACNA2D2	down
ADAP1	-0.522631	5.63885099385593	-2.78887	0.0096440677626326	0.357247862497986	-2.62213	ADAP1	down
SLC17A7	0.581172167054771	1.82514320146465	2.7880892835029	0.00966189638491796	0.357247862497986	-2.62368	SLC17A7	up
PCDHGA3	0.546744583718861	3.23744370230238	2.78795323711786	0.00966502233210984	0.357247862497986	-2.62395	PCDHGA3	up
KDM4D	0.517879981375078	2.76763014197781	2.78553606800874	0.00972072081769561	0.357266838325799	-2.62876	KDM4D	up
MBLAC1	0.850756561993572	4.08851923045996	2.78423923753308	0.00975072793045839	0.357266838325799	-2.63135	MBLAC1	up
MB21D2	0.567539378120204	4.03356740422649	2.78160501521459	0.00981194938223306	0.357266838325799	-2.63659	MB21D2	up
PCDHGA1	0.393342617597331	3.01164203819405	2.78053575926133	0.00983690285090273	0.357266838325799	-2.63872	PCDHGA1	no
PIGF	-0.855652	7.8386870681475	-2.78014	0.00984605868176925	0.357266838325799	-2.6395	PIGF	down
FHL3	-0.74638	5.50937982430818	-2.77956	0.00985968581378896	0.357266838325799	-2.64066	FHL3	down
KIAA1958	0.3830699780372	5.55470182919777	2.7794345633232	0.00986266413974675	0.357266838325799	-2.64091	KIAA1958	no
PRICKLE3	-0.629229	4.47700378714961	-2.77915	0.00986942412458876	0.357266838325799	-2.64148	PRICKLE3	down
PSTPIP1	0.570276673265286	3.80814355394324	2.77909116278339	0.00987071060392607	0.357266838325799	-2.64159	PSTPIP1	up
HOXA4	1.24314514954596	2.97085587518577	2.77706079516388	0.00991841200504029	0.357266838325799	-2.64563	HOXA4	up
ZMYM6	-0.286689	8.09203346054351	-2.77631	0.009935991257783	0.357266838325799	-2.64712	ZMYM6	no
GRID1	-1.06363	3.03874380152069	-2.77553	0.00995454819313027	0.357266838325799	-2.64868	GRID1	down
ABCA1	0.806199209094145	7.7314794304776	2.77545057074349	0.0099563967344051	0.357266838325799	-2.64883	ABCA1	up
SHF	0.531840327259236	4.09008071423787	2.76836549288178	0.0101251636284441	0.362508100491022	-2.66291	SHF	up
ABCB10	-0.308997	7.44780110864932	-2.76645	0.0101711600136627	0.363340230644667	-2.66671	ABCB10	no
NCS1	-0.408066	5.09889851028044	-2.76482	0.0102106715215544	0.363499835283549	-2.66995	NCS1	no
GEN1	-0.381486	5.53810546071797	-2.76347	0.0102433724415496	0.363499835283549	-2.67263	GEN1	no
KCNAB2	0.489515673070409	4.43003658487586	2.76305290850009	0.0102534709994794	0.363499835283549	-2.67346	KCNAB2	no
AXIN2	0.441986638247751	7.4416704470595	2.76250933762591	0.0102666849770091	0.363499835283549	-2.67453	AXIN2	no
KCTD2	-0.328715	6.80506420957275	-2.76146	0.0102921901661087	0.363596664983239	-2.67661	KCTD2	no
UBAP1	0.373879475551638	8.54995052622946	2.75952530899227	0.0103395111259526	0.364235081569306	-2.68045	UBAP1	no
RPP25	-0.841995	5.86601315188939	-2.75886	0.0103558822039369	0.364235081569306	-2.68178	RPP25	down
TOM1L2	0.481899222317013	7.17544397008641	2.75601203970948	0.0104258760075174	0.365131606156415	-2.68741	TOM1L2	no
KCNC4	0.722237155647716	5.7295307452428	2.75533232890221	0.0104426630792563	0.365131606156415	-2.68876	KCNC4	up
LOC374443	0.655878211435732	4.8880988005137	2.75503673305818	0.0104499714437301	0.365131606156415	-2.68935	LOC374443	up
NOP58	-0.354679	9.44030179022477	-2.75336	0.0104915734335469	0.365432294543981	-2.69267	NOP58	no
CAPN12	-1.15178	5.16241871886604	-2.75284	0.0105043476450205	0.365432294543981	-2.69369	CAPN12	down
NOL8	-0.403923	8.18604403588655	-2.7503	0.0105676630062601	0.366659113001595	-2.69872	NOL8	no
MELK	-0.866993	5.01708167210334	-2.74891	0.0106026178370929	0.366659113001595	-2.70148	MELK	down
WDR5	-0.285013	7.92431437492999	-2.74867	0.0106084988856924	0.366659113001595	-2.70195	WDR5	no
NAALADL1	-0.562463	4.23362275281372	-2.7461	0.0106732303458783	0.36696983210304	-2.70704	NAALADL1	down
TESK1	-0.415154	7.75219977483303	-2.74543	0.0106902386759534	0.36696983210304	-2.70837	TESK1	no
SH3TC1	0.645866985915833	6.09279179877728	2.74492298733019	0.0107029406548751	0.36696983210304	-2.70936	SH3TC1	up
POP1	-0.549222	4.27975435442063	-2.74467	0.0107094151903818	0.36696983210304	-2.70987	POP1	down
GRIA1	-1.64808	3.48478462880237	-2.74206	0.0107755822405701	0.367446029965525	-2.71502	GRIA1	down
NDP	-0.980973	8.22564882968791	-2.74103	0.0108019577550426	0.367446029965525	-2.71706	NDP	down
LINC00472	0.696013744023543	4.9477541744438	2.74054159708791	0.010814305984015	0.367446029965525	-2.71802	LINC00472	up
MRRF	0.265050285742962	7.06458713314424	2.74050041656874	0.0108153578459292	0.367446029965525	-2.7181	MRRF	no
BTBD19	0.660065165004645	5.23540822352163	2.73837059738212	0.0108698903518053	0.368100671025753	-2.72231	BTBD19	up
PTPN2	-0.299438	8.08758883490079	-2.73795	0.0108807312577753	0.368100671025753	-2.72314	PTPN2	no
H6PD	0.586040481596351	8.53829860798891	2.73442497466881	0.0109715979847406	0.370390013996486	-2.7301	H6PD	up
QTRT1	-0.517684	7.53043329326204	-2.72991	0.011089103346723	0.373567093334332	-2.739	QTRT1	down
CST3	-0.298821	11.9903231653551	-2.72764	0.0111486053872956	0.374596876251232	-2.74348	CST3	no
GVINP1	-0.769226	2.5366357224023	-2.72696	0.0111665902489721	0.374596876251232	-2.74483	GVINP1	down
CSDC2	0.700491696073418	4.55125936931972	2.72484910108138	0.0112221653308637	0.374889435206114	-2.74898	CSDC2	up
SLC41A3	0.364239047617319	8.18155025151741	2.72484527882261	0.0112222664096019	0.374889435206114	-2.74898	SLC41A3	no
COQ10A	-0.404804	5.71923285081316	-2.72354	0.01125684334329	0.374955228647964	-2.75155	COQ10A	no
OSBP2	0.310875702110599	3.85187340844751	2.72299868114696	0.0112711992579548	0.374955228647964	-2.75262	OSBP2	no
PDCD6IP	0.293503732131885	10.1576877593401	2.72115513352469	0.0113202508778496	0.375804087354474	-2.75625	PDCD6IP	no
FHOD1	-0.607559	5.88651882690104	-2.71999	0.0113513034063101	0.37605313857253	-2.75854	FHOD1	down
THAP5	-0.362147	7.34778525123382	-2.7171	0.0114288268592619	0.377837489210548	-2.76423	THAP5	no
COX4I2	0.543756166373448	3.47667544144687	2.71419403800325	0.0115072771049382	0.379645042999283	-2.76994	COX4I2	up
ZRANB1	0.286304228004345	7.83969237955682	2.71296711052919	0.0115405402427187	0.379957415661304	-2.77235	ZRANB1	no
ANKRD27	0.367499335440676	8.15747163978708	2.70957778869127	0.0116328969089745	0.382210077865238	-2.77901	ANKRD27	no
FUT7	-0.407539	1.85067391516967	-2.70831	0.011667743066826	0.382567805525826	-2.78151	FUT7	no
GPR156	0.843163902686198	2.74798465859789	2.70401100385084	0.0117860926446796	0.385457202641667	-2.78994	GPR156	up
HIVEP2	0.430966987020358	7.41298834649383	2.70335952825212	0.0118041440438236	0.385457202641667	-2.79122	HIVEP2	no
ZNF474	0.79318012220544	3.32255494319466	2.69898570378401	0.0119260083953854	0.388641840933701	-2.79979	ZNF474	up
USP5	0.310397763329431	7.59633503833058	2.69646410926526	0.011996800071784	0.390152553047347	-2.80473	USP5	no
NAGPA	-0.409824	6.40067483074579	-2.69461	0.0120492403559089	0.390540951267233	-2.80837	NAGPA	no
TCF15	0.561225524495046	2.27195046139198	2.69391949460997	0.0120686368106927	0.390540951267233	-2.80972	TCF15	up
ZNF793	-0.409136	5.65057234918687	-2.69344	0.012082116102581	0.390540951267233	-2.81065	ZNF793	no
MXD1	0.376962776986463	7.11798791110896	2.6924436795599	0.012110484726634	0.390667111343217	-2.81261	MXD1	no
ARF4	0.278098681442566	11.6999371227949	2.69059540700763	0.012163085594306	0.391572884616691	-2.81622	ARF4	no
HPN	-1.0183	6.61705211089981	-2.68887	0.0122125168119549	0.391875229584901	-2.81961	HPN	down
GAS2	1.00126604397271	3.53839253462835	2.68786307683192	0.0122412382005973	0.391875229584901	-2.82157	GAS2	up
CENPT	0.347147142177755	6.68415562092138	2.68726342192512	0.0122584528604564	0.391875229584901	-2.82274	CENPT	no
ZC3H3	0.400712644999834	6.17997330986908	2.68630812674621	0.0122859239101273	0.391875229584901	-2.82461	ZC3H3	no
TMLHE	0.34040705624167	7.12214486174776	2.68517115440151	0.0123186944715667	0.391875229584901	-2.82683	TMLHE	no
TTPAL	-0.432792	7.49057534883104	-2.68514	0.0123197247777818	0.391875229584901	-2.8269	TTPAL	no
JAKMIP1	-1.51089	2.25286297125906	-2.68341	0.0123696023097658	0.392419556713904	-2.83027	JAKMIP1	down
TRIB1	0.631993122556036	8.9159114386884	2.68284525654229	0.012385988012513	0.392419556713904	-2.83138	TRIB1	up
CCDC96	-0.598327	3.76886609859535	-2.67797	0.0125282048369516	0.396139356111768	-2.8409	CCDC96	down
TMEM106A	0.418803810822327	5.31471085222346	2.67544623967618	0.0126023528722259	0.397546063928216	-2.84582	TMEM106A	no
MAU2	0.287764652621256	8.25680256494996	2.67473048425105	0.0126234697443657	0.397546063928216	-2.84722	MAU2	no
XRCC1	-0.478286	7.24061512290409	-2.67392	0.0126473822943095	0.397546063928216	-2.8488	XRCC1	no
PCBP4	-0.56583	6.93411605827518	-2.67095	0.0127356683067157	0.398041355124138	-2.8546	PCBP4	down
TLR10	-0.454134	2.24107085591486	-2.67083	0.0127392089136734	0.398041355124138	-2.85483	TLR10	no
NCAPH2	0.443127382561027	6.92842388361227	2.66967465005059	0.0127735766130443	0.398041355124138	-2.85708	NCAPH2	no
ITGBL1	-0.81732	3.11151	-2.66781	0.0128292882400895	0.398041355124138	-2.8607	ITGBL1	down
KCNE4	0.751165958412344	4.29022931734033	2.66766951229388	0.0128335696865694	0.398041355124138	-2.86098	KCNE4	up
KCNC3	0.984690052091598	6.05429088245047	2.6673910721843	0.0128419213219769	0.398041355124138	-2.86153	KCNC3	up
GRB2	0.241022109385344	9.12376333241431	2.66685105703401	0.0128581332189062	0.398041355124138	-2.86258	GRB2	no
RNF41	0.255517048679857	7.51474989138019	2.66595764851045	0.0128849964173903	0.398041355124138	-2.86432	RNF41	no
EVPL	0.493976668523761	5.19920671129525	2.66558753700142	0.0128961403689617	0.398041355124138	-2.86504	EVPL	no
CBS	-0.869914	3.37357419344328	-2.66505	0.0129124136995431	0.398041355124138	-2.86609	CBS	down
HMGA1	0.608042486049566	8.50633131077311	2.6629457151154	0.0129759468842587	0.399229132654804	-2.87018	HMGA1	up
SLX4	0.340108934064265	4.70509826393463	2.66198995790703	0.0130049327693925	0.399350131301409	-2.87204	SLX4	no
PCYT1A	-0.258054	8.19404849544697	-2.66117	0.0130298984473969	0.399350131301409	-2.87364	PCYT1A	no
ADCY6	0.284845908205104	7.78747627824827	2.65231234537172	0.0133018592231875	0.406904383287085	-2.89085	ADCY6	no
PUM2	0.280635410446399	9.42517847484818	2.65123193516863	0.0133353981964127	0.407150360230055	-2.89295	PUM2	no
AS3MT	0.474857910197242	2.68009215887449	2.64902103698335	0.0134042769705434	0.408472318064191	-2.89724	AS3MT	no
CHTF18	-0.596679	4.91229294005515	-2.64271	0.0136026774421779	0.413728673136564	-2.90948	CHTF18	down
MAZ	0.376730208942245	9.40380266820201	2.64033994155146	0.0136779547618767	0.414795609891463	-2.91407	MAZ	no
WSB1	0.471114775782368	10.3021512350343	2.63997071162792	0.013689709820441	0.414795609891463	-2.91479	WSB1	no
AAMP	0.241471087091575	9.45011542528243	2.63811299692079	0.0137489964662024	0.415581781089409	-2.91839	AAMP	no
ZFP41	-0.425567	5.20516754048455	-2.63753	0.0137677080533753	0.415581781089409	-2.91952	ZFP41	no
C2CD3	0.447466557027792	6.78241240111399	2.63648767260085	0.0138010630507635	0.415802593952058	-2.92153	C2CD3	no
AK8	-0.380379	4.91596701705624	-2.63491	0.0138518745139376	0.416105893248415	-2.92459	AK8	no
MEI1	-0.639581	2.48947283628927	-2.63455	0.0138632474454006	0.416105893248415	-2.92527	MEI1	down
UBAP2L	0.265504854508766	9.13848825699447	2.63052174716257	0.013993759758951	0.419235189176229	-2.93307	UBAP2L	no
BHLHE40	0.731895676855995	9.74822493604119	2.6260674438554	0.0141392645428668	0.421940437001056	-2.94168	BHLHE40	up
TELO2	0.289079244370425	7.11188079976942	2.62560705202785	0.0141543839146455	0.421940437001056	-2.94257	TELO2	no
MATN4	0.732148862928937	1.79458208903411	2.62533481584037	0.0141633313021397	0.421940437001056	-2.94309	MATN4	up
CHAF1A	-0.364573	5.78726053931614	-2.62084	0.0143118343262448	0.425570522386364	-2.95177	CHAF1A	no
SPATA21	-0.572802	1.61863658362961	-2.61675	0.0144480988773388	0.427980146262209	-2.95965	SPATA21	down
ANXA7	0.438626942431151	10.1660820421863	2.61615020364017	0.0144683025073538	0.427980146262209	-2.96082	ANXA7	no
WDR41	-0.337373	7.80961687217026	-2.616	0.0144732764893282	0.427980146262209	-2.9611	WDR41	no
THBS3	-0.4816	7.55548354029823	-2.61232	0.0145971353035821	0.430844836465063	-2.96819	THBS3	no
ANKRD18A	0.430969058819469	4.02735018875718	2.61007093903694	0.0146735150422227	0.4308973631705	-2.97253	ANKRD18A	no
PRIMA1	0.708989348739533	2.97170127190188	2.60980692240559	0.0146824883501411	0.4308973631705	-2.97303	PRIMA1	up
PLEKHG5	0.686518817038561	6.41949394542946	2.60961741615024	0.014688932374651	0.4308973631705	-2.9734	PLEKHG5	up
KIAA1328	0.340115874636862	4.35988269764971	2.60909074911205	0.0147068551432817	0.4308973631705	-2.97441	KIAA1328	no
FUT6	0.657188969464235	3.77808367772365	2.60752328530204	0.0147603173584357	0.431671698863555	-2.97743	FUT6	up
EBPL	-0.380159	8.50878031029427	-2.60566	0.0148240267329993	0.432742337975379	-2.98101	EBPL	no
ZNF384	0.270854756386141	8.10952015828137	2.60340720086687	0.0149015692237371	0.43337727725394	-2.98534	ZNF384	no
TTC32	0.517391373437495	6.23845152938501	2.60213377342045	0.0149455237092521	0.43337727725394	-2.98779	TTC32	up
DEXI	-0.384857	7.27414243304174	-2.60213	0.0149457271905621	0.43337727725394	-2.9878	DEXI	no
HYAL1	-0.496887	3.15527412671926	-2.60188	0.0149543386627581	0.43337727725394	-2.98828	HYAL1	no
CDK20	0.822503470421638	6.76466540138786	2.60044650159492	0.0150039486063058	0.43343148981109	-2.99103	CDK20	up
ZC3H12B	0.620924832483813	2.78193200480322	2.6002577736385	0.0150104968603164	0.43343148981109	-2.9914	ZC3H12B	up
PDE3B	0.698870351412803	3.5702250605618	2.59884055594421	0.0150597548005154	0.434068889268285	-2.99412	PDE3B	up
TRAIP	-0.361766	3.52207823671877	-2.59719	0.015117411218479	0.434945625831842	-2.99729	TRAIP	no
ZNF331	0.675911050234616	7.44741273869388	2.59395407965711	0.0152307487279092	0.437418337567005	-3.0035	ZNF331	up
SH2D3A	0.557407307167036	7.73937198632928	2.59166991192326	0.0153112972006603	0.438942178994872	-3.00788	SH2D3A	up
MRPL36	-0.358005	8.31404388528817	-2.58893	0.0154082925565284	0.440931210649901	-3.01312	MRPL36	no
KDSR	-0.29268	7.60234006107919	-2.58594	0.0155149469207535	0.443189038337374	-3.01885	KDSR	no
CNFN	0.579642254571362	2.78024715254759	2.58512195941572	0.0155444039823323	0.443208975513847	-3.02043	CNFN	up
DNLZ	-0.613804	4.47353	-2.58438	0.0155711570179902	0.443208975513847	-3.02185	DNLZ	down
LNX2	0.7738309201924	7.98377537751686	2.58318248404138	0.0156140800094099	0.443639910302949	-3.02414	LNX2	up
CEP85	1.43534597293281	7.1244968575008	2.57712965800116	0.0158334000052787	0.449072346863748	-3.03572	CEP85	up
KIF6	0.369322402586805	3.29183115629591	2.57331906859757	0.0159729387591061	0.45222674841384	-3.043	KIF6	no
FBXO44	0.512201606675518	4.63330878550594	2.57122612095778	0.0160500649005657	0.453606082003954	-3.047	FBXO44	up
UTP14A	-0.296437	7.75989986473013	-2.56749	0.0161887443073525	0.456717083215203	-3.05413	UTP14A	no
ADAL	0.427911876264054	4.84288180873449	2.56597847325741	0.0162449665771251	0.457221669738506	-3.05701	ADAL	no
TBRG4	-0.384321	6.83381903745655	-2.56547	0.0162638970698567	0.457221669738506	-3.05797	TBRG4	no
GBP5	-0.460024	3.76071917755096	-2.56381	0.0163259885471511	0.458160606539383	-3.06113	GBP5	no
PPP2R2D	-0.235838	7.4481467851246	-2.56242	0.0163783071301202	0.45882247062063	-3.06379	PPP2R2D	no
PHF21B	0.83119088719015	2.76462379661483	2.55925171190694	0.0164980174977892	0.460507912633952	-3.06983	PHF21B	up
UAP1L1	-0.459501	5.97615426073538	-2.5554	0.0166446117857846	0.460507912633952	-3.07716	UAP1L1	no
TRMT1L	-0.27439	7.25197031964571	-2.55514	0.0166543904576295	0.460507912633952	-3.07765	TRMT1L	no
KIF3B	0.388905941187449	8.99037463387113	2.55507381936446	0.0166570200998328	0.460507912633952	-3.07778	KIF3B	no
ARL11	-0.441001	2.45275497011984	-2.55495	0.0166615696314024	0.460507912633952	-3.078	ARL11	no
CTNNB1	0.327874134571413	10.4864732052844	2.55484011187352	0.0166659564122197	0.460507912633952	-3.07822	CTNNB1	no
CSNK1E	0.347794258336616	8.15798718683843	2.55420675306121	0.0166901966220784	0.460507912633952	-3.07943	CSNK1E	no
RIPK1	-0.302322	7.41637503583378	-2.55376	0.0167074415837607	0.460507912633952	-3.08028	RIPK1	no
MAP3K14	0.354720503524529	4.72188330499624	2.55364748838602	0.0167116282516141	0.460507912633952	-3.08049	MAP3K14	no
MSH6	-0.266822	8.15800153858479	-2.55258	0.0167525708102546	0.460507912633952	-3.08252	MSH6	no
SLC38A5	-1.0603	4.41755486097711	-2.55187	0.0167798104351505	0.460507912633952	-3.08387	SLC38A5	down
GOLPH3	0.667229040479052	10.3583177595446	2.5507452615648	0.0168232552561995	0.460507912633952	-3.08601	GOLPH3	up
CRIP1	-0.706302	9.01201131249807	-2.55058	0.0168294521130015	0.460507912633952	-3.08631	CRIP1	down
DCAF12	0.289350832826802	8.26265062064409	2.54951353783079	0.0168708391663616	0.460507912633952	-3.08835	DCAF12	no
DCAF4	-0.249794	6.46323761235134	-2.54951	0.016871062681041	0.460507912633952	-3.08836	DCAF4	no
SHC2	-0.896396	6.04455251470396	-2.54841	0.0169135765824252	0.460801486116826	-3.09045	SHC2	down
IQCA1	0.792050698895057	4.89277728034451	2.54774	0.0169395335890892	0.460801486116826	-3.09172	IQCA1	up
BAHD1	0.246799866101081	7.3314783881394	2.54607570256003	0.0170043105876335	0.461547091641284	-3.09488	BAHD1	no
EXOSC2	-0.583519	6.21854800274727	-2.5454	0.0170308218205697	0.461547091641284	-3.09617	EXOSC2	down
LGALS3BP	-0.282605	11.5960773735436	-2.54466	0.0170597037219598	0.461547091641284	-3.09757	LGALS3BP	no
ACBD4	-0.338309	5.78653877865571	-2.54407	0.0170825608191382	0.461547091641284	-3.09868	ACBD4	no
ACTR1A	0.242857627988002	9.24590868714839	2.54141363350928	0.0171868762238855	0.463581147876696	-3.10373	ACTR1A	no
CAMSAP1	0.293555959899546	7.2590540611399	2.53833678735809	0.0173083581636377	0.465474285223118	-3.10956	CAMSAP1	no
CX3CR1	-0.817203	4.70888678511423	-2.53794	0.0173240601141536	0.465474285223118	-3.11031	CX3CR1	down
ITFG1	0.328590725825588	9.54737778235249	2.53742491027943	0.0173445140097542	0.465474285223118	-3.11129	ITFG1	no
CENPO	-0.386954	4.52413384630225	-2.53324	0.0175113908465186	0.469164243351021	-3.11922	CENPO	no
TAF8	0.328919182584373	5.63878024276659	2.53215176621593	0.017554969586596	0.46954397715036	-3.12127	TAF8	no
MAPK8	0.258657302490954	7.69340737790531	2.53013420598264	0.0176361158251338	0.470925581096549	-3.12509	MAPK8	no
APBB1	-0.761595	5.72815927039278	-2.52491	0.0178477792322805	0.475781867748006	-3.13496	APBB1	down
LEKR1	-0.396216	3.25800827941261	-2.52306	0.0179234225274393	0.477002018196917	-3.13846	LEKR1	no
MYO1F	-0.614225	5.2218149333403	-2.51978	0.0180580648202513	0.478823037862787	-3.14466	MYO1F	down
ZNF383	-0.390181	5.25096810924423	-2.51944	0.0180719525280089	0.478823037862787	-3.14529	ZNF383	no
CBX8	-0.304653	5.90224930127673	-2.5192	0.0180818068531601	0.478823037862787	-3.14574	CBX8	no
COL9A3	0.543100891821193	2.66190181403006	2.51716375073812	0.018166135659138	0.479532195756291	-3.14959	COL9A3	up
ZNF503-AS1	0.565720874668282	2.4028935817862	2.51689296580142	0.0181773563610526	0.479532195756291	-3.1501	ZNF503-AS1	up
RIOK1	-0.280872	7.41761679029111	-2.51638	0.0181986792728151	0.479532195756291	-3.15107	RIOK1	no
C1orf162	-0.56715	4.83362538349211	-2.51492	0.0182594095545666	0.479680973202377	-3.15383	C1orf162	down
WDR26	0.283707724658733	9.23767454706519	2.51390725337475	0.0183015031852255	0.479680973202377	-3.15573	WDR26	no
KPNA3	0.219027915967589	8.73657164802555	2.51366753902777	0.0183115045140372	0.479680973202377	-3.15618	KPNA3	no
NXPH3	0.962674158003098	4.58790753044318	2.5127296539146	0.0183506834253619	0.479680973202377	-3.15795	NXPH3	up
CLDN23	0.403059631582781	5.3545681159594	2.51201366828251	0.0183806449455268	0.479680973202377	-3.1593	CLDN23	no
DIS3L	-0.329118	7.5553699054325	-2.51192	0.0183845663577063	0.479680973202377	-3.15948	DIS3L	no
PIAS4	0.37124495470769	6.49484773888233	2.50943579085677	0.0184888952459758	0.481185654606525	-3.16416	PIAS4	no
NXT1	-0.304437	7.18082501557319	-2.50872	0.0185188742614248	0.481185654606525	-3.1655	NXT1	no
PLXNA2	0.400197366770946	4.81134616067034	2.50785348612649	0.0185556310667035	0.481185654606525	-3.16713	PLXNA2	no
HOOK2	0.401183126297367	8.4971742397361	2.50755335454281	0.0185683146180089	0.481185654606525	-3.1677	HOOK2	no
CLASP1	0.394680913992881	8.0929	2.50510384405614	0.0186721308815029	0.481185654606525	-3.17231	CLASP1	no
HBEGF	0.812883895891614	6.74458427043735	2.50452123820036	0.0186969020005714	0.481185654606525	-3.1734	HBEGF	up
GREB1L	0.534279624106693	4.98951195702058	2.50337824062158	0.0187455880119012	0.481185654606525	-3.17555	GREB1L	up
BEX1	1.39010559958517	2.93487445631489	2.50327959508885	0.0187497953085723	0.481185654606525	-3.17574	BEX1	up
TRPM2	-0.496169	4.42923528915581	-2.50301	0.0187613767997586	0.481185654606525	-3.17625	TRPM2	no
CMC1	-0.242654	8.29585421079652	-2.5018	0.0188130340784328	0.481185654606525	-3.17852	CMC1	no
POM121L9P	-1.10526	3.25097684184405	-2.50167	0.0188186302187544	0.481185654606525	-3.17877	POM121L9P	down
ALG6	-0.3636	7.54929006763868	-2.50156	0.01882315423366	0.481185654606525	-3.17897	ALG6	no
FOXS1	-0.616146	3.30776787216038	-2.50131	0.0188339825982639	0.481185654606525	-3.17944	FOXS1	down
RCOR2	0.83164992949029	3.43301793493919	2.49799373936753	0.0189765208683434	0.484052851798254	-3.18567	RCOR2	up
LRFN4	-0.406562	6.85646228542656	-2.49574	0.0190741211619049	0.485499861945656	-3.18991	LRFN4	no
NUDT13	-0.734549	4.45347334696979	-2.49528	0.0190940576967605	0.485499861945656	-3.19077	NUDT13	down
IRX2	0.578346285430747	1.55762484452475	2.48979791606114	0.019333075741714	0.490795792438297	-3.20105	IRX2	up
MCPH1	-0.582478	6.90364037670006	-2.48466	0.0195597179172618	0.495761231274344	-3.21067	MCPH1	down
NUDT18	0.934329454365535	5.38489500923039	2.48380869862886	0.0195975339408828	0.49593252292871	-3.21227	NUDT18	up
LLGL1	0.294787907446137	6.58603479447615	2.48159534053185	0.0196961083320833	0.497638382668838	-3.21641	LLGL1	no
ZNF865	-0.318393	4.79546008287297	-2.47927	0.0198001786224226	0.499094659277185	-3.22076	ZNF865	no
PTPN22	-0.642153	3.01138130374826	-2.47846	0.0198363237137209	0.499094659277185	-3.22226	PTPN22	down
AHRR	0.537342653894545	4.33284760849594	2.47821554373767	0.0198475143187007	0.499094659277185	-3.22273	AHRR	up
VPS11	0.272193006356023	7.63524650341179	2.47750610566798	0.0198794312980994	0.499111256239073	-3.22405	VPS11	no
TNKS2	0.355948469307977	8.84134789221636	2.47456786989476	0.0200121245743448	0.50067393420031	-3.22954	TNKS2	no
C16orf95	-0.423004	2.8126119271492	-2.47402	0.0200370499490322	0.50067393420031	-3.23057	C16orf95	no
LSM14B	0.313799787636979	6.86579054238575	2.47390458905406	0.0200421916987444	0.50067393420031	-3.23078	LSM14B	no
TMEM212	0.851895616090092	3.37489929743611	2.47335599246023	0.0200670915511146	0.50067393420031	-3.23181	TMEM212	up
RTTN	0.404453618836742	5.87686300400342	2.47017244326455	0.0202121512668103	0.503506445286157	-3.23775	RTTN	no
NAIP	-0.779435	4.09706733731665	-2.46948	0.0202437717682685	0.503508641114816	-3.23904	NAIP	down
FGF12	0.575207733840096	2.80052018787067	2.46840402729612	0.0202931468869431	0.503951741043091	-3.24105	FGF12	up
FAHD2A	-0.307829	8.04961962369359	-2.46536	0.0204332139874707	0.506642175391198	-3.24672	FAHD2A	no
BATF	-0.643404	3.47111427022704	-2.46323	0.0205318370098201	0.508298253291174	-3.25069	BATF	down
DIP2A	0.374556668692034	7.99666366273905	2.46121157285239	0.020625662180056	0.509830609429001	-3.25445	DIP2A	no
SOCS5	-0.357971	7.52624943764543	-2.45992	0.0206860737028313	0.510533577877605	-3.25686	SOCS5	no
RPRD2	0.279224269173051	7.64234241486825	2.45671233357326	0.0208362115680763	0.513445410986176	-3.26282	RPRD2	no
ZNF804A	0.564689714668752	1.49730051381895	2.45515905496939	0.0209093582424265	0.514124870641077	-3.26571	ZNF804A	up
SLC37A4	-0.27713	7.71902457889408	-2.45476	0.0209281792282503	0.514124870641077	-3.26645	SLC37A4	no
TAMM41	-0.434557	6.11214362432507	-2.45288	0.0210172497033691	0.515253968824794	-3.26995	TAMM41	no
ERGIC1	0.49257647430265	10.6360574702089	2.45239662930719	0.0210400302617385	0.515253968824794	-3.27084	ERGIC1	no
SMTNL2	-1.11084	3.5980668346074	-2.45096	0.0211083661613719	0.515253968824794	-3.27351	SMTNL2	down
METTL8	-0.321983	6.10171539066751	-2.45061	0.0211248954709154	0.515253968824794	-3.27416	METTL8	no
CLN6	-0.316522	6.08930806802388	-2.44887	0.0212081024098438	0.515253968824794	-3.2774	CLN6	no
ALPK3	0.4758758402182	5.05495284965253	2.44876535008209	0.0212129456550836	0.515253968824794	-3.27758	ALPK3	no
IRF2BP2	0.392324584660518	10.1141267679354	2.44839179194173	0.02123080786096	0.515253968824794	-3.27828	IRF2BP2	no
PTGIR	0.605488470374232	2.73431224480252	2.44836093315246	0.0212322840359916	0.515253968824794	-3.27834	PTGIR	up
LEMD2	0.177746874881489	7.1333954895585	2.44731216942024	0.0212825093638962	0.515565479354456	-3.28028	LEMD2	no
NRBP1	0.230357752976404	9.22316747849334	2.44664095361706	0.0213147112631443	0.515565479354456	-3.28153	NRBP1	no
EPHA4	0.558642950453351	4.93845810120246	2.44607323489369	0.0213419828314939	0.515565479354456	-3.28258	EPHA4	up
NOX1	0.523310109345617	1.56289697668096	2.4445842980462	0.0214136596498333	0.515866126970137	-3.28534	NOX1	up
MSR1	0.658212349521502	3.23037865850696	2.44447270267648	0.0214190407177606	0.515866126970137	-3.28555	MSR1	up
DHRSX	0.39270530014945	7.05458574812265	2.44375760395144	0.0214535519265082	0.515919152353138	-3.28687	DHRSX	no
COL5A3	0.731501924158088	6.62521588451822	2.44188319756176	0.0215442551219661	0.517321301936172	-3.29035	COL5A3	up
CCDC60	0.559073402434858	3.57232372455293	2.44093151104825	0.0215904424643448	0.517651929835822	-3.29211	CCDC60	up
TM6SF2	-0.60242	2.39669673902473	-2.43753	0.021756213255637	0.520844397700166	-3.29841	TM6SF2	down
COX6C	-0.380185	11.3965404866901	-2.43593	0.0218344414324589	0.52136618687452	-3.30136	COX6C	no
MYO5B	0.382813720034155	8.04310917138196	2.43575414079565	0.0218433103093095	0.52136618687452	-3.3017	MYO5B	no
EIF5B	-0.244928	9.35943780344849	-2.43207	0.0220250078430745	0.522510111727231	-3.30851	EIF5B	no
MAPK8IP1	0.81777449707473	6.06208016146862	2.43110688067535	0.0220726030417345	0.522510111727231	-3.31029	MAPK8IP1	up
CASP4	-0.354917	8.61507873015016	-2.43093	0.0220811275070904	0.522510111727231	-3.31061	CASP4	no
PCBP3	-0.726227	3.9233637635232	-2.43082	0.0220869519227656	0.522510111727231	-3.31083	PCBP3	down
ZNF528	0.392736856570753	5.99980186913058	2.42974253536796	0.0221403377851132	0.522510111727231	-3.31281	ZNF528	no
MAP4K2	0.351819	5.11203997340509	2.42712375018563	0.0222708863211097	0.522510111727231	-3.31765	MAP4K2	no
SLC45A1	-0.64988	3.72237584454841	-2.42454	0.0224001925314905	0.522510111727231	-3.32241	SLC45A1	down
NLK	0.629230235084657	7.99381039197042	2.42399603606186	0.022427731943968	0.522510111727231	-3.32342	NLK	up
FADS3	-0.334211	8.06315648076481	-2.42396	0.0224293802493272	0.522510111727231	-3.32348	FADS3	no
EGR2	-0.457648	5.16376929245597	-2.4238	0.022437431393973	0.522510111727231	-3.32378	EGR2	no
FGD3	-0.638876	4.40184729233762	-2.42379	0.022438084130775	0.522510111727231	-3.3238	FGD3	down
EXOC2	-0.302404	7.09064757436656	-2.42368	0.0224436587472199	0.522510111727231	-3.324	EXOC2	no
CA5BP1	-0.44284	7.18570033009635	-2.42347	0.0224540136058693	0.522510111727231	-3.32438	CA5BP1	no
CAMLG	-0.274892	8.75138646819315	-2.4231	0.0224728297172661	0.522510111727231	-3.32507	CAMLG	no
RAB11FIP3	0.356770186035552	8.07416638844295	2.42295440472969	0.0224801914785699	0.522510111727231	-3.32534	RAB11FIP3	no
ADRB2	-0.37338	2.54210131996294	-2.42264	0.0224961826748647	0.522510111727231	-3.32593	ADRB2	no
MAPK11	-0.327324	6.27958773515556	-2.42254	0.0225012946463684	0.522510111727231	-3.32611	MAPK11	no
ADAM11	-0.58426	3.08853584581153	-2.42232	0.0225122930608201	0.522510111727231	-3.32652	ADAM11	down
PEMT	-0.527692	8.73404592560509	-2.4223	0.0225129607257224	0.522510111727231	-3.32654	PEMT	down
GTPBP1	0.324521941388333	8.15667905309454	2.42162782062957	0.0225471652051945	0.522544461533448	-3.32779	GTPBP1	no
KCND1	-0.442273	3.05892020566809	-2.41986	0.022636862188236	0.523862920901091	-3.33105	KCND1	no
ARL2BP	0.326679220367582	9.39239590594364	2.41834461689613	0.0227137092039717	0.524880620215658	-3.33384	ARL2BP	no
HP	0.873451017172662	2.87368415063029	2.41494519943014	0.02288733771666	0.52710215169942	-3.3401	HP	up
PITPNM2	0.464979889526201	5.09494636803557	2.41453103441503	0.0229085746429676	0.52710215169942	-3.34086	PITPNM2	no
ANKRD36	0.636558195294732	5.27529282979886	2.41452520708183	0.0229088735771166	0.52710215169942	-3.34087	ANKRD36	up
SS18L1	0.316100287999196	7.56389274894263	2.41376392725583	0.0229479569798861	0.527206018954607	-3.34227	SS18L1	no
LIMS2	-0.81394	5.2679978980579	-2.41315	0.0229794206658571	0.527206018954607	-3.3434	LIMS2	down
MED14	0.216066175794058	8.57064465913553	2.41234939975674	0.0230207400422079	0.527396236720196	-3.34488	MED14	no
TMEM241	0.367959056765404	5.88078052947523	2.40976816687813	0.0231541009366972	0.529691524007423	-3.34962	TMEM241	no
PML	0.332175425999481	7.71007395790207	2.40891128103957	0.0231985289092015	0.529948654681157	-3.3512	PML	no
BANP	0.235210752364075	7.16222383136096	2.40526017460706	0.0233887099946216	0.533529887420169	-3.35791	BANP	no
SNRPE	-0.363479	10.0874414155254	-2.40443	0.0234324047667228	0.533764107439416	-3.35944	SNRPE	no
FSCN1	0.497502056677489	8.00512748817705	2.40366648803287	0.0234721703525099	0.533908285169343	-3.36083	FSCN1	no
IL13	0.54644011052266	1.99251852539387	2.40149112424655	0.0235865336068835	0.53527209856872	-3.36482	IL13	up
SSBP4	-0.429424	8.32283698298725	-2.40125	0.0235991706783804	0.53527209856872	-3.36526	SSBP4	no
PHAX	-0.253075	7.83964749604687	-2.39783	0.0237801699377868	0.538612416406497	-3.37154	PHAX	no
ZSCAN23	0.55087594736648	2.56474845230902	2.39671265754767	0.023839542876346	0.53919238052336	-3.37358	ZSCAN23	up
B3GNTL1	-0.625901	4.58071806032413	-2.39517	0.0239218306698861	0.540221744387248	-3.37641	B3GNTL1	down
SPTY2D1	0.293177875639614	8.02804406281517	2.39405702575812	0.0239812256712055	0.540221744387248	-3.37845	SPTY2D1	no
ANKRD53	0.793006990447755	3.95489905924087	2.39395752568951	0.0239865491464528	0.540221744387248	-3.37863	ANKRD53	up
RASAL3	-0.607811	4.77589726757428	-2.39258	0.0240605854370495	0.541125955294093	-3.38116	RASAL3	down
PRR5	-0.462841	5.90668904276858	-2.38671	0.0243770652209373	0.547472542120853	-3.39188	PRR5	no
PHACTR2	0.381404851976995	8.01750536345338	2.38583565684623	0.0244247559284923	0.547773177901918	-3.39349	PHACTR2	no
CCZ1B	0.477073769978156	6.09581855213965	2.3848997659755	0.024475719205489	0.547911553150963	-3.3952	CCZ1B	no
CARD16	-0.472758	6.39881792312316	-2.38446	0.0244995521636891	0.547911553150963	-3.39599	CARD16	no
AHCY	-0.504413	10.5372966098774	-2.37924	0.0247860763832697	0.553544150612659	-3.40553	AHCY	down
NPC1	0.407571419053792	8.32345346828852	2.3784653523085	0.0248287444079335	0.553722612717714	-3.40694	NPC1	no
ARHGAP44	0.4834940633085	5.55487984732638	2.37752531476222	0.0248807080781557	0.553743778824862	-3.40865	ARHGAP44	no
CCDC77	-0.426743	5.00672920191183	-2.37719	0.0248990501751159	0.553743778824862	-3.40926	CCDC77	no
IPPK	0.319138886660872	6.34908061132954	2.37632040823221	0.0249474587677506	0.554048708766956	-3.41085	IPPK	no
UAP1	-0.378586	9.72435185344443	-2.37528	0.0250051438592791	0.554433569751021	-3.41274	UAP1	no
RAB11B	0.34026220892439	7.85074471325601	2.37458021754566	0.0250441529132789	0.554433569751021	-3.41402	RAB11B	no
RIT1	0.278077488918185	7.62434172689603	2.3741348890343	0.0250689527404958	0.554433569751021	-3.41483	RIT1	no
MAP3K9	0.416794539770876	5.57799031742991	2.37345817967153	0.0251066809044138	0.554499973280331	-3.41607	MAP3K9	no
AGAP2	0.544993844985654	3.55379769803412	2.37275052825791	0.0251461897077422	0.554605465819375	-3.41736	AGAP2	up
MGST1	-0.476359	11.6829313179914	-2.37088	0.0252508183694975	0.555761500494097	-3.42076	MGST1	no
SSH2	0.340834482783487	6.77922735963624	2.36979037840515	0.0253120746662192	0.555761500494097	-3.42274	SSH2	no
MSS51	0.396980117025775	3.63390377127493	2.36975458857813	0.0253140864142605	0.555761500494097	-3.42281	MSS51	no
EPHB6	-0.432625	6.45489856207577	-2.36933	0.025337823920322	0.555761500494097	-3.42358	EPHB6	no
ELOVL6	-0.486413	5.86844392621266	-2.36734	0.025450054495216	0.557391307454948	-3.4272	ELOVL6	no
CD40	-0.71044	4.10297458798247	-2.36518	0.0255726179889297	0.557391307454948	-3.43113	CD40	down
ATP8B1	0.282177969822706	8.00219681480782	2.36499521138737	0.0255829172981361	0.557391307454948	-3.43146	ATP8B1	no
SRA1	-0.364495	7.84765245703349	-2.3645	0.0256109006723096	0.557391307454948	-3.43236	SRA1	no
CEACAM19	0.708198086059758	3.91312530316172	2.36356195813658	0.0256643836247087	0.557391307454948	-3.43407	CEACAM19	up
CHD2	-0.514798	8.90476110458383	-2.36345	0.0256709556791848	0.557391307454948	-3.43428	CHD2	down
THBS4	0.504928692106468	4.87049924092906	2.36317392353948	0.0256864803161777	0.557391307454948	-3.43477	THBS4	up
KATNAL2	0.429395912868067	3.6786345205811	2.36252616597829	0.0257234057132921	0.557391307454948	-3.43595	KATNAL2	no
UCHL3	-0.395356	7.26983021260671	-2.36248	0.0257262896790015	0.557391307454948	-3.43604	UCHL3	no
CASD1	-0.303939	7.40703009740885	-2.35937	0.0259041552554012	0.5599104611655	-3.44168	CASD1	no
KL	0.662612496539625	3.92275854850309	2.35816523408609	0.0259732656561571	0.5599104611655	-3.44387	KL	up
GOLIM4	-0.532929	7.7577227513423	-2.35801	0.0259823300444545	0.5599104611655	-3.44415	GOLIM4	down
UNKL	0.394065405343204	6.13140341220104	2.35799925888198	0.0259828188704682	0.5599104611655	-3.44417	UNKL	no
MAN2A2	0.235008157306828	7.46975616358454	2.35701583888813	0.0260394885191176	0.560375407915457	-3.44595	MAN2A2	no
STYX	-0.260584	6.98646071875856	-2.35555	0.0261240661876593	0.561438881405846	-3.44861	STYX	no
NDUFAF2	-0.412698	7.65981688501416	-2.35468	0.0261747497344831	0.561686683556158	-3.45019	NDUFAF2	no
ADAM15	-0.32821	8.02151415285675	-2.35414	0.0262059480992822	0.561686683556158	-3.45117	ADAM15	no
ALKBH5	-0.230387	8.73372359377678	-2.35315	0.0262632650758014	0.562160612239138	-3.45296	ALKBH5	no
SLC2A1	0.532785349349659	8.87789074550705	2.35111518904788	0.0263818911535209	0.562207788201348	-3.45664	SLC2A1	up
SH2D2A	-1.03118	3.95229993618901	-2.35065	0.0264089992675142	0.562207788201348	-3.45748	SH2D2A	down
AGRN	0.374774378441174	8.88951233205513	2.35002349987552	0.026445688455145	0.562207788201348	-3.45862	AGRN	no
PES1	-0.294357	8.51930222912389	-2.34917	0.0264956145630194	0.562207788201348	-3.46016	PES1	no
ARL4C	0.726543827207093	8.11437494510876	2.34877530875788	0.0265188041271403	0.562207788201348	-3.46088	ARL4C	up
MRPL4	-0.338912	8.20730468955094	-2.34714	0.0266150282512542	0.562207788201348	-3.46384	MRPL4	no
SCYL2	0.286125369884878	8.75989561819984	2.34699460374969	0.0266234324272638	0.562207788201348	-3.4641	SCYL2	no
CHD6	0.378697563165016	8.35199327734836	2.34650554388063	0.0266522338273389	0.562207788201348	-3.46499	CHD6	no
MSH3	0.280068563714719	6.84527057269756	2.34626973922187	0.0266661308414331	0.562207788201348	-3.46541	MSH3	no
PRDM10	0.275244499412174	6.16461774035328	2.34544610616712	0.0267147230898741	0.562207788201348	-3.4669	PRDM10	no
TMEM100	0.987336114495638	3.79956234598498	2.34536566732652	0.0267194731045091	0.562207788201348	-3.46705	TMEM100	up
PIGN	-0.287352	7.56839457537406	-2.34491	0.0267461012001633	0.562207788201348	-3.46786	PIGN	no
SEH1L	-0.205233	8.31135900758133	-2.34392	0.0268049126693782	0.562207788201348	-3.46966	SEH1L	no
TDRD3	-0.369992	7.38457043659251	-2.34388	0.0268075125460647	0.562207788201348	-3.46974	TDRD3	no
KCNK4	-0.881643	2.29435186226995	-2.34366	0.0268205168046246	0.562207788201348	-3.47014	KCNK4	down
GRM7	-0.509047	2.89020150319643	-2.34307	0.0268553820890482	0.562207788201348	-3.4712	GRM7	down
SCN8A	0.329715263506698	2.43891063333264	2.34292420113787	0.0268640119236992	0.562207788201348	-3.47146	SCN8A	no
BCAS1	-0.852194	5.69924123491013	-2.34131	0.0269598160947139	0.563474271466481	-3.47437	BCAS1	down
RRS1	-0.446365	6.8571745350333	-2.33936	0.0270763560075041	0.565170265003693	-3.4779	RRS1	no
S100Z	0.439248284334343	1.16672664264751	2.33839274411381	0.0271341736175565	0.565219491925643	-3.47964	S100Z	no
EDC3	0.187971978715442	7.29279021315893	2.33813676756757	0.0271495084110075	0.565219491925643	-3.48011	EDC3	no
MORN1	0.334369280186346	4.48964186157715	2.33534890528425	0.0273170334156078	0.567272845897965	-3.48513	MORN1	no
CD5	-0.671183	1.92131337380348	-2.33531	0.027319189535041	0.567272845897965	-3.4852	CD5	down
SLC17A9	0.523606452696767	5.26575807065534	2.3320200180714	0.0275183032771802	0.570382062489513	-3.49113	SLC17A9	up
ISY1	-0.263178	7.19183918412819	-2.33166	0.0275403663689513	0.570382062489513	-3.49179	ISY1	no
PRKG2	-0.417115	2.3712792348299	-2.33014	0.0276323325997544	0.571545449420828	-3.49451	PRKG2	no
CXCR6	-0.627382	2.23274448291163	-2.32827	0.0277468820327965	0.572725852917344	-3.49789	CXCR6	down
NHP2	-0.310902	9.94023813903179	-2.32803	0.0277611354056879	0.572725852917344	-3.49831	NHP2	no
MRPL52	-0.398752	8.56585412864934	-2.32646	0.0278574402442669	0.573971104284457	-3.50114	MRPL52	no
RASSF9	-0.633147	3.65286007078473	-2.32544	0.0279201382375319	0.574484607180283	-3.50298	RASSF9	down
FLT3LG	1.06208987925424	3.61060664562712	2.32488403516066	0.0279543173709344	0.574484607180283	-3.50398	FLT3LG	up
RPL7L1	-0.294853	9.67564914856383	-2.32429	0.0279909446924373	0.574497949677171	-3.50505	RPL7L1	no
S1PR4	0.749027397267383	3.13083486060954	2.32314811392815	0.0280613307752465	0.574863389077766	-3.5071	S1PR4	up
B3GALT6	-0.375812	7.45817892282756	-2.32283	0.028080751720983	0.574863389077766	-3.50766	B3GALT6	no
SNRPD1	-0.372777	9.21352727717398	-2.32175	0.0281480560886093	0.57550340540706	-3.50962	SNRPD1	no
FGFR4	0.903128338051824	4.18725505885545	2.32067920995152	0.0282141726634027	0.575512803572563	-3.51154	FGFR4	up
UBXN7	0.334578305465749	7.31919096671099	2.32057566992419	0.0282205990228781	0.575512803572563	-3.51172	UBXN7	no
AGAP6	-0.504295	4.66320861998447	-2.31942	0.0282926414011155	0.576246043230882	-3.5138	AGAP6	down
ASXL1	0.287995587960143	8.34541237383445	2.31852766782757	0.0283479853826676	0.576637745975079	-3.5154	ASXL1	no
WAS	-0.590142	3.77843088663153	-2.31736	0.0284206498092548	0.577380325895905	-3.51749	WAS	down
PDE6G	0.435166092337393	2.19972969815223	2.31522524388941	0.0285545000896132	0.579362461792812	-3.52132	PDE6G	no
GATAD2B	0.377494142420074	6.66574535315545	2.31277562940155	0.0287085684140776	0.581749264512679	-3.52572	GATAD2B	no
ATPAF2	0.256364408017541	5.85910645761027	2.31195865048265	0.0287601201984387	0.582055258971698	-3.52718	ATPAF2	no
PSMG1	-0.290473	8.29262836804276	-2.3107	0.0288397514171256	0.582928038770458	-3.52944	PSMG1	no
CYB5RL	-0.474672	4.34816671522037	-2.30889	0.0289542078438973	0.584501631923328	-3.53267	CYB5RL	no
IP6K3	-0.942823	3.48604694545825	-2.30655	0.0291035441304955	0.585226213873817	-3.53686	IP6K3	down
LINC00476	-0.413495	4.87486682445495	-2.30563	0.0291623503799508	0.585226213873817	-3.53851	LINC00476	no
PNMA6A	-0.59943	2.98543633661402	-2.30498	0.0292041388316511	0.585226213873817	-3.53968	PNMA6A	down
CDC42	0.412333148489145	8.71253167590616	2.3047655325123	0.029217657396241	0.585226213873817	-3.54006	CDC42	no
IGFLR1	0.62456412385913	4.37821016911358	2.30475079786573	0.0292186013868962	0.585226213873817	-3.54008	IGFLR1	up
PHC1	0.458539446352296	7.2769212049891	2.30427909773941	0.0292488360093792	0.585226213873817	-3.54093	PHC1	no
LRRK1	-0.467922	6.21129921207453	-2.30295	0.0293342706041449	0.585226213873817	-3.5433	LRRK1	no
VPS37A	0.623711801503005	8.52785	2.30249596802308	0.0293633866636382	0.585226213873817	-3.54411	VPS37A	up
MIAT	-0.885216	2.7305776510186	-2.30233	0.0293743283990122	0.585226213873817	-3.54442	MIAT	down
KAT5	0.241803161687137	8.42738384437004	2.30209052991534	0.0293894893936328	0.585226213873817	-3.54484	KAT5	no
PIAS2	-0.277532	6.53170618771854	-2.30203	0.0293932504713678	0.585226213873817	-3.54494	PIAS2	no
TMEM92	-1.57818	5.89050323861567	-2.301	0.0294597090630193	0.585818971753789	-3.54678	TMEM92	down
CUX1	-0.26703	9.64920396360365	-2.29831	0.029633629077897	0.588376669945995	-3.55158	CUX1	no
ELOF1	-0.253033	7.89010500913515	-2.29788	0.0296620252571722	0.588376669945995	-3.55236	ELOF1	no
GTF2I	0.381738114778299	8.59534267765904	2.29588926843876	0.0297913731072439	0.590209237936068	-3.55591	GTF2I	no
ZBTB34	0.346131254677848	6.79507859407373	2.29235619018308	0.0300225668277182	0.594052474727391	-3.56221	ZBTB34	no
DNM2	0.266916836512499	8.68015050481437	2.29095974040946	0.030114394613431	0.595131996518894	-3.5647	DNM2	no
MGMT	-0.48619	6.93788272671445	-2.28919	0.0302312236571473	0.596702323062211	-3.56785	MGMT	no
ECHDC1	-0.24081	9.24019599405514	-2.2868	0.0303892893397331	0.599081694045504	-3.5721	ECHDC1	no
SMC1B	-0.413399	1.67679669442496	-2.28555	0.0304723238015353	0.599977887130599	-3.57432	SMC1B	no
DLG3	0.372348397277412	6.2854380170387	2.2841522576426	0.0305657035264491	0.601075312697463	-3.57681	DLG3	no
SDCCAG8	0.260750920917762	6.34268268089531	2.28348157837316	0.0306104974208215	0.601215772221005	-3.57801	SDCCAG8	no
KDM1B	0.347672134025843	7.48347630865889	2.27913121167821	0.0309025025651027	0.605390475408256	-3.58574	KDM1B	no
XXYLT1	0.499149760323745	5.59303368554054	2.27906872739855	0.0309067149780274	0.605390475408256	-3.58585	XXYLT1	no
CD1D	-0.694599	4.11808315389237	-2.27862	0.030936787821464	0.605390475408256	-3.58664	CD1D	down
TIPIN	-0.444222	5.11401044019494	-2.27605	0.0311107208870642	0.606946363754162	-3.5912	TIPIN	no
POC1A	-0.391079	4.19757198509308	-2.27553	0.0311461510535521	0.606946363754162	-3.59213	POC1A	no
CTNS	0.580400841834536	6.53702823809928	2.27514465618024	0.0311723041487888	0.606946363754162	-3.59281	CTNS	up
DTNB	0.660656573660536	5.36062872744476	2.27500276754003	0.0311819461157082	0.606946363754162	-3.59306	DTNB	up
HES1	-0.845875	6.89498081293112	-2.27424	0.0312337148375995	0.606946363754162	-3.59441	HES1	down
FXYD1	0.597411920709114	3.98025334098719	2.27373998535697	0.0312678770056863	0.606946363754162	-3.5953	FXYD1	up
KDM5A	0.297135444505764	7.73962060473174	2.27352734089004	0.0312823683222492	0.606946363754162	-3.59568	KDM5A	no
FAM167B	-0.909435	5.60606316823323	-2.272	0.0313869670726741	0.607429971497878	-3.5984	FAM167B	down
RRAD	0.855110853497943	5.94113135294663	2.27154814563864	0.0314175390693792	0.607429971497878	-3.59919	RRAD	up
IRF2BP1	0.447472562067722	5.5863799849073	2.27095293699439	0.03145829275274	0.607429971497878	-3.60024	IRF2BP1	no
COL24A1	-0.468283	2.42956746766139	-2.26891	0.0315985529429919	0.607429971497878	-3.60386	COL24A1	no
MTMR3	0.271531110455586	7.84061751308526	2.26880922586096	0.0316054690943236	0.607429971497878	-3.60404	MTMR3	no
TOP1MT	-0.501486	6.35437783560451	-2.2688	0.0316059860085977	0.607429971497878	-3.60405	TOP1MT	down
PIK3R5	-0.393423	2.53523086800275	-2.26876	0.0316086879303962	0.607429971497878	-3.60412	PIK3R5	no
RWDD1	-0.300536	8.99205797748769	-2.26872	0.0316119308444121	0.607429971497878	-3.6042	RWDD1	no
ING1	0.316998337737803	7.64704411729855	2.26816735632361	0.0316496578335568	0.607429971497878	-3.60517	ING1	no
SEPSECS	-0.301753	6.54866848203067	-2.26712	0.0317221891834881	0.607483626942262	-3.60704	SEPSECS	no
HSPB7	0.535114038582314	2.83746672457401	2.26625973728914	0.0317813162008212	0.607483626942262	-3.60855	HSPB7	up
FCF1	0.263026294119034	7.33009584321105	2.26566356057856	0.0318225642521541	0.607483626942262	-3.60961	FCF1	no
SLC12A4	0.607958207605014	7.02497848782738	2.26533868124757	0.031845062291688	0.607483626942262	-3.61018	SLC12A4	up
SCAMP4	0.358344026949158	7.5666960080787	2.26505694335148	0.0318645844324398	0.607483626942262	-3.61068	SCAMP4	no
CXCL2	0.714684723459498	6.34893589574098	2.26482424950971	0.0318807163938888	0.607483626942262	-3.61109	CXCL2	up
NGLY1	-0.232595	8.06177963781172	-2.26377	0.0319536580206735	0.607557930523835	-3.61295	NGLY1	no
SIK1	1.41366840531751	4.78270726618677	2.26367192325052	0.0319607127780575	0.607557930523835	-3.61313	SIK1	up
IBSP	-0.468163	1.38042639148851	-2.2606	0.032175090440361	0.610426199845213	-3.61856	IBSP	no
CENPH	-0.434053	4.59805661563387	-2.26041	0.0321880548766075	0.610426199845213	-3.61889	CENPH	no
NCKAP5	-0.379792	3.01445916736884	-2.25909	0.0322807706521412	0.610946355925472	-3.62123	NCKAP5	no
NFATC2	0.473026901658326	4.85731411600724	2.25892739829579	0.0322920042836359	0.610946355925472	-3.62151	NFATC2	no
LRRC36	0.821900222692163	3.21489944810547	2.25765079303965	0.0323816738773902	0.611067877557982	-3.62376	LRRC36	up
CSF3R	-0.691745	4.16495649237815	-2.25635	0.0324731538306442	0.611067877557982	-3.62606	CSF3R	down
DES	1.1381405925309	3.61566422119404	2.25623205743142	0.0324815911963225	0.611067877557982	-3.62627	DES	up
AP3D1	0.221216993150327	10.152791998495	2.25611820323344	0.0324896216914871	0.611067877557982	-3.62647	AP3D1	no
ST6GALNAC5	-1.13813	3.23232367475997	-2.25612	0.0324897687905014	0.611067877557982	-3.62647	ST6GALNAC5	down
HPGDS	-0.74782	3.35927220982097	-2.25484	0.0325796360507563	0.611252501695361	-3.62872	HPGDS	down
CHEK2	-0.471985	6.79696968875347	-2.25477	0.032584691131686	0.611252501695361	-3.62884	CHEK2	no
SERTAD2	0.484317334419218	7.65291349950081	2.25435204763752	0.0326144245644068	0.611252501695361	-3.62958	SERTAD2	no
RPL22L1	-0.674528	8.58082992951032	-2.25348	0.0326759150429191	0.611687000475185	-3.63111	RPL22L1	down
RAP1GDS1	-0.210371	7.98236751592107	-2.25046	0.0328908082334447	0.614174544397634	-3.63644	RAP1GDS1	no
ZCCHC4	-0.314053	5.20272477826934	-2.25017	0.032911559077556	0.614174544397634	-3.63695	ZCCHC4	no
CNIH3	0.323619220653442	2.92203522919661	2.24999471913761	0.0329241864982699	0.614174544397634	-3.63726	CNIH3	no
CNKSR1	0.430128700795818	7.07579440706624	2.24900463466557	0.0329949415107338	0.614636617322038	-3.639	CNKSR1	no
LAX1	-0.464084	2.33220280287876	-2.24857	0.033025940484864	0.614636617322038	-3.63977	LAX1	no
TCEAL4	-0.331358	10.8346717982406	-2.24578	0.03322621286862	0.617643966340076	-3.64467	TCEAL4	no
POU2F2	0.365349889287137	3.34311484140407	2.24444513508343	0.0333225580166294	0.617927386571438	-3.64703	POU2F2	no
LRRN3	-0.415754	1.48667955983779	-2.24441	0.0333250996439155	0.617927386571438	-3.64709	LRRN3	no
CSRNP1	0.641296615420453	8.84559691137354	2.24396050145394	0.0333575530576515	0.617927386571438	-3.64788	CSRNP1	up
CD69	0.547955865193704	4.68123362070845	2.24281822533609	0.0334401674649298	0.617954183351933	-3.64989	CD69	up
GABRB2	0.525750478821826	1.70856	2.24271259316507	0.0334478165809836	0.617954183351933	-3.65007	GABRB2	up
IFFO2	0.37970349742546	5.7056758509307	2.24233601885239	0.0334750982339317	0.617954183351933	-3.65073	IFFO2	no
FAM168B	0.266915903870895	8.63793756796997	2.2415747437902	0.0335303117162031	0.618258680697842	-3.65207	FAM168B	no
HGF	-0.791176	4.82968337067519	-2.24015	0.0336338662570992	0.619452798608259	-3.65457	HGF	down
GPR171	-0.647644	2.25778243247129	-2.2386	0.0337468529878252	0.620817682614738	-3.65729	GPR171	down
KCNE1	-0.615711	2.7820616000194	-2.23425	0.03406581838141	0.624430791203769	-3.66492	KCNE1	down
RIPK2	0.358862867124076	8.32066929443018	2.23393034832809	0.0340893214818606	0.624430791203769	-3.66548	RIPK2	no
TP53BP2	0.327661954655564	7.72559526536429	2.23385323893511	0.0340950028759003	0.624430791203769	-3.66562	TP53BP2	no
WIPF3	0.642452008856591	3.25392502734557	2.23358420261849	0.0341148320786499	0.624430791203769	-3.66609	WIPF3	up
ASB7	-0.229984	6.7867147293803	-2.23243	0.0341999674963999	0.624430791203769	-3.66811	ASB7	no
BORA	-0.380579	5.1807181619888	-2.23233	0.034207732401394	0.624430791203769	-3.6683	BORA	no
GSTO1	-0.401679	9.79540699854403	-2.2318	0.0342462414083843	0.624430791203769	-3.66921	GSTO1	no
EFR3B	-0.49238	2.93288698400124	-2.23073	0.0343259346513544	0.624430791203769	-3.67109	EFR3B	no
PDK2	-0.273773	6.91768891818861	-2.23048	0.0343444861088124	0.624430791203769	-3.67153	PDK2	no
NMU	-0.722878	4.25788117732701	-2.23015	0.0343686857919698	0.624430791203769	-3.6721	NMU	down
ZFP36	0.582988928400459	11.0488951914005	2.23008872085086	0.0343734134185942	0.624430791203769	-3.67221	ZFP36	up
CDK18	-0.584209	4.88927487462447	-2.22872	0.0344750912281893	0.625514659587149	-3.67461	CDK18	down
PTPN23	0.234930210550574	7.86280543497425	2.22823281385975	0.0345114237910996	0.625514659587149	-3.67546	PTPN23	no
FAM168A	0.375625423756643	7.91727988753455	2.22744012618287	0.0345705225342548	0.625875401164378	-3.67685	FAM168A	no
TNFRSF21	0.644318752637293	8.68032645767647	2.22587748957674	0.0346872923334899	0.627278237804266	-3.67958	TNFRSF21	up
RANBP3	0.222139335090415	7.90549338023987	2.2231246526497	0.0348938673606326	0.629494154986859	-3.68439	RANBP3	no
GNL3	-0.669441	7.5179131048601	-2.22301	0.0349026512052032	0.629494154986859	-3.6846	GNL3	down
SLC7A8	-0.518841	8.52982872489894	-2.22267	0.0349280950224422	0.629494154986859	-3.68519	SLC7A8	down
CNOT10	-0.33777	7.57334435869887	-2.22075	0.0350727072355688	0.631387811880003	-3.68854	CNOT10	no
PCDHB15	0.754633155590581	4.95466565036583	2.21959298666198	0.035160511491053	0.631692881817381	-3.69056	PCDHB15	up
EFNB1	0.584027960174718	4.91914951495976	2.2194839465502	0.0351687732925633	0.631692881817381	-3.69075	EFNB1	up
RTN4R	-0.413968	4.00739852440282	-2.21884	0.0352174364600069	0.631856208307179	-3.69187	RTN4R	no
MCF2L	0.411754646205339	6.20521382653425	2.21717169091707	0.0353443820604479	0.632186803230551	-3.69479	MCF2L	no
LAP3	-0.308198	9.54835822417524	-2.21712	0.0353486248407344	0.632186803230551	-3.69488	LAP3	no
DTX3	0.421319570684656	6.9577	2.21672799636542	0.0353781695911071	0.632186803230551	-3.69556	DTX3	no
ANKLE1	0.461438734069374	2.59965167670563	2.21651727800122	0.0353942260826724	0.632186803230551	-3.69593	ANKLE1	no
IQSEC1	-0.402829	6.63732799351323	-2.21337	0.0356345347474507	0.633876086336563	-3.70141	IQSEC1	no
SEC22B	0.291754259976971	9.69212337191479	2.2126405990104	0.0356907991492162	0.633876086336563	-3.70268	SEC22B	no
SECISBP2L	0.572695584707503	9.95047982392702	2.21259479306383	0.0356943167380515	0.633876086336563	-3.70276	SECISBP2L	up
TACC1	0.401734029782622	9.19289776814949	2.21239199180286	0.0357098942663179	0.633876086336563	-3.70312	TACC1	no
SPNS2	0.597142522664435	4.3632517108493	2.21106309880691	0.0358121206221996	0.633876086336563	-3.70543	SPNS2	up
CNPY3	-0.300593	8.9604519195629	-2.21063	0.0358451348685411	0.633876086336563	-3.70618	CNPY3	no
TM2D2	-0.248258	8.93347502434967	-2.20993	0.0358998608544835	0.633876086336563	-3.70741	TM2D2	no
QRICH1	0.286383001694825	8.85825550200122	2.20924465429147	0.035952433526261	0.633876086336563	-3.7086	QRICH1	no
GTF3C2	0.201376311465522	8.53863029899661	2.2090528909103	0.035967259005359	0.633876086336563	-3.70893	GTF3C2	no
TM9SF4	0.237745284676935	8.64433097499696	2.2083890751217	0.036018622021316	0.633876086336563	-3.71009	TM9SF4	no
PRSS3	-0.443137	1.18658928049173	-2.20821	0.0360328286794999	0.633876086336563	-3.7104	PRSS3	no
ARTN	0.755245447821564	3.90993625756541	2.20729811133684	0.036103179344937	0.633876086336563	-3.71198	ARTN	up
LSM14A	0.19470007992919	9.5152493938258	2.20667079997503	0.0361518812968894	0.633876086336563	-3.71307	LSM14A	no
LARP4B	0.172783866385538	8.48135045490044	2.20565146703654	0.0362311444562121	0.633876086336563	-3.71485	LARP4B	no
GALNT5	1.07018522002948	2.30819643577045	2.20420431600175	0.0363439435334316	0.633876086336563	-3.71736	GALNT5	up
NME1	-0.457393	9.31438515913883	-2.20381	0.0363749579065344	0.633876086336563	-3.71805	NME1	no
FKBP1B	-0.443682	6.36841323143534	-2.20375	0.0363795190088681	0.633876086336563	-3.71815	FKBP1B	no
HIC1	0.751285709466797	6.60049870128319	2.20339511412629	0.0364071550419325	0.633876086336563	-3.71877	HIC1	up
LRRC20	0.389640978956694	5.25434125955208	2.20333481604253	0.036411869240247	0.633876086336563	-3.71887	LRRC20	no
GAMT	-0.42867	4.42843710037078	-2.20254	0.0364742998891339	0.633876086336563	-3.72026	GAMT	no
WDR81	-0.27374	7.51993793620477	-2.20124	0.0365763770174533	0.633876086336563	-3.72252	WDR81	no
IPO13	0.206338886528656	7.29423837099816	2.20027437047344	0.036651862756152	0.633876086336563	-3.72419	IPO13	no
IBA57	0.421535301696411	5.55323201949862	2.20006312935023	0.0366684802467157	0.633876086336563	-3.72455	IBA57	no
CEP250	-0.341767	6.11046430457813	-2.19984	0.0366858649925775	0.633876086336563	-3.72494	CEP250	no
NOX4	0.801640504976366	6.18941338375521	2.19944249623854	0.0367173422016017	0.633876086336563	-3.72563	NOX4	up
ZNF334	-0.372322	4.16364590364722	-2.1992	0.0367360782374899	0.633876086336563	-3.72604	ZNF334	no
DNAI1	-0.409943	3.88888841825953	-2.19896	0.0367555148794311	0.633876086336563	-3.72647	DNAI1	no
F7	0.326582299207369	2.88780850021883	2.19817637847585	0.036817204426421	0.633876086336563	-3.72783	F7	no
FCHSD2	0.238741127426089	6.61501942457269	2.19699598937622	0.0369105250983637	0.633876086336563	-3.72987	FCHSD2	no
HDC	0.463682634806885	1.2402190189418	2.1962972375702	0.0369658681371085	0.633876086336563	-3.73108	HDC	no
DDX31	-0.326508	6.57121352388555	-2.19617	0.0369757698052689	0.633876086336563	-3.7313	DDX31	no
ADAMTS5	0.636385503924519	7.41147197846314	2.19577216310273	0.0370075045836803	0.633876086336563	-3.73199	ADAMTS5	up
HMX1	-0.411354	1.27674510018747	-2.19517	0.0370554604850028	0.633876086336563	-3.73304	HMX1	no
EXOSC5	-0.396673	6.63246020334055	-2.19451	0.0371079725782792	0.633876086336563	-3.73418	EXOSC5	no
ZNF41	-0.312054	5.9930047074956	-2.19401	0.0371472713405748	0.633876086336563	-3.73504	ZNF41	no
RAB12	-0.309985	8.36741163549465	-2.19393	0.0371538381469786	0.633876086336563	-3.73518	RAB12	no
CD209	0.813820932512503	2.82516718704848	2.19335441782663	0.0371997677441155	0.633876086336563	-3.73618	CD209	up
ISG20L2	0.242824476518114	8.00370588920335	2.19298621563453	0.037229126511531	0.633876086336563	-3.73682	ISG20L2	no
GRIK5	0.702110604782555	4.32400680818713	2.1929501786792	0.0372320010538714	0.633876086336563	-3.73688	GRIK5	up
ZNF296	-0.368945	3.63611925744907	-2.19273	0.0372495453076381	0.633876086336563	-3.73726	ZNF296	no
FGD5-AS1	0.230789332906888	9.6296876776173	2.19242178287744	0.0372741722766873	0.633876086336563	-3.7378	FGD5-AS1	no
CCDC112	-0.295533	5.05345849933419	-2.19194	0.0373129987787647	0.633876086336563	-3.73864	CCDC112	no
TNFAIP3	0.546829652067455	8.88386011640148	2.19090189113766	0.0373957143349987	0.633876086336563	-3.74043	TNFAIP3	up
OR1J2	0.445843565678504	2.40561613304971	2.19020133839949	0.0374518557509536	0.633876086336563	-3.74164	OR1J2	no
POFUT1	0.262532298120457	8.02551912004723	2.18988695745796	0.0374770744744897	0.633876086336563	-3.74218	POFUT1	no
FAM91A1	0.343758452595477	8.19658622380876	2.18976206553189	0.0374870971785189	0.633876086336563	-3.7424	FAM91A1	no
ALDH1B1	-0.398201	5.53546031860605	-2.18964	0.0374968216386158	0.633876086336563	-3.74261	ALDH1B1	no
FNIP1	0.369614309124355	7.78531090723815	2.18927999162495	0.0375258067110668	0.633876086336563	-3.74323	FNIP1	no
ADO	-0.222756	7.63417262407253	-2.18909	0.0375407533732005	0.633876086336563	-3.74356	ADO	no
HERC2P3	0.756088459298661	3.80662383955509	2.18831208374819	0.0376036362473488	0.633876086336563	-3.74491	HERC2P3	up
ABCC6	0.447060733201036	2.25183852614192	2.18799558036268	0.0376291177764754	0.633876086336563	-3.74546	ABCC6	no
RMST	0.528920500470026	1.55591144888616	2.18794679355762	0.0376330469583623	0.633876086336563	-3.74554	RMST	up
COPG1	0.322351535860685	9.72237433798261	2.18765854723312	0.0376562692116439	0.633876086336563	-3.74604	COPG1	no
TMEM60	-0.277146	7.55930475269611	-2.18695	0.0377136639795807	0.633876086336563	-3.74727	TMEM60	no
MRPL34	-0.271901	8.00210977624479	-2.18668	0.0377347990800135	0.633876086336563	-3.74772	MRPL34	no
WDR11	-0.269513	8.82117797192895	-2.18643	0.0377550809312342	0.633876086336563	-3.74815	WDR11	no
PCBP2	0.313631061791822	11.2134591460714	2.18634015684092	0.0377626482069371	0.633876086336563	-3.74832	PCBP2	no
LRP5	0.403981413090766	6.7388678551283	2.18598675505956	0.0377912095561378	0.633876086336563	-3.74893	LRP5	no
RRM1	-0.361281	8.29935001777575	-2.18529	0.0378478071849311	0.633972316411074	-3.75014	RRM1	no
MTMR9	0.241796341356458	6.24934549473696	2.18485113001795	0.0378831203976989	0.633972316411074	-3.75089	MTMR9	no
ZNF330	-0.336876	8.90455287127531	-2.18444	0.0379160547452765	0.633972316411074	-3.75159	ZNF330	no
NHLRC4	0.44318110681777	3.32212322259524	2.18344857199336	0.037996912498976	0.634318189039407	-3.75331	NHLRC4	no
ZNF792	0.400124546600824	4.66450249400864	2.18298644473162	0.0380344729530909	0.634318189039407	-3.75411	ZNF792	no
TMEM128	0.281203169990019	8.05154595852831	2.18244104866356	0.038078844192299	0.634318189039407	-3.75505	TMEM128	no
DNAJC21	0.209180482587252	8.21245192056087	2.18223477719916	0.0380956377310115	0.634318189039407	-3.75541	DNAJC21	no
SOCS1	-0.476704	5.83014549322456	-2.18161	0.0381463499945296	0.634500954909008	-3.75648	SOCS1	no
MBD3	-0.278318	8.14728346559817	-2.18054	0.0382337251373454	0.635292531730625	-3.75833	MBD3	no
PPP1R14B	-0.646966	9.26055039311731	-2.17699	0.0385251269254486	0.638840359684293	-3.76446	PPP1R14B	down
ANKRD40	0.253739076130927	7.83429488757584	2.17696110299412	0.03852725866583	0.638840359684293	-3.7645	ANKRD40	no
TGM3	-0.519159	2.86347086733429	-2.17643	0.0385710500931427	0.638903037227492	-3.76542	TGM3	down
GPR107	0.27512225150938	7.85050739972431	2.17475843099448	0.0387088317316664	0.640356003048856	-3.7683	GPR107	no
C3orf62	-0.257191	4.95718158175562	-2.17439	0.0387389716273294	0.640356003048856	-3.76892	C3orf62	no
PRIM1	-0.357847	4.75686655306664	-2.17192	0.0389441091587086	0.642310271030631	-3.77319	PRIM1	no
C1orf74	0.464166671215366	5.15662872909432	2.17110757957792	0.0390114752856502	0.642310271030631	-3.77458	C1orf74	no
MZT2B	-0.430447	7.81149699022331	-2.17095	0.0390245681407693	0.642310271030631	-3.77485	MZT2B	no
MYBBP1A	-0.397469	7.02083043782292	-2.17074	0.039041651746141	0.642310271030631	-3.7752	MYBBP1A	no
HES7	0.361339519232954	2.27187198156365	2.17054474115908	0.0390583212156026	0.642310271030631	-3.77555	HES7	no
ZNF37A	-0.412355	6.48085360643237	-2.17006	0.039098894448067	0.642315994389643	-3.77639	ZNF37A	no
RRP1	-0.272019	6.91789679371594	-2.16901	0.0391864820299323	0.643093263159259	-3.77819	RRP1	no
ZNF461	-0.332263	4.18549420077794	-2.16754	0.0393089519309605	0.644056747642809	-3.78071	ZNF461	no
GNA15	0.498798139384104	4.92223232603433	2.16734167420344	0.0393258799477172	0.644056747642809	-3.78105	GNA15	no
CAMKK1	0.462020797120426	4.69149946505118	2.16686075253384	0.0393661939941998	0.644056747642809	-3.78188	CAMKK1	no
GOLGA7B	0.649168096988331	2.03818881764223	2.1641533231645	0.0395938413173438	0.644696825615548	-3.78653	GOLGA7B	up
UBA1	0.22937047655939	11.2101177379592	2.16397472600128	0.0396088996369329	0.644696825615548	-3.78684	UBA1	no
PDE11A	0.556056242414388	1.63935034942918	2.1635205918293	0.0396472128423281	0.644696825615548	-3.78761	PDE11A	up
MYADM	-0.407935	10.2715691798345	-2.16263	0.0397225168289087	0.644696825615548	-3.78914	MYADM	no
CASP7	-0.253397	7.9327507342407	-2.16241	0.0397406334607577	0.644696825615548	-3.78951	CASP7	no
TMEM33	-0.187378	7.98690500506461	-2.16219	0.0397594122604105	0.644696825615548	-3.78989	TMEM33	no
CDK15	0.43851207475789	1.33005760348841	2.16186477237469	0.0397871883519967	0.644696825615548	-3.79046	CDK15	no
DGCR6L	-0.294909	5.56527499277621	-2.1616	0.0398092795658357	0.644696825615548	-3.7909	DGCR6L	no
ATG4A	-0.306667	6.82122164327453	-2.16081	0.0398761844017463	0.644696825615548	-3.79226	ATG4A	no
ZNF219	-0.310333	5.3410586294485	-2.16017	0.039930855352868	0.644696825615548	-3.79336	ZNF219	no
ZAP70	-0.640651	4.63884423418376	-2.15989	0.0399544817221526	0.644696825615548	-3.79384	ZAP70	down
MIER2	-0.305043	5.88160632333325	-2.15937	0.0399992634488109	0.644696825615548	-3.79474	MIER2	no
ECI1	-0.410143	9.25968491298022	-2.15899	0.0400313511535309	0.644696825615548	-3.79539	ECI1	no
POLDIP3	0.155906900924697	9.00680077462836	2.1588933610794	0.0400394895090241	0.644696825615548	-3.79555	POLDIP3	no
CBLN2	1.01732687286692	2.39940277382823	2.15878849524624	0.0400484197609009	0.644696825615548	-3.79573	CBLN2	up
CACNA1A	0.450838591781375	3.8463676655206	2.15837025256876	0.040084054581515	0.644696825615548	-3.79645	CACNA1A	no
WDR3	-0.322056	7.41960106690621	-2.15828	0.0400916800999649	0.644696825615548	-3.7966	WDR3	no
TMEM132E	0.444609191110435	1.72326072281186	2.15720536162275	0.0401834546637614	0.645076618704976	-3.79844	TMEM132E	no
IFT88	-0.445858	7.26242437913909	-2.15706	0.0401960944145448	0.645076618704976	-3.79869	IFT88	no
SRM	-0.403296	8.04059867640877	-2.15413	0.0404467897733171	0.648448131626834	-3.8037	SRM	no
MMP24	0.551990830933268	3.72549770458505	2.1529114241521	0.0405517667376181	0.648537043770923	-3.80579	MMP24	up
PHYHIP	-0.667397	3.35462141381884	-2.15259	0.0405795887132821	0.648537043770923	-3.80634	PHYHIP	down
DEGS2	0.910595689651344	6.16214702285094	2.15244474518893	0.0405919777384656	0.648537043770923	-3.80659	DEGS2	up
GSDMC	-0.851733	2.51394398319404	-2.15218	0.0406147948253333	0.648537043770923	-3.80704	GSDMC	down
NFKB2	0.32705245403417	7.45239879038943	2.15115	0.040703983041411	0.649311889315934	-3.80881	NFKB2	no
FBXO34	0.247654393628204	7.85521096435944	2.14995944464141	0.0408067237399068	0.650301162354124	-3.81084	FBXO34	no
TP53I11	0.518667432095934	6.21724322602646	2.14805136943317	0.0409722835532179	0.652288558103473	-3.8141	TP53I11	up
UBLCP1	-0.230029	8.32451499277992	-2.14703	0.0410609711818917	0.652456807055821	-3.81584	UBLCP1	no
CAB39L	0.476285114683139	6.14769711174081	2.14666608468705	0.0410928584522773	0.652456807055821	-3.81646	CAB39L	no
CGA	-0.724697	5.19005908834424	-2.14633	0.0411220011961638	0.652456807055821	-3.81703	CGA	down
NOC3L	-0.362801	7.16394934927396	-2.14585	0.0411643795324304	0.652456807055821	-3.81786	NOC3L	no
DBP	0.84093941620901	5.73623717489785	2.14513298725743	0.0412266691548702	0.652456807055821	-3.81908	DBP	up
ZNF169	0.29904424040244	3.34737763016516	2.14511760831892	0.0412280134218013	0.652456807055821	-3.81911	ZNF169	no
PEX14	0.227812203890299	7.55628517518485	2.14390290702645	0.0413343139872652	0.652986263022807	-3.82118	PEX14	no
TRPC3	0.424271228376908	1.98509600718105	2.14380085370042	0.0413432560067672	0.652986263022807	-3.82135	TRPC3	no
TPCN2	-0.380475	6.24671473935958	-2.14238	0.0414682882968765	0.653930410923177	-3.82378	TPCN2	no
SF3B4	0.18201	8.79920966068779	2.1421864866734	0.0414849390196128	0.653930410923177	-3.8241	SF3B4	no
C1GALT1	-0.342708	7.01746774423346	-2.1407	0.0416160992655841	0.655350959637917	-3.82664	C1GALT1	no
ERVMER34-1	0.893527956905759	4.05848865196251	2.13939662825199	0.0417308120725671	0.656323829305339	-3.82886	ERVMER34-1	up
EXOC6	0.290666142518623	7.04750055820066	2.13829602083593	0.041828167743805	0.656323829305339	-3.83073	EXOC6	no
GMPR2	-0.753919	8.12318736158066	-2.13798	0.041856521240632	0.656323829305339	-3.83128	GMPR2	down
CD83	0.612109248889297	6.62504555185549	2.13796101074043	0.0418578418031186	0.656323829305339	-3.8313	CD83	up
MFAP4	-1.08393	6.75052211219256	-2.13739	0.0419080425912055	0.656323829305339	-3.83227	MFAP4	down
EIF3K	-0.260728	10.9371961202815	-2.13665	0.0419744008969827	0.656323829305339	-3.83354	EIF3K	no
NRG1	0.635038255576069	3.20108677010683	2.13664418242814	0.0419746645316499	0.656323829305339	-3.83354	NRG1	up
UBE3D	-0.368088	4.35199566094556	-2.13628	0.0420066979928642	0.656323829305339	-3.83416	UBE3D	no
UBAP1L	-0.430478	4.19054080629291	-2.1347	0.0421472437215438	0.656806326876812	-3.83684	UBAP1L	no
ATP11C	-0.300116	7.30865082836842	-2.13466	0.0421511479633991	0.656806326876812	-3.83692	ATP11C	no
EXT2	-0.277215	8.85911037719725	-2.13455	0.0421609772700859	0.656806326876812	-3.8371	EXT2	no
LRIG1	0.283488884251426	9.78019887949161	2.1321311909994	0.0423772505897305	0.659532102745436	-3.84122	LRIG1	no
CXCL1	1.30395411721716	4.04671244822353	2.13146298056459	0.0424371514472597	0.659722869553247	-3.84235	CXCL1	up
ARHGEF10L	0.393886333431201	6.63665527642747	2.13013026317589	0.0425568471926527	0.659722869553247	-3.84462	ARHGEF10L	no
LSS	-0.302241	8.69980364215514	-2.12966	0.0425989148110995	0.659722869553247	-3.84541	LSS	no
CD160	0.696219459434428	2.17029181687214	2.12951544641807	0.042612167540092	0.659722869553247	-3.84566	CD160	up
NECAP2	0.284264374312894	8.45363347642273	2.12945206979484	0.0426178737313678	0.659722869553247	-3.84577	NECAP2	no
ADCY5	0.697102374099895	4.98436283973634	2.12918648889842	0.0426417930564269	0.659722869553247	-3.84622	ADCY5	up
C15orf39	0.436588809396087	7.25124229167929	2.12877679644722	0.0426787151959234	0.659722869553247	-3.84691	C15orf39	no
TDRD7	0.397867764256047	7.68869715116629	2.12830905546748	0.0427209036824196	0.65973635396603	-3.84771	TDRD7	no
TNFRSF10B	0.411506312242354	8.20661402561591	2.1258143570164	0.0429465460755679	0.66258014273881	-3.85194	TNFRSF10B	no
MKRN3	0.647794970448813	2.06643965386306	2.12304479623627	0.043198295829984	0.664884903378445	-3.85664	MKRN3	up
ZBTB42	-0.445195	5.80388427774882	-2.12299	0.0432032130203025	0.664884903378445	-3.85673	ZBTB42	no
MTMR10	0.382065891970241	8.18286633147058	2.12266060054307	0.0432333226443172	0.664884903378445	-3.85729	MTMR10	no
MPV17	-0.217899	8.24132393559995	-2.12213	0.0432819081660334	0.664884903378445	-3.85819	MPV17	no
CTLA4	0.399349165718733	1.63894170486906	2.12188482301132	0.043304126973546	0.664884903378445	-3.8586	CTLA4	no
PLCXD1	0.495764066990984	5.24408078211225	2.12075496832033	0.0434074327178885	0.665830821939715	-3.86051	PLCXD1	no
PDCD2	-0.252833	8.38398935941167	-2.12015	0.0434625371809502	0.666036270350684	-3.86153	PDCD2	no
L1CAM	0.327200316850311	2.18659924254023	2.11932483487756	0.0435385092333429	0.666560800995224	-3.86293	L1CAM	no
GPR153	-0.429306	5.79892291405542	-2.11862	0.0436030880128009	0.666853721780643	-3.86412	GPR153	no
SLC36A4	0.380583917759532	4.77823255357619	2.1182074608021	0.04364116603587	0.666853721780643	-3.86482	SLC36A4	no
PNLDC1	-0.431513	2.01277880915905	-2.11753	0.0437037975717271	0.667172313217341	-3.86598	PNLDC1	no
NUDT7	-0.314044	6.13201048096663	-2.11626	0.0438204960896296	0.668314882100482	-3.86812	NUDT7	no
MAP7D3	0.295311694616941	4.62217428610945	2.1157798782586	0.0438649407687615	0.668354364690442	-3.86893	MAP7D3	no
NDST1	0.275734454125671	7.45805667537675	2.1140480862032	0.0440252025989699	0.668635548350058	-3.87186	NDST1	no
ZNF260	-0.256266	7.35757658692485	-2.11403	0.044026951371531	0.668635548350058	-3.87189	ZNF260	no
FGF14	0.904999644651664	2.65161155444163	2.11380416931092	0.0440478168371282	0.668635548350058	-3.87227	FGF14	up
VPS13A	0.423916806267066	7.36173207247195	2.11375632046649	0.0440522542569749	0.668635548350058	-3.87235	VPS13A	no
LINC00339	0.54126670391418	5.63023674443088	2.1132007654992	0.0441038046734986	0.668635548350058	-3.87329	LINC00339	up
POMGNT1	-0.21144	8.90960522569812	-2.11287	0.0441346360195993	0.668635548350058	-3.87385	POMGNT1	no
VPREB3	1.00846506362962	2.8110796770689	2.11206758137842	0.0442091206325544	0.669129135792065	-3.8752	VPREB3	up
ZNF320	0.569425285062313	6.84993665929792	2.11056925674505	0.0443487163748308	0.669665967263689	-3.87773	ZNF320	up
RBM38	0.384912506925124	6.27181301108525	2.10977	0.0444232971066319	0.669665967263689	-3.87908	RBM38	no
FBXL8	0.647830908702054	3.99654980907875	2.10961369242093	0.044437949434768	0.669665967263689	-3.87934	FBXL8	up
LCN15	-0.40087	0.719423195960617	-2.10929	0.0444680622014233	0.669665967263689	-3.87989	LCN15	no
EPN3	0.786580835074365	5.39725016753802	2.1089921531197	0.0444960762722477	0.669665967263689	-3.88039	EPN3	up
C2orf42	-0.244536	6.46828438462465	-2.1084	0.0445512681121507	0.669665967263689	-3.88139	C2orf42	no
LTBP2	0.85008864761951	5.69801765206636	2.10797523896562	0.0445913250687381	0.669665967263689	-3.88211	LTBP2	up
CYP4B1	-0.843306	7.15840488725691	-2.10773	0.0446147836736416	0.669665967263689	-3.88253	CYP4B1	down
DTX3L	-0.323757	8.91290909604038	-2.10765	0.0446220308848049	0.669665967263689	-3.88266	DTX3L	no
PREX2	0.565307078187023	6.72476991480178	2.10643806365788	0.0447356489377956	0.669996265417068	-3.8847	PREX2	up
CNKSR3	0.542262746432305	8.76002944540554	2.10630926759858	0.0447477603562218	0.669996265417068	-3.88491	CNKSR3	up
PRAME	0.980584366111855	6.9797200476389	2.10607374127133	0.0447699157815639	0.669996265417068	-3.88531	PRAME	up
GSTO2	-0.531011	7.64417540281085	-2.10496	0.0448747875090202	0.670936897887672	-3.88719	GSTO2	down
RPS6KA4	-0.341051	6.88317215485694	-2.10425	0.0449421872862212	0.671316039837587	-3.88839	RPS6KA4	no
DDX59	-0.248743	7.19395734626714	-2.10311	0.0450491428705801	0.671412495265082	-3.8903	DDX59	no
MEF2D	0.37929471501499	7.38100458194648	2.10281506616214	0.0450774568592355	0.671412495265082	-3.8908	MEF2D	no
IMPDH1	-0.376271	6.95916347828576	-2.10213	0.0451423298268461	0.671412495265082	-3.89195	IMPDH1	no
PIGX	-0.271773	7.38351182374865	-2.10209	0.0451465380715998	0.671412495265082	-3.89203	PIGX	no
ZNF469	0.57187326760881	4.13105002297112	2.10071013124275	0.0452771117010016	0.671412495265082	-3.89434	ZNF469	up
ABCB8	-0.373214	6.79030752540581	-2.10065	0.0452824584283694	0.671412495265082	-3.89444	ABCB8	no
DMD	0.549036999796491	6.03178081279425	2.10050526675415	0.0452965852708351	0.671412495265082	-3.89469	DMD	up
ZNF140	-0.204315	7.74356334217127	-2.10018	0.0453273556266661	0.671412495265082	-3.89523	ZNF140	no
ILKAP	-0.244809	7.43319928272565	-2.09959	0.0453838022762571	0.671412495265082	-3.89623	ILKAP	no
SLC36A1	-0.398087	5.66835123084683	-2.09928	0.0454134377470716	0.671412495265082	-3.89675	SLC36A1	no
SSBP2	0.463318101311534	8.16906025020767	2.09896087395565	0.0454436291170466	0.671412495265082	-3.89728	SSBP2	no
ZNF527	0.291012610312786	5.01710789105347	2.09836482174077	0.0455004937016432	0.671412495265082	-3.89828	ZNF527	no
STRN4	0.206611837393794	8.01150500280694	2.09824858956018	0.0455115898665991	0.671412495265082	-3.89848	STRN4	no
LRRC73	-0.420302	4.15767760864112	-2.09756	0.0455778089493648	0.671412495265082	-3.89964	LRRC73	no
MIPEP	-0.412923	7.38353974335615	-2.09754	0.0455793552647388	0.671412495265082	-3.89967	MIPEP	no
ADAMTS3	-0.780406	2.84852732165682	-2.09631	0.0456967283491256	0.671734160795275	-3.90173	ADAMTS3	down
FBXL13	0.522874543051854	3.02998553033391	2.0958654061711	0.0457396335261497	0.671734160795275	-3.90248	FBXL13	up
ADCY4	-0.760874	5.1642100203374	-2.09564	0.0457609447765957	0.671734160795275	-3.90286	ADCY4	down
SLC1A3	0.666040514459505	4.28218141973269	2.09555446623953	0.0457694618577943	0.671734160795275	-3.90301	SLC1A3	up
USP48	-0.230998	8.84676546810247	-2.09484	0.0458384130840423	0.672128356405865	-3.90421	USP48	no
PLD1	0.489977119587159	3.98859079027431	2.09260213028176	0.0460535420554169	0.672567268897174	-3.90796	PLD1	no
QPCTL	-0.340087	4.32621853873876	-2.09216	0.0460959389175336	0.672567268897174	-3.9087	QPCTL	no
ZC3H8	-0.307387	5.75727128455781	-2.09172	0.0461387545815974	0.672567268897174	-3.90944	ZC3H8	no
DNASE1L2	-0.50911	3.11579685643574	-2.09172	0.0461389379604659	0.672567268897174	-3.90944	DNASE1L2	down
HAND2	-0.833419	6.34603483607391	-2.09098	0.0462105213832605	0.672567268897174	-3.91069	HAND2	down
TGM5	0.742650024957928	3.01337556141363	2.0904582124975	0.0462608169111451	0.672567268897174	-3.91156	TGM5	up
PTEN	-0.208077	9.14001	-2.08965	0.0463389513532048	0.672567268897174	-3.91291	PTEN	no
TSPAN33	-0.896575	4.80359106764273	-2.08937	0.0463660399571519	0.672567268897174	-3.91338	TSPAN33	down
COG2	-0.221181	7.46854458891703	-2.08933	0.0463698055634922	0.672567268897174	-3.91344	COG2	no
PZP	-1.55154	5.75090772516871	-2.0891	0.0463926837880986	0.672567268897174	-3.91384	PZP	down
KSR2	0.71284770243692	2.90673609622819	2.08882680949508	0.0464190973161467	0.672567268897174	-3.91429	KSR2	up
RELL2	0.329209279887437	2.54215	2.08799488460451	0.046499996854823	0.672567268897174	-3.91568	RELL2	no
CCDC106	-0.740834	5.71207024769343	-2.08796	0.0465037550584406	0.672567268897174	-3.91575	CCDC106	down
PYROXD2	-0.680808	6.14905043683331	-2.08716	0.0465812628076814	0.672567268897174	-3.91708	PYROXD2	down
INTS10	-0.316	9.00586	-2.08658	0.0466379870885837	0.672567268897174	-3.91806	INTS10	no
PSMB10	-0.508129	7.96824988506016	-2.08605	0.0466900367205909	0.672567268897174	-3.91895	PSMB10	down
C2CD2	-0.308597	7.05017636717098	-2.0856	0.0467333805488036	0.672567268897174	-3.91969	C2CD2	no
TPM2	-0.918754	9.85602255078866	-2.08516	0.0467767495065939	0.672567268897174	-3.92043	TPM2	down
KLHL35	0.608217052573935	3.80591868151715	2.08449025681034	0.0468421787513972	0.672567268897174	-3.92155	KLHL35	up
MRPS12	-0.284114	8.29476202594422	-2.08393	0.046897222570215	0.672567268897174	-3.92249	MRPS12	no
THTPA	0.436258714905688	6.60773019437193	2.08387974824162	0.0469020155291566	0.672567268897174	-3.92257	THTPA	no
DMPK	0.410986258784143	6.71181781400473	2.08375441713686	0.0469143078059745	0.672567268897174	-3.92278	DMPK	no
ACSF3	0.223020945336331	6.22059436532923	2.08336788610399	0.0469522361993703	0.672567268897174	-3.92343	ACSF3	no
PAK3	0.732135637655182	4.3906860780559	2.08282909485288	0.0470051506234955	0.672567268897174	-3.92433	PAK3	up
SLAMF7	-0.652157	2.74690594442768	-2.08271	0.0470172390137686	0.672567268897174	-3.92454	SLAMF7	down
WNT9A	0.51329890172023	5.3041686786136	2.08251210840243	0.0470363064702851	0.672567268897174	-3.92486	WNT9A	up
GAS5	-0.417944	7.95921886210721	-2.08235	0.0470526316522914	0.672567268897174	-3.92514	GAS5	no
ABTB2	0.610827805366728	6.55451391710818	2.08209696199145	0.0470771379904155	0.672567268897174	-3.92555	ABTB2	up
CASP1	-0.468121	6.89002360894793	-2.08172	0.0471147216935261	0.672567268897174	-3.92619	CASP1	no
CD82	0.558991598302525	7.34418819542027	2.08154030415545	0.047131937242982	0.672567268897174	-3.92648	CD82	up
TCFL5	-0.265827	6.74143484968155	-2.08051	0.0472335088375289	0.672854645487409	-3.92821	TCFL5	no
ETNK2	-0.383751	3.75158865202185	-2.07929	0.0473543684256164	0.672854645487409	-3.93025	ETNK2	no
PLVAP	-0.576647	6.00552259387252	-2.07887	0.0473955091636371	0.672854645487409	-3.93094	PLVAP	down
TRIM62	0.345146969561172	4.96904070701341	2.07767238783938	0.0475142759130328	0.672854645487409	-3.93295	TRIM62	no
TMEM220	-0.583208	5.14780402421975	-2.07742	0.0475392294680969	0.672854645487409	-3.93337	TMEM220	down
TAF1B	-0.393736	6.49443353362289	-2.0773	0.0475508286696308	0.672854645487409	-3.93356	TAF1B	no
C6orf62	-0.201981	10.7113288768407	-2.07728	0.0475527295041437	0.672854645487409	-3.93359	C6orf62	no
BRCA2	-0.529081	3.31970002701574	-2.07642	0.04763885861311	0.672854645487409	-3.93504	BRCA2	down
SPHK1	1.12084182168315	6.93793880163791	2.07601139732477	0.0476793067750913	0.672854645487409	-3.93572	SPHK1	up
TMEM158	-0.480565	6.56392915658812	-2.076	0.0476800151494849	0.672854645487409	-3.93573	TMEM158	no
CD7	-0.677861	5.0028381979173	-2.07597	0.047683090795566	0.672854645487409	-3.93578	CD7	down
ZNF385A	0.624720629530007	5.30786779075977	2.07545243007995	0.0477349584223932	0.672854645487409	-3.93665	ZNF385A	up
AGTPBP1	-0.346638	7.0600642942403	-2.07543	0.0477375532177149	0.672854645487409	-3.93669	AGTPBP1	no
USP33	0.238240860507322	9.31958021478485	2.07538170942527	0.0477420035907587	0.672854645487409	-3.93677	USP33	no
CYTH2	0.232200627960944	8.87470551164184	2.07397666421215	0.0478821653056083	0.674234934391494	-3.93911	CYTH2	no
XRRA1	-0.47208	5.05182420229163	-2.07165	0.0481146909278336	0.676912233247266	-3.94298	XRRA1	no
PITRM1	-0.283524	8.91658234490984	-2.07058	0.0482229235270041	0.677451500015866	-3.94478	PITRM1	no
LINC00240	-0.704379	5.11443541815956	-2.0704	0.0482410789214369	0.677451500015866	-3.94508	LINC00240	down
GPR37	0.653228437517692	4.22886616746144	2.06975943867594	0.0483050558022325	0.677451500015866	-3.94614	GPR37	up
CDCA2	-0.63812	3.71793436989981	-2.06955	0.048326325619064	0.677451500015866	-3.94649	CDCA2	down
NUF2	-0.745021	4.30650479416341	-2.06859	0.0484229487194295	0.677451500015866	-3.94809	NUF2	down
F2RL2	-1.03902	4.42694503556409	-2.06819	0.0484633537058539	0.677451500015866	-3.94875	F2RL2	down
FBXW8	0.274970640421805	6.03488422909151	2.06762903260447	0.0485199442601385	0.677451500015866	-3.94968	FBXW8	no
TXN2	-0.243642	8.91730185198239	-2.06755	0.0485279620662408	0.677451500015866	-3.94982	TXN2	no
CTXN1	0.474593875429709	5.17108404564674	2.06748154839212	0.0485348519550445	0.677451500015866	-3.94993	CTXN1	no
KBTBD8	0.453388520042644	3.77342827341711	2.06569946685821	0.0487153061812423	0.678786492261422	-3.95289	KBTBD8	no
BAD	-0.282096	8.04620146751997	-2.0657	0.0487155135352949	0.678786492261422	-3.9529	BAD	no
DENR	-0.147661	9.43079389876499	-2.06258	0.0490328166253202	0.682612045225033	-3.95808	DENR	no
MAP3K13	-0.1703	8.12048299313093	-2.06178	0.0491145138554421	0.683146948268203	-3.95941	MAP3K13	no
FBXO10	-0.746091	5.34895947980547	-2.06136	0.0491568038301707	0.683146948268203	-3.9601	FBXO10	down
NRG2	0.807620952238551	4.04895434150111	2.05896057536411	0.0494030814185078	0.685439813485158	-3.96408	NRG2	up
ENTPD6	-0.357882	8.60109545710081	-2.05847	0.0494538127529275	0.685439813485158	-3.9649	ENTPD6	no
FSD1	-0.487166	2.27324536858523	-2.05777	0.0495259193400017	0.685439813485158	-3.96607	FSD1	no
FZD1	-0.335858	7.73634367322159	-2.05748	0.0495550825684837	0.685439813485158	-3.96654	FZD1	no
RNF149	-0.27233	9.04887293972124	-2.05739	0.0495642581208353	0.685439813485158	-3.96668	RNF149	no
DDX21	-0.354	9.43333620971365	-2.05725	0.0495793452264127	0.685439813485158	-3.96693	DDX21	no
PRDM4	-0.245837	8.41016339553567	-2.05455	0.0498579807380429	0.68567484515126	-3.9714	PRDM4	no
WDR89	-0.286602	6.35715194352578	-2.05451	0.0498623600893678	0.68567484515126	-3.97147	WDR89	no
EHD4	0.219521534526637	8.57516757012206	2.05402787350667	0.0499119589810176	0.68567484515126	-3.97226	EHD4	no
MINK1	0.334066553972388	8.99679882255905	2.05266157389663	0.0500537309520297	0.68567484515126	-3.97452	MINK1	no
ZSWIM1	0.552048569992233	5.24171085201512	2.05233642383645	0.0500875221523289	0.68567484515126	-3.97506	ZSWIM1	no
SMPD3	-0.531235	3.24348630126309	-2.05199	0.0501239085368222	0.68567484515126	-3.97564	SMPD3	no
RNF115	0.364707722028957	8.20821945891685	2.05168556788141	0.0501552230344889	0.68567484515126	-3.97614	RNF115	no
GOLGA2	0.331319573537995	8.89220562460305	2.05166013179058	0.0501578704965579	0.68567484515126	-3.97618	GOLGA2	no
DTWD1	-0.371782	7.21997342742588	-2.05165	0.0501594255012503	0.68567484515126	-3.9762	DTWD1	no
EFNB2	0.422806711395293	8.05112609473963	2.05161069920295	0.0501630159376185	0.68567484515126	-3.97626	EFNB2	no
ZNF486	-0.541956	6.31071795202797	-2.05096	0.0502304761085191	0.68567484515126	-3.97733	ZNF486	no
BCAS4	-0.687484	4.40810653113078	-2.05062	0.0502663965313992	0.68567484515126	-3.9779	BCAS4	no
DUSP23	-0.722227	9.29463942540701	-2.05059	0.0502698379529441	0.68567484515126	-3.97796	DUSP23	no
LRRC66	-0.221904	3.37315345719578	-2.04994	0.0503375019619704	0.68567484515126	-3.97903	LRRC66	no
MC1R	-0.795655	5.18597531302431	-2.04994	0.0503376758876011	0.68567484515126	-3.97903	MC1R	no
RAB6A	0.247337939987329	7.06548888678725	2.04950401963356	0.0503827353317574	0.68567484515126	-3.97975	RAB6A	no
AOAH	0.59103406060831	3.60233332425187	2.04950161930775	0.0503829861627676	0.68567484515126	-3.97975	AOAH	no
CHKB	0.461438822974135	6.06167592608354	2.04921704015811	0.0504127321623945	0.68567484515126	-3.98022	CHKB	no
ZFP62	-0.321391	8.21868677798745	-2.04874	0.0504622069804428	0.68567484515126	-3.981	ZFP62	no
CACNA2D4	0.31709044384381	3.76208852982501	2.04848598735045	0.0504892176921402	0.68567484515126	-3.98143	CACNA2D4	no
DENND2A	0.586120660268408	5.6362037196896	2.04781241798164	0.050559780015693	0.68567484515126	-3.98254	DENND2A	no
RHPN1	-0.394601	4.95716597578295	-2.04748	0.0505950296710456	0.68567484515126	-3.9831	RHPN1	no
FAM214B	-0.382218	6.69340047643297	-2.04691	0.0506540578827113	0.68567484515126	-3.98403	FAM214B	no
RARS2	-0.351996	8.87095245458481	-2.0469	0.050655022982886	0.68567484515126	-3.98404	RARS2	no
ABHD4	0.277145439715134	8.06598315966375	2.0464556484998	0.0507021786820069	0.68567484515126	-3.98478	ABHD4	no
BAZ2A	0.292103193101548	8.15225501449097	2.04635458317345	0.0507128001079432	0.68567484515126	-3.98495	BAZ2A	no
APPL1	0.211145284304374	8.0828247153606	2.04574204307867	0.05077721695501	0.685828237348796	-3.98596	APPL1	no
CRYGS	-0.528468	4.49271532385003	-2.04543	0.0508100453897561	0.685828237348796	-3.98648	CRYGS	no
ZFYVE27	0.229507288347931	6.94807452278879	2.04392278956794	0.0509689631711241	0.687392233037593	-3.98897	ZFYVE27	no
THRA	0.348599709719074	6.49456753577363	2.04323009347205	0.0510421404336182	0.687798226535034	-3.99011	THRA	no
FMNL1	0.402437247123342	4.50862976967456	2.04102613305267	0.0512755883445366	0.688192773978792	-3.99374	FMNL1	no
HLX	-0.471116	4.08365819451835	-2.04091	0.0512879836237675	0.688192773978792	-3.99394	HLX	no
KLK3	-0.930104	2.81210666039681	-2.04085	0.0512948084176561	0.688192773978792	-3.99404	KLK3	no
HSH2D	0.450045825944331	5.57748973937624	2.04023976918687	0.051359109935007	0.688192773978792	-3.99504	HSH2D	no
YBX2	0.774240958347066	2.41295374941209	2.04021632254741	0.0513616021053517	0.688192773978792	-3.99508	YBX2	no
RPL10L	-0.383882	2.51928610932467	-2.04006	0.0513777681719352	0.688192773978792	-3.99533	RPL10L	no
DDIT3	-0.703876	7.54610908808266	-2.03959	0.0514279136629242	0.688192773978792	-3.99611	DDIT3	no
RPGR	-0.352636	6.99689028712114	-2.03939	0.0514492971878862	0.688192773978792	-3.99644	RPGR	no
CSTA	-0.764999	2.97300673097375	-2.0393	0.0514593043669012	0.688192773978792	-3.99659	CSTA	no
ORAI1	-0.401558	6.41751648259487	-2.03782	0.0516172637725343	0.689727588217429	-3.99903	ORAI1	no
ITPKB	0.342177761682684	6.93348243538693	2.03602561222987	0.0518087592854736	0.691462621160017	-4.00198	ITPKB	no
CDC42SE2	0.433951199504515	10.2043649143028	2.03579	0.0518337147750839	0.691462621160017	-4.00237	CDC42SE2	no
PEPD	-0.273097	7.8223	-2.03459	0.0519626440955322	0.692603923971167	-4.00434	PEPD	no
ZNF319	0.199600355566017	5.45996154046793	2.03413866109973	0.0520112221668083	0.692673223986317	-4.00509	ZNF319	no
CYP2A6	-0.391895	1.35646755755602	-2.03359	0.0520703259337332	0.692831265247287	-4.00599	CYP2A6	no
CD2	-0.664512	4.44528258450616	-2.03322	0.0521098665807861	0.692831265247287	-4.00659	CD2	no
USP20	-0.245768	6.97583729397411	-2.03253	0.0521844527678079	0.693080791922767	-4.00773	USP20	no
SLC11A1	0.536428954728862	4.54691301924762	2.03224189274816	0.0522154429285501	0.693080791922767	-4.00821	SLC11A1	no
GNPTAB	0.363483588794612	9.44798862783564	2.03110940945128	0.052337712425463	0.694126737549662	-4.01007	GNPTAB	no
ADCY9	0.437164378326755	6.82836514947408	2.03068344330755	0.0523837676478536	0.694160997345168	-4.01077	ADCY9	no
DEPDC5	0.247382638735322	5.57155755460257	2.02987853644537	0.0524708914989818	0.694418946809107	-4.01209	DEPDC5	no
SIPA1L1	0.323677177265327	7.03398711015419	2.02929760986583	0.052533851037372	0.694418946809107	-4.01304	SIPA1L1	no
SCYL1	0.238378259279155	8.32237669891507	2.02897198455006	0.0525691707702106	0.694418946809107	-4.01358	SCYL1	no
BRWD1	0.273279367049266	7.79232770329942	2.02834137777194	0.0526376307043028	0.694418946809107	-4.01461	BRWD1	no
TAS2R3	0.520155494010982	1.13135344834395	2.02826462941229	0.0526459680331379	0.694418946809107	-4.01474	TAS2R3	no
HSCB	-0.318931	7.79436377703376	-2.02798	0.0526772078640594	0.694418946809107	-4.01521	HSCB	no
APOL3	-0.548381	6.66273346716521	-2.02731	0.0527498658484149	0.694418946809107	-4.01631	APOL3	no
MIA2	0.721834595291192	8.46174843043373	2.02715624728041	0.0527665039445443	0.694418946809107	-4.01656	MIA2	no
WDR43	-0.261731	7.22004022912521	-2.0269	0.0527946268428266	0.694418946809107	-4.01698	WDR43	no
CDKN2A	0.510634742187499	4.94196617577904	2.02606159211478	0.0528857862221743	0.694853376814606	-4.01835	CDKN2A	no
NINL	0.374325565642335	6.26436127085687	2.0257100531353	0.0529241431699034	0.694853376814606	-4.01893	NINL	no
HHIP	-0.451703	2.91778632121733	-2.0254	0.0529582013767144	0.694853376814606	-4.01944	HHIP	no
EGFLAM	-0.537781	4.55907014981825	-2.02436	0.0530715136580596	0.695768415510587	-4.02114	EGFLAM	no
SMAP1	0.234470605845221	8.59261112307245	2.02392552935023	0.0531192343533237	0.695822751561832	-4.02186	SMAP1	no
SIGLEC7	0.506078407458967	2.85331318777626	2.02267107979131	0.0532567554982598	0.696192344957604	-4.02391	SIGLEC7	no
PSMG2	-0.196589	9.69759743577826	-2.02239	0.0532878687135434	0.696192344957604	-4.02438	PSMG2	no
PFN4	-0.285593	2.57453470877982	-2.02144	0.0533923995117113	0.696192344957604	-4.02593	PFN4	no
HOXC6	-0.820989	2.43395524741515	-2.02114	0.0534250069886703	0.696192344957604	-4.02642	HOXC6	no
MPG	-0.256886	8.2349049007554	-2.02062	0.0534826166273537	0.696192344957604	-4.02728	MPG	no
COPB2	0.31895546471883	10.5160768177793	2.02037064877611	0.0535097608894401	0.696192344957604	-4.02768	COPB2	no
CCDC61	-0.313629	5.92865778378106	-2.02036	0.0535106296790665	0.696192344957604	-4.02769	CCDC61	no
THRAP3	-0.225728	9.1434457675008	-2.01994	0.0535577401368367	0.696192344957604	-4.02839	THRAP3	no
GNG12	0.222999589932657	9.31520553586565	2.0196587382977	0.0535882726693499	0.696192344957604	-4.02884	GNG12	no
ABHD6	-0.293368	5.78642146155961	-2.01954	0.0536008356018473	0.696192344957604	-4.02903	ABHD6	no
POLR3GL	-0.277204	7.50743825279936	-2.01931	0.0536270405998154	0.696192344957604	-4.02942	POLR3GL	no
LUC7L2	-0.222831	8.09661898954317	-2.01691	0.0538926441962551	0.699072089785378	-4.03334	LUC7L2	no
TNRC6C	-0.304307	6.14202043061765	-2.01626	0.0539647944917922	0.69943980393258	-4.03441	TNRC6C	no
GNAL	-0.554168	3.56961741663908	-2.01539	0.054061196586593	0.700120995210638	-4.03582	GNAL	no
TMEM161B	0.322153388015178	7.50783107183484	2.0134673125679	0.0542753798829203	0.702010421188138	-4.03897	TMEM161B	no
ZNF629	-0.197774	7.07065443803742	-2.01329	0.054295019424308	0.702010421188138	-4.03925	ZNF629	no
DND1	0.308786525233872	5.1699180376703	2.01254466102381	0.0543784355549944	0.702034661162829	-4.04047	DND1	no
MAGIX	0.779938571803659	5.92385207862249	2.01248751291313	0.0543848243899311	0.702034661162829	-4.04057	MAGIX	no
MSL2	-0.238406	7.2003198178036	-2.01089	0.054563199891479	0.703768316532421	-4.04317	MSL2	no
ZNF229	0.365769768197217	4.31163563121021	2.01016717214579	0.0546447848492019	0.704251755021837	-4.04435	ZNF229	no
CISD2	-0.365307	7.73141142914746	-2.00964	0.0547035312662499	0.704440312306032	-4.0452	CISD2	no
ARL5B	0.335126480516289	8.38448583673491	2.00794611200024	0.0548946476554796	0.704973149063351	-4.04797	ARL5B	no
LOC158434	0.734450678634121	2.09057277341127	2.00701704182857	0.0549994636247137	0.704973149063351	-4.04949	LOC158434	no
PGD	0.304151185415822	9.29493492554435	2.0069707114299	0.055004695146888	0.704973149063351	-4.04956	PGD	no
CYTH4	-0.563027	3.80522821609918	-2.00687	0.0550160227603159	0.704973149063351	-4.04973	CYTH4	no
FAM124A	0.464814076484751	5.09826355723874	2.00679021050787	0.0550250810778203	0.704973149063351	-4.04986	FAM124A	no
NPEPPS	-0.20821	9.23187430245343	-2.00617	0.0550951582414212	0.704973149063351	-4.05087	NPEPPS	no
SNAI1	0.448783984553374	4.55067967817141	2.00607403439009	0.0551060322458436	0.704973149063351	-4.05102	SNAI1	no
RGS6	0.626933828179974	3.92488461655734	2.00584081055999	0.0551324167518179	0.704973149063351	-4.0514	RGS6	no
SENP3	-0.249178	8.17431489115413	-2.00575	0.0551422509506592	0.704973149063351	-4.05154	SENP3	no
PDE4D	0.404526498161339	6.25171421639805	2.00450187776007	0.0552841050460666	0.706221271500474	-4.05358	PDE4D	no
TAOK2	0.387681250703436	7.66373904424221	2.00379921179203	0.0553638573658016	0.706674719757889	-4.05473	TAOK2	no
HIP1	0.25406185112649	8.27646830652046	2.00281079181951	0.0554762141598876	0.707543280914604	-4.05633	HIP1	no
ZNF121	-0.376496	8.18348131157385	-2.00172	0.0556002051887587	0.707845172787335	-4.05811	ZNF121	no
LAMA4	-0.780472	7.77100518874872	-2.00168	0.0556051468135212	0.707845172787335	-4.05818	LAMA4	no
NOS1	1.18252583644947	2.83057950555006	2.00143559154631	0.0556328714834736	0.707845172787335	-4.05857	NOS1	no
LIN52	0.189162288992735	6.52796552082919	2.00025285245975	0.0557679157991535	0.708770107169152	-4.06049	LIN52	no
DAGLA	0.340984248181759	3.70700742016511	1.99988951714823	0.0558094590702087	0.708770107169152	-4.06108	DAGLA	no
APBA1	0.505269132222862	4.85586974927809	1.99929947770804	0.0558769814279191	0.708770107169152	-4.06204	APBA1	no
PLEKHG4	-0.459709	4.97690822884009	-1.99925	0.0558831140359445	0.708770107169152	-4.06213	PLEKHG4	no
ZNF616	-0.324171	5.16996954821425	-1.99836	0.0559851864002372	0.709501155903959	-4.06358	ZNF616	no
DNAJB13	-0.385696	7.14038400382068	-1.99754	0.0560787931415205	0.710123845268676	-4.0649	DNAJB13	no
NCKAP5L	0.309906899456414	5.19398667671967	1.99671234416074	0.0561738948398405	0.710666675227705	-4.06625	NCKAP5L	no
VTI1A	-0.425876	6.13366141992791	-1.99511	0.056358943315827	0.710666675227705	-4.06885	VTI1A	no
MAP4K1	-0.386371	2.72533169794092	-1.99471	0.0564042212981797	0.710666675227705	-4.06949	MAP4K1	no
SLC25A28	-0.257385	8.00074880963823	-1.99459	0.0564179569657877	0.710666675227705	-4.06968	SLC25A28	no
PGM3	0.326800940956954	8.7499304454395	1.99415776147549	0.0564684338106421	0.710666675227705	-4.07039	PGM3	no
THAP10	-0.246336	5.33207796927188	-1.99401	0.056485324389302	0.710666675227705	-4.07063	THAP10	no
FGD4	0.553404681221325	8.42463560336706	1.99353006114548	0.0565410141625449	0.710666675227705	-4.07141	FGD4	no
MYO10	0.456250758131343	9.62753576121684	1.99292601398616	0.0566109369840544	0.710666675227705	-4.07239	MYO10	no
VKORC1L1	-0.245531	8.33018858203847	-1.99268	0.0566399651927156	0.710666675227705	-4.07279	VKORC1L1	no
FAM53A	0.319176677616989	3.3209627382683	1.99210425377228	0.056706183766754	0.710666675227705	-4.07372	FAM53A	no
IL31RA	0.392296690228739	2.08381675780332	1.99184709333205	0.0567360190931902	0.710666675227705	-4.07414	IL31RA	no
GGH	-0.575633	6.32728143387553	-1.99184	0.0567368023191451	0.710666675227705	-4.07415	GGH	no
EGF	0.471846493427152	2.41660599679815	1.99173205827257	0.0567493697374243	0.710666675227705	-4.07432	EGF	no
ATP2A2	0.321564952740431	11.223509569242	1.99159708830267	0.0567650374932033	0.710666675227705	-4.07454	ATP2A2	no
BRSK2	0.435865799663238	1.53988332183723	1.99104494881361	0.0568291712668161	0.710666675227705	-4.07544	BRSK2	no
COMMD10	0.264942468125022	7.95661624366926	1.99078434317259	0.0568594640471261	0.710666675227705	-4.07586	COMMD10	no
DDX50	-0.179248	8.72935807450553	-1.99062	0.0568782571982093	0.710666675227705	-4.07612	DDX50	no
INA	0.553603507405326	2.80536195468494	1.98988675037886	0.0569639088580123	0.711180372669852	-4.07731	INA	no
TMED4	0.288133952529224	9.48719512503888	1.98890279675731	0.057078596462778	0.711446387270535	-4.0789	TMED4	no
ADM	1.10313232590083	8.97304650653882	1.98849879027094	0.0571257453760548	0.711446387270535	-4.07956	ADM	no
BOK	-0.283997	8.34313688073227	-1.98832	0.0571472004466669	0.711446387270535	-4.07986	BOK	no
FAM217B	-0.226882	6.31249935152696	-1.98818	0.0571634340473507	0.711446387270535	-4.08008	FAM217B	no
IL10RB	0.407807789142305	6.12975160957568	1.98744162338751	0.0572492823303848	0.711659434830194	-4.08127	IL10RB	no
MYCBP2	0.333584818730566	8.69870549266376	1.98708126702252	0.0572914459865979	0.711659434830194	-4.08185	MYCBP2	no
PLB1	0.320553043665619	3.06993786303078	1.98688641939418	0.0573142555856482	0.711659434830194	-4.08217	PLB1	no
BZW2	-0.282838	8.83678987760356	-1.98635	0.057376815011578	0.711882658978149	-4.08303	BZW2	no
BMP4	0.596091079249968	5.05207928560939	1.98563840477066	0.057460542242901	0.712122162011687	-4.08419	BMP4	no
HEMK1	0.235867385787349	7.48077758727217	1.98542736055137	0.0574853123016699	0.712122162011687	-4.08453	HEMK1	no
GPR162	-0.383121	4.4534873960076	-1.9848	0.0575586595401912	0.712478043052537	-4.08554	GPR162	no
POLM	0.236117517623228	5.64820112623078	1.98420995944241	0.0576283807473593	0.71278852344991	-4.08649	POLM	no
SSR4	-0.245314	12.0312961216476	-1.98223	0.0578618853859935	0.715122744460948	-4.0897	SSR4	no
NEB	-0.369997	3.49816017668599	-1.98151	0.0579467755755882	0.715151517988833	-4.09086	NEB	no
SYNDIG1	1.07780605356548	3.1560317627674	1.98125748516904	0.0579766541888609	0.715151517988833	-4.09126	SYNDIG1	no
ANKRD39	0.282294314554193	5.91801722082049	1.98107218969942	0.0579985731334881	0.715151517988833	-4.09156	ANKRD39	no
CUTC	-0.242776	6.28084783836751	-1.98004	0.0581202920959714	0.716099401379993	-4.09322	CUTC	no
C3	-1.15901	10.3113421890042	-1.97813	0.0583480234508938	0.717430319906213	-4.09632	C3	no
CPEB1	0.520010784410736	2.18995762192217	1.97812168282694	0.0583485758261946	0.717430319906213	-4.09632	CPEB1	no
TUBB1	0.510023520027175	1.37950610503651	1.97799957830632	0.0583631002979816	0.717430319906213	-4.09652	TUBB1	no
NME6	-0.2317	6.94539002275339	-1.97724	0.0584533511102591	0.717987008098936	-4.09774	NME6	no
CWC15	-0.273461	9.29760722302013	-1.97672	0.0585153911764994	0.718196592087889	-4.09858	CWC15	no
NCKAP1L	-0.573515	4.20463954702667	-1.97612	0.0585873152260229	0.718527073371071	-4.09955	NCKAP1L	no
SLC19A1	-0.451667	5.30055562773072	-1.97529	0.0586864726717193	0.719190787123572	-4.10089	SLC19A1	no
PHEX	-0.456631	2.85377898591934	-1.97444	0.0587875671158909	0.719877202228946	-4.10225	PHEX	no
FAM193A	0.187391173838954	7.68586026429268	1.97400771179281	0.0588396884702956	0.719963329880214	-4.10295	FAM193A	no
SLC8A1	0.842972922617413	5.95013962181896	1.97217232875168	0.0590599581141247	0.721568869587423	-4.10591	SLC8A1	no
COX7A1	-0.669059	7.03151048735166	-1.97201	0.0590794134045702	0.721568869587423	-4.10617	COX7A1	no
PLP2	-0.460513	9.27257869193838	-1.97179	0.0591064680248214	0.721568869587423	-4.10653	PLP2	no
PARP16	0.260849814927191	6.43941900998276	1.97118919927731	0.0591782435765006	0.721893195897297	-4.10749	PARP16	no
LINC00115	0.419923254848131	3.32410191839843	1.97036768766546	0.0592772432498172	0.722213361761986	-4.10881	LINC00115	no
SIX5	0.246719304710531	7.68688599983989	1.96988949884994	0.0593349362358496	0.722213361761986	-4.10958	SIX5	no
VDR	0.5227158879451	4.2853546794489	1.96984608908276	0.0593401760165159	0.722213361761986	-4.10965	VDR	no
CWC25	0.198134606385668	6.99270324722122	1.96932290509459	0.0594033589192261	0.72235651107087	-4.11049	CWC25	no
CDC37L1	-0.1932	7.31115116821863	-1.96866	0.0594838519494831	0.72235651107087	-4.11156	CDC37L1	no
TMEM160	-0.438218	5.9630107160198	-1.96863	0.0594876510557486	0.72235651107087	-4.11161	TMEM160	no
OVOL1	0.824706519887892	6.16868151737887	1.9680585023945	0.0595562995439057	0.722640570757664	-4.11252	OVOL1	no
CHD1L	-0.208869	7.8530352464566	-1.96562	0.0598523159872457	0.72461320501938	-4.11644	CHD1L	no
SEMA4F	-0.32088	4.73012399000355	-1.96519	0.0599040181610256	0.72461320501938	-4.11712	SEMA4F	no
VCPIP1	-0.298483	5.99643230277385	-1.96514	0.059910718450763	0.72461320501938	-4.11721	VCPIP1	no
TOMM34	0.312605107778892	7.51160693784121	1.96452371644537	0.0599856959608633	0.72461320501938	-4.1182	TOMM34	no
SLC25A42	0.410493628695335	5.48374252620147	1.96433072707899	0.060009217712083	0.72461320501938	-4.1185	SLC25A42	no
MRPL1	-0.366601	8.09157279126905	-1.96425	0.0600189972376026	0.72461320501938	-4.11863	MRPL1	no
ACE	-0.812776	7.96685146476984	-1.96383	0.0600699761347208	0.72461320501938	-4.1193	ACE	no
ZNF473	-0.212231	5.86672655234417	-1.96373	0.0600819065284105	0.72461320501938	-4.11946	ZNF473	no
C1orf109	0.262883875723149	6.89869311985469	1.96276372362003	0.0602005052046414	0.725495597817143	-4.12102	C1orf109	no
STRADA	0.396347226691454	6.30094036238255	1.96097985013285	0.0604189165474324	0.727480919665715	-4.12388	STRADA	no
TMTC2	0.411192691280322	7.57789234940111	1.96003383776948	0.0605350244624523	0.727480919665715	-4.12539	TMTC2	no
ACOX1	0.229120898446302	7.72471495012131	1.95973513795213	0.0605717256673839	0.727480919665715	-4.12587	ACOX1	no
PTP4A1	0.654793300198898	7.34015518380702	1.95959560754186	0.0605888764261507	0.727480919665715	-4.12609	PTP4A1	no
SLC39A2	1.1472432205271	2.80365907211357	1.9595617600587	0.0605930375222571	0.727480919665715	-4.12615	SLC39A2	no
DLG1	0.284079129240107	8.68112775357023	1.95853192876771	0.0607197612318644	0.728044202616532	-4.1278	DLG1	no
NRIP2	-0.620569	2.79308139140884	-1.95844	0.0607311421521305	0.728044202616532	-4.12795	NRIP2	no
AXIN1	0.230785177904131	6.66032032154112	1.95762200829183	0.0608319226232339	0.728450775138099	-4.12925	AXIN1	no
A1BG-AS1	-0.519476	3.43485973512278	-1.95721	0.0608821962022755	0.728450775138099	-4.12991	A1BG-AS1	no
EMP3	-0.547299	8.22214598507637	-1.95667	0.0609492143597913	0.728450775138099	-4.13077	EMP3	no
TPK1	0.65251932967088	5.61020449141872	1.95627694668314	0.0609980539654902	0.728450775138099	-4.13141	TPK1	no
CASC2	-0.278232	3.85673178391764	-1.95589	0.0610460260925497	0.728450775138099	-4.13203	CASC2	no
RNMT	-0.314379	7.65842828013364	-1.95533	0.0611152048130685	0.728450775138099	-4.13292	RNMT	no
PGM2L1	0.398929211946929	5.95363132978743	1.95525389002869	0.0611246796092065	0.728450775138099	-4.13304	PGM2L1	no
GSTA3	-0.438703	3.4905071072394	-1.95408	0.0612697750291984	0.728450775138099	-4.13491	GSTA3	no
ZBTB26	0.284439132627807	6.16412340015845	1.95377289555857	0.0613083926662142	0.728450775138099	-4.13541	ZBTB26	no
RNF111	0.160868981101985	7.81824534216666	1.95308236752074	0.0613942157109881	0.728450775138099	-4.13651	RNF111	no
PKMYT1	-0.508092	3.59615428424841	-1.95293	0.0614135152380807	0.728450775138099	-4.13676	PKMYT1	no
PBLD	0.394540571322588	6.12407227451486	1.95282536342152	0.0614261845855488	0.728450775138099	-4.13692	PBLD	no
PARVG	-0.879292	5.1138289416773	-1.95257	0.0614573686903381	0.728450775138099	-4.13732	PARVG	no
PIGQ	0.281916745081477	6.13048531816957	1.95233416223193	0.0614873258842946	0.728450775138099	-4.13771	PIGQ	no
UBA5	0.261734504620451	8.06205382756073	1.95200026937679	0.0615289169316558	0.728450775138099	-4.13824	UBA5	no
ZNF175	-0.229195	5.87934431584116	-1.95193	0.0615374778571793	0.728450775138099	-4.13835	ZNF175	no
DCP2	-0.300134	7.50882224146763	-1.95169	0.0615676237656753	0.728450775138099	-4.13874	DCP2	no
TMEM190	-0.967336	2.85599680775908	-1.95154	0.0615862065654079	0.728450775138099	-4.13898	TMEM190	no
MON1B	-0.188404	8.41997409963595	-1.95	0.0617781772436784	0.730180558273174	-4.14143	MON1B	no
IMPDH2	-0.314354	10.6215663274308	-1.9493	0.0618667198024104	0.73037483368044	-4.14256	IMPDH2	no
OSTC	-0.26799	10.9172592122909	-1.94875	0.0619347221246971	0.73037483368044	-4.14343	OSTC	no
C3orf33	0.473250857534662	3.32867082137372	1.9485134291808	0.0619647245632632	0.73037483368044	-4.14381	C3orf33	no
RTEL1	-0.618667	3.53461886735603	-1.9481	0.0620163995702785	0.73037483368044	-4.14446	RTEL1	no
OSGEPL1	-0.311354	5.92834425116133	-1.94791	0.062039958301347	0.73037483368044	-4.14476	OSGEPL1	no
IQCH	-0.249793	3.75113885985785	-1.94768	0.0620690536889001	0.73037483368044	-4.14513	IQCH	no
TDP1	0.337627229711636	7.50017186320938	1.94656272520168	0.0622097117099492	0.731106703594276	-4.14692	TDP1	no
BCORL1	0.213761520774117	5.86441985746716	1.94629533949696	0.0622433583481313	0.731106703594276	-4.14734	BCORL1	no
PRELP	0.403981416627389	2.55878524868738	1.94609477438241	0.0622686070195526	0.731106703594276	-4.14766	PRELP	no
TNFRSF11B	-0.922051	3.89327278868148	-1.9455	0.0623440299915346	0.731437211997469	-4.14862	TNFRSF11B	no
IVNS1ABP	0.431703909978525	11.7509019006807	1.94471705074628	0.0624422875351614	0.731437211997469	-4.14986	IVNS1ABP	no
CDKL1	0.381741173612597	5.92492613392554	1.94467041541831	0.0624481739447334	0.731437211997469	-4.14993	CDKL1	no
SHISA3	-0.921834	3.99494752414111	-1.94442	0.062479982287359	0.731437211997469	-4.15033	SHISA3	no
LOXL3	0.282867047515364	5.78999719504085	1.94337121887971	0.0626123563582523	0.732229103547649	-4.152	LOXL3	no
VRK2	0.355503577429046	7.00929768755269	1.94315799150229	0.0626393383921649	0.732229103547649	-4.15234	VRK2	no
KLHDC2	0.205735207096543	9.47499808007148	1.9424724236806	0.0627261597886705	0.732707622169341	-4.15343	KLHDC2	no
NOL6	0.261009167626506	7.05432687882513	1.94112351704074	0.0628972944996041	0.734169589597718	-4.15558	NOL6	no
CHD7	0.278204231976403	7.15951308711756	1.94028178533603	0.0630042909020773	0.734881312727809	-4.15692	CHD7	no
LRRC43	0.401375566381396	3.74363074856788	1.93954649447657	0.0630978871961141	0.735015407243754	-4.15809	LRRC43	no
RWDD4	-0.219922	7.61040408830888	-1.93947	0.0631078484050092	0.735015407243754	-4.15821	RWDD4	no
HS6ST3	0.783414747633705	4.4392656817607	1.93791573750161	0.0633059022084055	0.736248755222597	-4.16068	HS6ST3	no
CDK14	0.438718414318148	6.06851577347906	1.93791529899185	0.063305958223987	0.736248755222597	-4.16068	CDK14	no
C16orf54	-0.643855	2.23243928011092	-1.93559	0.0636036068446622	0.736689845222463	-4.16437	C16orf54	no
EXOC1	-0.247671	9.23104382483694	-1.93499	0.0636804506350139	0.736689845222463	-4.16532	EXOC1	no
HBZ	-0.699406	1.28039694369676	-1.93493	0.0636879999727892	0.736689845222463	-4.16541	HBZ	no
MAP7	0.461140198897864	9.07499943333557	1.93457308941421	0.0637341540150924	0.736689845222463	-4.16598	MAP7	no
ANKRD6	-0.316711	5.79127464812966	-1.93444	0.0637507749052214	0.736689845222463	-4.16619	ANKRD6	no
TMPRSS5	0.389434715273596	2.54225167008819	1.93413376327979	0.0637906270067018	0.736689845222463	-4.16668	TMPRSS5	no
PKP4	-0.376542	9.08846477276265	-1.93404	0.0638032895626296	0.736689845222463	-4.16684	PKP4	no
SAMD14	-0.486201	3.15642163731552	-1.93394	0.0638161159901957	0.736689845222463	-4.167	SAMD14	no
FAIM	-0.402656	8.79009242337542	-1.93385	0.0638267823425906	0.736689845222463	-4.16713	FAIM	no
TMEM209	-0.245732	7.40224333263664	-1.93352	0.0638696625670323	0.736689845222463	-4.16766	TMEM209	no
PPM1F	-0.299187	7.31020298315973	-1.93333	0.0638939059474047	0.736689845222463	-4.16795	PPM1F	no
GGCX	0.477502916098637	7.76065239100265	1.9333	0.0638975097465626	0.736689845222463	-4.168	GGCX	no
MINPP1	-0.245851	7.57940174408015	-1.93277	0.063966531907311	0.736725255213301	-4.16885	MINPP1	no
NFX1	-0.183885	8.56192274656019	-1.93233	0.0640235879081533	0.736725255213301	-4.16955	NFX1	no
CCDC59	-0.187601	7.75924745635247	-1.93213	0.0640490087683707	0.736725255213301	-4.16986	CCDC59	no
CDKN2AIPNL	-0.291815	6.56657537416217	-1.93184	0.0640858752532345	0.736725255213301	-4.17032	CDKN2AIPNL	no
SBF1	0.265142198822007	8.16842178282888	1.93149094770675	0.0641312690848251	0.736725255213301	-4.17087	SBF1	no
SLC3A2	-0.248358	9.23877747413384	-1.93043	0.0642678326633855	0.737382631338406	-4.17255	SLC3A2	no
SLC5A9	-0.762852	4.45431306186151	-1.93007	0.0643154328235191	0.737382631338406	-4.17313	SLC5A9	no
URB1	0.404952246815676	8.15221665684712	1.92960012417217	0.0643759571916615	0.737382631338406	-4.17387	URB1	no
CRY2	0.28337406140272	7.91808296303773	1.92959604839643	0.0643764855089832	0.737382631338406	-4.17387	CRY2	no
CCDC137	-0.22584	7.44636398700732	-1.92927	0.0644193869437047	0.737382631338406	-4.1744	CCDC137	no
CRTAP	-0.363251	10.0167514370644	-1.92804	0.064578447567741	0.738673818597198	-4.17634	CRTAP	no
SPRY2	0.225209201415886	8.38561847148087	1.92714396376279	0.0646950202912612	0.739477511818796	-4.17776	SPRY2	no
HNRNPUL2	-0.220172	9.23412314806491	-1.92534	0.0649308729901927	0.740418983855086	-4.18062	HNRNPUL2	no
EEPD1	0.245140027076372	5.13751119882658	1.92424510260621	0.0650733650915129	0.740418983855086	-4.18234	EEPD1	no
MYO1D	0.428157212522718	8.58733574523284	1.92412716510083	0.0650887984506927	0.740418983855086	-4.18253	MYO1D	no
INSIG1	0.417573940559336	8.10705595943405	1.92397320312936	0.0651089507902634	0.740418983855086	-4.18277	INSIG1	no
KCNC1	0.402042883977656	1.66041618492107	1.92373071299663	0.0651407017573269	0.740418983855086	-4.18315	KCNC1	no
NLRP5	1.57281014468099	3.00648814320044	1.92306786338534	0.0652275622733552	0.740418983855086	-4.1842	NLRP5	no
DLX2	0.492881667440898	2.32866863098439	1.92302426180749	0.065233279407202	0.740418983855086	-4.18427	DLX2	no
SLCO1A2	0.360309635000007	1.29365358364085	1.92288872662738	0.0652510538640998	0.740418983855086	-4.18448	SLCO1A2	no
CFLAR	0.307846668208416	9.23116104872204	1.92278444846368	0.0652647320626511	0.740418983855086	-4.18465	CFLAR	no
ATP2B3	-0.326142	3.1977734413568	-1.92273	0.0652723984757252	0.740418983855086	-4.18474	ATP2B3	no
MBD5	0.194459551400342	6.46578661151403	1.92261133085452	0.065287445470188	0.740418983855086	-4.18492	MBD5	no
MIPOL1	-0.327472	4.76145942877122	-1.92068	0.0655408254091293	0.742253807938988	-4.18797	MIPOL1	no
WDR75	-0.225934	8.45266256505496	-1.92067	0.0655422012270775	0.742253807938988	-4.18798	WDR75	no
CHIA	0.948977117545725	4.64955213562625	1.92009572146868	0.0656182770706286	0.742588694729835	-4.18889	CHIA	no
SNAP91	0.541521480016614	2.42274616774342	1.91890905541833	0.0657748436596821	0.74345950336347	-4.19077	SNAP91	no
TMPRSS6	0.356117348756927	1.24143783660509	1.91880684688337	0.0657883440789443	0.74345950336347	-4.19093	TMPRSS6	no
KCNJ16	0.766997632900543	3.0163252021242	1.91760632380203	0.0659470983380921	0.744430865985716	-4.19282	KCNJ16	no
FDXACB1	-0.364891	3.67130598580214	-1.91711	0.0660122469095077	0.744430865985716	-4.19359	FDXACB1	no
GAD1	0.762756648251547	4.23897116024267	1.91667780838777	0.066070111675463	0.744430865985716	-4.19428	GAD1	no
COPS8	-0.204221	9.02404321793748	-1.91607	0.0661512328807777	0.744430865985716	-4.19525	COPS8	no
KHK	-0.332316	2.45680841277918	-1.91607	0.0661513808704512	0.744430865985716	-4.19525	KHK	no
MAP6D1	-0.389391	2.24452218003804	-1.91605	0.0661540204680443	0.744430865985716	-4.19528	MAP6D1	no
MRPL39	-0.223649	7.87522917781558	-1.91525	0.0662602214358623	0.745100856259049	-4.19654	MRPL39	no
URI1	-0.183938	8.89605758362177	-1.91445	0.0663661904299362	0.745767296822816	-4.19779	URI1	no
RBM27	-0.187372	7.19685220624108	-1.91338	0.0665091160959796	0.746409634402584	-4.19948	RBM27	no
CORT	0.379652865564156	3.02223532005972	1.91331847008922	0.0665168405407614	0.746409634402584	-4.19957	CORT	no
BRWD3	0.314454488258978	5.88623971059295	1.91259421942065	0.0666134960665948	0.746496426247952	-4.20071	BRWD3	no
LOC100129917	0.324493229525359	4.08923968782498	1.91206008701731	0.0666848574830677	0.746496426247952	-4.20155	LOC100129917	no
ZFP64	0.190952999409707	7.05886219149808	1.9114716900437	0.0667635457828583	0.746496426247952	-4.20248	ZFP64	no
MAP2K4	0.200270970880082	7.9144189615941	1.91121029515285	0.0667985289106047	0.746496426247952	-4.20289	MAP2K4	no
CDK16	0.304167421827236	8.82628513328413	1.91099511795993	0.0668273385773821	0.746496426247952	-4.20323	CDK16	no
C11orf1	-0.300253	7.0548702978779	-1.91077	0.0668572166481617	0.746496426247952	-4.20358	C11orf1	no
SLAMF8	-0.547523	2.78579705523289	-1.9106	0.0668796461275956	0.746496426247952	-4.20384	SLAMF8	no
KIF7	-0.562834	4.19574315384029	-1.91046	0.0668985712650814	0.746496426247952	-4.20406	KIF7	no
SUMF1	-0.240742	9.07996292661963	-1.90978	0.066990670983947	0.747002118904795	-4.20514	SUMF1	no
SIRT3	-0.404337	6.32546826766432	-1.90696	0.0673702315506832	0.749464006654478	-4.20958	SIRT3	no
ST14	0.298058033913184	8.87195570710147	1.90685231275556	0.0673841224187741	0.749464006654478	-4.20974	ST14	no
RARG	-0.252229	6.34471261351921	-1.90638	0.0674477251796157	0.749464006654478	-4.21048	RARG	no
PPIEL	-0.631474	4.79642294727121	-1.90627	0.0674630140673413	0.749464006654478	-4.21066	PPIEL	no
FHOD3	0.376680491467184	2.97759667713721	1.9062042688246	0.0674715820043493	0.749464006654478	-4.21076	FHOD3	no
KIF1C	0.327708712973767	8.67946175911167	1.90604520877857	0.0674930637255223	0.749464006654478	-4.21101	KIF1C	no
CNNM2	0.2203190909133	4.77449125834711	1.9052431331151	0.0676014780093219	0.749649772875953	-4.21226	CNNM2	no
TNFSF11	1.16645844766082	2.45904021147358	1.9052268025832	0.0676036869327011	0.749649772875953	-4.21229	TNFSF11	no
PRX	-0.268308	3.75855670813012	-1.90432	0.0677261559765686	0.75017238229951	-4.21371	PRX	no
NR4A1	0.621199729819486	8.93425122313705	1.90417536262828	0.0677460404353786	0.75017238229951	-4.21394	NR4A1	no
PLEKHG4B	0.800326611067539	4.66958576183177	1.9038381150653	0.0677917552391153	0.75017238229951	-4.21447	PLEKHG4B	no
ZBTB40	0.246901438436378	7.03947844435137	1.90259259940328	0.0679608206651393	0.751426745443287	-4.21642	ZBTB40	no
MGA	-0.228514	7.60322291203445	-1.90199	0.068042259800139	0.751426745443287	-4.21736	MGA	no
ZNF341	-0.366265	5.24257852852997	-1.90196	0.0680462846888147	0.751426745443287	-4.21741	ZNF341	no
ZBTB7C	0.800107583537273	4.96056988954508	1.90055588320859	0.0682380726802977	0.752211188604561	-4.21961	ZBTB7C	no
PSMG3	-0.332906	8.21832654877753	-1.90044	0.0682543342227702	0.752211188604561	-4.2198	PSMG3	no
PIGR	-0.67653	9.74657055802065	-1.89995	0.0683202804389233	0.752211188604561	-4.22056	PIGR	no
ID3	-0.475603	10.1638957407089	-1.89964	0.0683636576462664	0.752211188604561	-4.22105	ID3	no
C9orf72	0.321168411645069	7.94627370724376	1.89918239772139	0.0684255954787086	0.752211188604561	-4.22176	C9orf72	no
IPP	0.394072542064182	6.77416160974165	1.89841805930811	0.0685301448207265	0.752211188604561	-4.22296	IPP	no
DNAH10	-0.848981	4.33409736356771	-1.8978	0.0686149675348501	0.752211188604561	-4.22393	DNAH10	no
PRSS21	-0.447703	2.74588915279429	-1.89751	0.0686548501392669	0.752211188604561	-4.22438	PRSS21	no
NEK11	-0.245599	5.90618959393453	-1.89741	0.0686682792710838	0.752211188604561	-4.22454	NEK11	no
UBE2S	-0.327347	7.96309425427263	-1.89732	0.068680159455874	0.752211188604561	-4.22467	UBE2S	no
CPNE7	0.556070477333617	3.86757833867632	1.89708916585736	0.0687122466715486	0.752211188604561	-4.22504	CPNE7	no
FAF2	0.179385340856856	8.59057271682309	1.89697769611476	0.068727540757411	0.752211188604561	-4.22521	FAF2	no
STOML2	-0.242343	9.13953588293947	-1.89683	0.0687479449522311	0.752211188604561	-4.22544	STOML2	no
PSMC6	-0.200406	10.0960176952662	-1.89645	0.0687995876908917	0.752211188604561	-4.22603	PSMC6	no
SCRN1	0.341240176324258	6.84810658311865	1.89627565125888	0.068823932023501	0.752211188604561	-4.22631	SCRN1	no
ZNF345	-0.310439	4.17249965748081	-1.89545	0.0689377169670108	0.752442523324953	-4.2276	ZNF345	no
DENND5A	0.20553790085085	9.22951372810511	1.89534362188643	0.0689520816940659	0.752442523324953	-4.22777	DENND5A	no
ATXN7	0.44787866536358	6.10117279787998	1.89509381750401	0.0689864638118569	0.752442523324953	-4.22816	ATXN7	no
ACAP1	0.467092716412371	4.48398643993594	1.89442606231579	0.0690784441604634	0.752722995191769	-4.2292	ACAP1	no
CA4	0.795068518679792	3.7102237372995	1.89422284665413	0.0691064573491441	0.752722995191769	-4.22952	CA4	no
TUFT1	0.462982209906333	8.22239069056787	1.89262893969994	0.0693265189305379	0.754605217643373	-4.23201	TUFT1	no
ZNF414	0.306946490316097	5.75755607923954	1.89113649636821	0.0695331231181931	0.755335499531469	-4.23434	ZNF414	no
CCDC102B	0.322799354066828	3.14955956249107	1.89045486328655	0.0696276615861858	0.755335499531469	-4.2354	CCDC102B	no
MBLAC2	-0.296395	6.06836435350626	-1.89042	0.0696321774779264	0.755335499531469	-4.23545	MBLAC2	no
HYLS1	-0.311174	5.60138604627165	-1.88972	0.0697303623664469	0.755335499531469	-4.23655	HYLS1	no
AKR1C2	0.611529808351237	3.73222874538449	1.88971070621821	0.0697309990804516	0.755335499531469	-4.23656	AKR1C2	no
PNPO	0.524268494494583	7.45175227594787	1.88962819000551	0.0697424658989988	0.755335499531469	-4.23669	PNPO	no
RADIL	0.363914778654268	4.18327235571447	1.88956901747233	0.0697506897835458	0.755335499531469	-4.23678	RADIL	no
BRIP1	-0.504919	3.58581098394588	-1.88942	0.0697720354339252	0.755335499531469	-4.23702	BRIP1	no
TNFAIP8L2	-0.641218	2.82557687928125	-1.88889	0.0698451738058607	0.755614996837387	-4.23784	TNFAIP8L2	no
PELI1	0.403362360340081	8.39720411111404	1.88847747078131	0.0699025454945392	0.755622424656675	-4.23848	PELI1	no
NR1H2	0.220050953179582	8.66797321243687	1.88712434978195	0.07009118938299	0.755622424656675	-4.24059	NR1H2	no
UTP6	-0.291485	8.59918053771386	-1.88702	0.0701051614897789	0.755622424656675	-4.24075	UTP6	no
ZIK1	0.376392458802907	3.93806657668171	1.88697277054798	0.070112349111652	0.755622424656675	-4.24083	ZIK1	no
TFCP2	-0.19079	7.85050125042669	-1.88692	0.0701197429877681	0.755622424656675	-4.24091	TFCP2	no
LCA5	-0.33767	5.26557887666762	-1.88685	0.0701297866571388	0.755622424656675	-4.24102	LCA5	no
KHNYN	0.25302812559646	8.84986147046003	1.88385926650313	0.070548206322608	0.759618178394743	-4.24568	KHNYN	no
ZNF638	-0.351083	9.22416229447949	-1.88285	0.0706894852782129	0.76059059762608	-4.24724	ZNF638	no
RPIA	-0.236441	8.63168006031892	-1.88254	0.0707337824069846	0.76059059762608	-4.24773	RPIA	no
ZNF540	-0.271071	2.94081693664282	-1.88176	0.0708439307394722	0.76126237284515	-4.24895	ZNF540	no
NPM3	-0.444584	6.63423744255761	-1.88113	0.0709322649571299	0.761698995854372	-4.24992	NPM3	no
GCNT4	0.793424921459117	4.98674492309646	1.88063954056636	0.0710014018638499	0.761929022151852	-4.25068	GCNT4	no
NEK8	-0.257659	5.80908502889771	-1.87956	0.0711542292460229	0.763056234117188	-4.25236	NEK8	no
MTHFSD	-0.201511	6.00313704417976	-1.87879	0.0712631171748782	0.763711043656682	-4.25356	MTHFSD	no
TCP11L2	0.542233878218157	5.1418292180286	1.87735110284189	0.0714668706813917	0.765380946371873	-4.25579	TCP11L2	no
IGDCC3	-0.644371	3.51925894973237	-1.87697	0.0715210286686298	0.765447577600993	-4.25638	IGDCC3	no
NCLN	-0.234833	7.76359337371369	-1.87501	0.071799828947494	0.76754407773495	-4.25942	NCLN	no
MAN2B1	-0.316155	7.89338297135539	-1.87448	0.0718753791098717	0.76754407773495	-4.26024	MAN2B1	no
CCDC134	-0.317369	4.95421324293766	-1.8743	0.0719006312747088	0.76754407773495	-4.26052	CCDC134	no
MGAT4A	0.484244677224011	7.81763653525045	1.87421890060718	0.0719126799122931	0.76754407773495	-4.26065	MGAT4A	no
EXOG	0.21411926029046	5.65016261031143	1.87360837987255	0.0719998557004613	0.76754407773495	-4.26159	EXOG	no
TSTD2	-0.199406	5.19854750685554	-1.87339	0.0720308279771878	0.76754407773495	-4.26193	TSTD2	no
SCARF2	-0.606335	5.3793036911445	-1.87303	0.072082221910185	0.76754407773495	-4.26249	SCARF2	no
CCDC120	0.247452022512492	4.72323299202734	1.87258809299024	0.0721457458575552	0.76754407773495	-4.26318	CCDC120	no
CORIN	0.524776516004871	2.72655233569838	1.87256166728735	0.0721495278482064	0.76754407773495	-4.26322	CORIN	no
ARSG	0.585659053241971	7.0105524089035	1.87169936663954	0.0722730326755485	0.767567229228178	-4.26455	ARSG	no
NDUFV1	-0.185363	10.1066295282716	-1.87161	0.0722862797925238	0.767567229228178	-4.2647	NDUFV1	no
SLC22A15	0.405000217587738	3.88775827499548	1.8715397694659	0.0722959113701891	0.767567229228178	-4.2648	SLC22A15	no
TPST2	-0.389924	9.21467904215303	-1.87096	0.072378434047189	0.767932780641538	-4.26569	TPST2	no
LTB	-1.17805	2.83298499872392	-1.87054	0.0724396780490153	0.76807223046924	-4.26635	LTB	no
OTUD6B	0.281093781513618	6.59990407312407	1.86866	0.0727101818569226	0.770428788249064	-4.26926	OTUD6B	no
HSPB1	-0.417794	12.5391090981192	-1.86812	0.0727870436967437	0.770731773043503	-4.27008	HSPB1	no
CEL	0.860790123277438	4.23088901481025	1.86695268013833	0.0729561669882333	0.771397099565169	-4.2719	CEL	no
UBR3	0.337783723603719	8.67831610444293	1.86683333610801	0.0729734144851075	0.771397099565169	-4.27208	UBR3	no
CDC26	-0.260965	8.16785767536366	-1.86664	0.0730017469310259	0.771397099565169	-4.27238	CDC26	no
PSMA4	-0.255513	10.4299862254786	-1.86635	0.0730431121331749	0.771397099565169	-4.27282	PSMA4	no
TRIM65	0.177382835033789	5.87202632535657	1.86450740962646	0.0733102600387829	0.773706696827023	-4.27567	TRIM65	no
CCDC43	-0.174355	7.23992620413362	-1.86373	0.0734232368939421	0.774328698172929	-4.27687	CCDC43	no
SLC22A11	0.507305526501495	1.64005468890943	1.86312744016994	0.0735107447628838	0.774328698172929	-4.2778	SLC22A11	no
MORN3	-0.336118	3.51215468974848	-1.8631	0.0735146734988828	0.774328698172929	-4.27784	MORN3	no
CAPN9	-0.406021	2.29302714746535	-1.86098	0.0738238568715787	0.777072739963987	-4.28112	CAPN9	no
SH3BP1	0.423948319126298	2.98303316143727	1.86059490640832	0.0738799093123916	0.777150455797279	-4.28171	SH3BP1	no
E2F3	-0.407409	5.58904061806169	-1.85986	0.0739875833101821	0.777770724356147	-4.28284	E2F3	no
TRIM59	-0.374395	4.69088750568245	-1.85881	0.0741417306039808	0.77862149466293	-4.28447	TRIM59	no
ARL8A	0.16928092712175	7.79086273911885	1.85863952417205	0.0741660379122192	0.77862149466293	-4.28472	ARL8A	no
EXOSC1	-0.189014	7.78506685144353	-1.85665	0.074458775021601	0.779838288408334	-4.28779	EXOSC1	no
DOCK2	-0.580071	4.31063461946046	-1.85631	0.074508434399407	0.779838288408334	-4.28831	DOCK2	no
SPAG5	-0.650984	4.33532808728065	-1.85607	0.0745433677227848	0.779838288408334	-4.28868	SPAG5	no
NANOG	-0.393766	1.24793005297611	-1.85597	0.0745582728999845	0.779838288408334	-4.28883	NANOG	no
KLK7	0.573189645318222	3.4275800424381	1.85591344422047	0.0745665387734091	0.779838288408334	-4.28892	KLK7	no
UBQLN1	0.205924537872786	10.0564663559475	1.85585621479887	0.0745749665831367	0.779838288408334	-4.28901	UBQLN1	no
FXYD5	-0.782839	7.49604023571905	-1.85485	0.0747233480699367	0.780569329411734	-4.29056	FXYD5	no
RHOB	0.510335383239115	11.4519556497895	1.85408953365468	0.0748355392295243	0.780569329411734	-4.29173	RHOB	no
ZDHHC3	-0.206619	8.06823039143857	-1.85392	0.074860234879781	0.780569329411734	-4.29198	ZDHHC3	no
DDX19B	-0.333649	6.18002893623184	-1.85389	0.0748644184199723	0.780569329411734	-4.29203	DDX19B	no
LGR4	0.407427752633138	9.69384956905074	1.85372575182919	0.0748892918749233	0.780569329411734	-4.29228	LGR4	no
CDH16	1.02456701838785	4.76515388672835	1.85289197062363	0.0750126176737136	0.781344735168858	-4.29357	CDH16	no
AARS2	0.426414165901355	7.21063912192593	1.85243468339089	0.0750803300920215	0.781540228754498	-4.29427	AARS2	no
ARRB2	0.412164187409479	5.65350247826401	1.8515141100159	0.0752168031960206	0.782450757937496	-4.29568	ARRB2	no
NBN	-0.213577	8.82454947355443	-1.85039	0.075383722408229	0.782823833653087	-4.29741	NBN	no
NAPA	0.226987252789552	9.34290091970163	1.85025579261484	0.0754036923567388	0.782823833653087	-4.29762	NAPA	no
TTC1	-0.222676	8.55833169254138	-1.85017	0.0754167070501069	0.782823833653087	-4.29775	TTC1	no
HSF2BP	0.306724921271712	1.89752474018202	1.84995272281307	0.0754487650295655	0.782823833653087	-4.29808	HSF2BP	no
LRRC10B	-0.30889	4.5760271385746	-1.84937	0.0755356947791846	0.782954686941237	-4.29898	LRRC10B	no
STRN	0.262521308978088	7.30091311220364	1.84912929643618	0.0755713427301644	0.782954686941237	-4.29934	STRN	no
MTHFD1	-0.341015	8.40873092716281	-1.84888	0.0756084749037692	0.782954686941237	-4.29973	MTHFD1	no
PPM1D	0.194258302770773	7.43971319572395	1.84854744771935	0.0756580619987228	0.782960423846796	-4.30024	PPM1D	no
ZNF234	-0.494116	5.3903104440503	-1.84788	0.0757580291451159	0.7834602111186	-4.30127	ZNF234	no
RBM26-AS1	-0.387804	3.52119321280696	-1.84704	0.075883756950194	0.7834602111186	-4.30256	RBM26-AS1	no
ALK	0.453335261661614	1.3715593494422	1.84617989402377	0.0760118100259497	0.7834602111186	-4.30387	ALK	no
SLC16A9	-0.56891	4.79167649116519	-1.84592	0.0760506292260184	0.7834602111186	-4.30427	SLC16A9	no
PAPOLA	0.335579008267505	10.7945542554145	1.84587728593167	0.0760571268364024	0.7834602111186	-4.30433	PAPOLA	no
SMYD3	-0.42041	7.43533661853164	-1.8458	0.0760688537026569	0.7834602111186	-4.30445	SMYD3	no
BEND3	-0.251691	4.90012133449427	-1.8458	0.0760692056618654	0.7834602111186	-4.30446	BEND3	no
AKT1S1	-0.218564	8.66290871604616	-1.8456	0.0760988719592277	0.7834602111186	-4.30476	AKT1S1	no
BCL11A	0.553462273024612	3.73708325097556	1.84418054100504	0.0763116530518484	0.7841724434075	-4.30693	BCL11A	no
LUZP1	0.182887159226431	7.35101427032919	1.84413927362934	0.0763178526445739	0.7841724434075	-4.30699	LUZP1	no
COL23A1	0.680741655869982	4.04383624770649	1.8434864097334	0.0764159900790783	0.7841724434075	-4.30799	COL23A1	no
MBIP	-0.309211	7.61870277856175	-1.84293	0.0764994524107813	0.7841724434075	-4.30884	MBIP	no
OSBPL5	0.370002612586076	6.78987892089926	1.84279994920988	0.076519294980917	0.7841724434075	-4.30905	OSBPL5	no
PLG	0.614334899847097	2.89368743339791	1.84222603370423	0.0766057554169868	0.7841724434075	-4.30992	PLG	no
LSM5	-0.266663	8.5598838428749	-1.8421	0.0766245337387817	0.7841724434075	-4.31011	LSM5	no
SPATA7	-0.263388	6.65678095847913	-1.84186	0.0766608480077757	0.7841724434075	-4.31048	SPATA7	no
CLN8	0.382423117108162	7.14831295282293	1.8413154529013	0.076743107246808	0.7841724434075	-4.31132	CLN8	no
S100A4	-0.763338	9.65649781378498	-1.84119	0.0767626364088363	0.7841724434075	-4.31151	S100A4	no
CENPN	-0.448773	5.30656245120482	-1.84115	0.0767686804643412	0.7841724434075	-4.31158	CENPN	no
RIPK3	0.412302693339715	6.37864	1.84060459364916	0.0768504805369327	0.7841724434075	-4.3124	RIPK3	no
ODF3B	-0.452338	7.55267173629542	-1.83983	0.0769680905057907	0.7841724434075	-4.31359	ODF3B	no
FAM43B	-0.536939	2.53998623475018	-1.8398	0.0769720517676566	0.7841724434075	-4.31363	FAM43B	no
SCGB3A1	-0.425666	1.85389589188363	-1.8398	0.076972733407637	0.7841724434075	-4.31364	SCGB3A1	no
OSCAR	-0.467991	1.63660363064908	-1.83959	0.0770041260975086	0.7841724434075	-4.31396	OSCAR	no
ENHO	0.571356741581558	2.69497101770254	1.83895183071457	0.0771006260668618	0.7841724434075	-4.31493	ENHO	no
CACNB3	0.316619515696541	7.61433414096352	1.83854312063166	0.0771625923418661	0.7841724434075	-4.31555	CACNB3	no
SNRPC	-0.221781	8.72188998550032	-1.83834	0.07719298729798	0.7841724434075	-4.31586	SNRPC	no
PHKG2	0.2274703339044	6.90491649601018	1.83800632928564	0.0772440427148936	0.7841724434075	-4.31637	PHKG2	no
TRAPPC9	0.254416134504865	6.91128274267639	1.83799450643891	0.0772458374949602	0.7841724434075	-4.31639	TRAPPC9	no
RPL30	0.181433313308709	13.1112353225734	1.83757433116471	0.0773096459781692	0.7841724434075	-4.31703	RPL30	no
NDUFS4	-0.210101	8.88109686227472	-1.83699	0.0773991025897215	0.7841724434075	-4.31793	NDUFS4	no
OPRL1	0.238415912495503	2.67923422441182	1.83694526552036	0.077405261721091	0.7841724434075	-4.318	OPRL1	no
B9D2	-0.322498	5.48106960876797	-1.83645	0.0774810613191956	0.7841724434075	-4.31876	B9D2	no
MRPS22	-0.58875	7.75341220714113	-1.83613	0.0775295455536898	0.7841724434075	-4.31924	MRPS22	no
PRSS27	-0.197913	2.85598163261541	-1.8361	0.0775333390550541	0.7841724434075	-4.31928	PRSS27	no
CHST1	-0.70176	4.74372464644093	-1.83604	0.0775431042172121	0.7841724434075	-4.31938	CHST1	no
ZNHIT6	-0.277961	7.39543050230938	-1.83527	0.0776603085717297	0.784636227755025	-4.32055	ZNHIT6	no
GNL3L	0.163838069326618	6.42846916919698	1.83497695104352	0.0777050964869687	0.784636227755025	-4.321	GNL3L	no
PIK3CD	-0.745424	4.93956812032211	-1.83477	0.0777363797788357	0.784636227755025	-4.32131	PIK3CD	no
PTPN13	0.453300123196493	7.32661480749166	1.83396794091805	0.0778591869435217	0.785149820088486	-4.32254	PTPN13	no
EPHA3	0.439466154709125	2.27906024216211	1.83358974111625	0.0779170112484701	0.785149820088486	-4.32312	EPHA3	no
CBY1	-0.213992	8.37445230463688	-1.83314	0.0779851998387599	0.785149820088486	-4.3238	CBY1	no
KLF15	-0.392846	6.88201473183451	-1.833	0.0780066354012177	0.785149820088486	-4.32401	KLF15	no
CMTM8	0.351762517914198	6.32427992423463	1.83283109991112	0.0780331140080428	0.785149820088486	-4.32427	CMTM8	no
XAGE2	0.786542255207646	2.03565016374009	1.83139181538079	0.0782537918393632	0.785238000302216	-4.32647	XAGE2	no
IRAK1BP1	-0.285906	5.70819222177686	-1.83136	0.0782589738740964	0.785238000302216	-4.32652	IRAK1BP1	no
UNC13B	0.249357601206414	8.48164601012929	1.83110515735992	0.0782978076425382	0.785238000302216	-4.3269	UNC13B	no
MRPL41	-0.341776	9.3134721882513	-1.83109	0.0783006961734596	0.785238000302216	-4.32693	MRPL41	no
CTRB2	0.339329193658221	1.09370685985145	1.83099166464228	0.078315240121449	0.785238000302216	-4.32708	CTRB2	no
FSIP2	0.28252189747315	2.48241499681843	1.83081265710995	0.0783427424603262	0.785238000302216	-4.32735	FSIP2	no
SLAIN2	0.187379418474055	8.46152202768209	1.83022716813076	0.0784327537809814	0.785238000302216	-4.32824	SLAIN2	no
S100A3	-0.76926	5.33302812777896	-1.82996	0.0784742289917975	0.785238000302216	-4.32865	S100A3	no
LGR5	0.610582139000325	7.52540512603587	1.82989110396824	0.0784844594490441	0.785238000302216	-4.32875	LGR5	no
LRRC14	0.161231578743751	6.77696540456087	1.82909573340785	0.0786069492195918	0.785779874273474	-4.32996	LRRC14	no
CCDC9	0.329082939128673	6.98116187535205	1.82881324081465	0.0786504935864105	0.785779874273474	-4.33039	CCDC9	no
DEFB1	-0.903947	11.5168160870427	-1.82858	0.0786862486825705	0.785779874273474	-4.33074	DEFB1	no
SETX	-0.251954	8.46994349967757	-1.82813	0.0787562346314931	0.785925980663182	-4.33143	SETX	no
IL1RN	1.28394920800775	4.27360069581553	1.82742032826499	0.0788655052683515	0.785925980663182	-4.33251	IL1RN	no
ID1	-0.516	11.0319446792239	-1.82705	0.0789219887356182	0.785925980663182	-4.33307	ID1	no
ZNF573	0.268031642291044	5.17984031683152	1.82703467298813	0.0789251247442273	0.785925980663182	-4.3331	ZNF573	no
STOX1	0.339423301785722	5.00117386970297	1.82672997595959	0.0789722560650785	0.785925980663182	-4.33356	STOX1	no
FBRSL1	0.248428840354616	7.49581817666423	1.82657529145973	0.0789961923199153	0.785925980663182	-4.3338	FBRSL1	no
LILRP2	0.483239332424615	2.40976117992826	1.82590410960038	0.0791001248830313	0.786469983893053	-4.33482	LILRP2	no
COMMD4	-0.223147	8.91073448748168	-1.82532	0.0791901244911725	0.786484181702833	-4.3357	COMMD4	no
CHCHD3	-0.257023	8.37790111797444	-1.82526	0.0792000603818985	0.786484181702833	-4.3358	CHCHD3	no
CEP152	-0.449106	5.30036027571152	-1.82278	0.0795850670038363	0.788749753117635	-4.33956	CEP152	no
CHRNA3	0.820668323233787	2.0837349611552	1.8225773055578	0.079617017485829	0.788749753117635	-4.33987	CHRNA3	no
ADAMTS13	-0.452137	5.01649834185884	-1.82249	0.0796306207432669	0.788749753117635	-4.34	ADAMTS13	no
PLEKHH1	0.329640287351546	8.17921885938225	1.82242512467367	0.0796407314048306	0.788749753117635	-4.3401	PLEKHH1	no
NOC4L	-0.276406	6.71179382129004	-1.82215	0.0796839272975159	0.788749753117635	-4.34052	NOC4L	no
NDE1	0.540922153742383	7.2424637904147	1.82164309479226	0.0797626886541652	0.788749753117635	-4.34129	NDE1	no
SAP30BP	0.184230774578396	8.65052050495249	1.82104067086435	0.0798567457852691	0.788749753117635	-4.3422	SAP30BP	no
CHMP1B	0.394689015871492	9.44139120159079	1.82070476472382	0.0799092325499048	0.788749753117635	-4.34271	CHMP1B	no
TADA2A	0.267775377373278	5.74593118660463	1.82016134352029	0.0799942071661916	0.788749753117635	-4.34354	TADA2A	no
FOXK2	0.173171547923798	7.82739875915193	1.82005819867918	0.0800103446549027	0.788749753117635	-4.34369	FOXK2	no
BPTF	0.24002065195053	8.76615320154916	1.82005650973723	0.0800106089209672	0.788749753117635	-4.34369	BPTF	no
NUP210	0.376149032927229	6.97827832143951	1.81999039478201	0.0800209544119845	0.788749753117635	-4.34379	NUP210	no
SLC9B2	-0.591276	5.08352846125585	-1.81911	0.0801595180377425	0.789562126382818	-4.34514	SLC9B2	no
ENTPD2	0.38802355401773	4.39293229728854	1.81844209458879	0.0802635569347428	0.789562126382818	-4.34614	ENTPD2	no
YEATS4	-0.275663	7.06948429843562	-1.81835	0.0802782402787252	0.789562126382818	-4.34628	YEATS4	no
NBPF1	0.250475297702887	7.90870582059684	1.81820248175241	0.0803011581441443	0.789562126382818	-4.3465	NBPF1	no
MPPED1	-0.30643	1.01946218624709	-1.81747	0.0804169606626762	0.789881377376469	-4.34762	MPPED1	no
PAFAH2	0.288404954742055	7.29447968201944	1.81684325577015	0.0805147408183962	0.789881377376469	-4.34856	PAFAH2	no
LILRA5	0.371396329452153	1.49660579781114	1.81661	0.080551406071541	0.789881377376469	-4.34892	LILRA5	no
WDR47	0.337057308139412	7.54102594129868	1.81637599384617	0.0805882768070628	0.789881377376469	-4.34927	WDR47	no
STAT4	-0.490882	4.43762842730801	-1.81631	0.0805993400346717	0.789881377376469	-4.34938	STAT4	no
SLC38A9	-0.278228	7.1628792500069	-1.81611	0.0806304261725729	0.789881377376469	-4.34968	SLC38A9	no
SNAI2	-0.474113	8.71306788041245	-1.81471	0.08085096695936	0.791372374919089	-4.35179	SNAI2	no
A2M	-0.363135	11.7887198136102	-1.81422	0.0809284628413561	0.791372374919089	-4.35253	A2M	no
SLC25A12	-0.260507	6.38113764725031	-1.8142	0.0809313056264323	0.791372374919089	-4.35256	SLC25A12	no
TREM2	0.564528674441731	3.85242166058581	1.81380169526095	0.0809944450242362	0.791505078425339	-4.35317	TREM2	no
KDM5C	0.242450561030566	8.24813388657593	1.81325890869746	0.0810803087727751	0.791859553812644	-4.35399	KDM5C	no
KCTD13	0.253474152739398	6.43067176864115	1.8120692796428	0.0812687701128093	0.792756522135077	-4.35579	KCTD13	no
LHFPL2	0.245413611134969	7.82465906798291	1.81205241470162	0.0812714445600652	0.792756522135077	-4.35581	LHFPL2	no
KLHL18	-0.216171	6.76993701315648	-1.80889	0.0817744482912971	0.797176062463634	-4.36059	KLHL18	no
PKN3	0.34140130541809	5.45458894351506	1.80829088499344	0.0818698381096273	0.797619020704411	-4.36149	PKN3	no
ARID1A	0.217480230201522	8.94215	1.80709936946233	0.0820601734161228	0.797752540805445	-4.36329	ARID1A	no
YTHDC2	-0.271309	7.72635655804975	-1.80661	0.0821380540717929	0.797752540805445	-4.36402	YTHDC2	no
TNFRSF19	0.679080596151167	5.46981217325156	1.80623667863425	0.0821982181418912	0.797752540805445	-4.36459	TNFRSF19	no
C1QTNF4	0.49710467628088	3.56385129285793	1.80612885560826	0.0822154855834438	0.797752540805445	-4.36475	C1QTNF4	no
SLC46A1	-0.302545	5.48027248255252	-1.80569	0.0822858271961601	0.797752540805445	-4.36541	SLC46A1	no
ZNF449	-0.264282	6.30504388928343	-1.80563	0.0822955948705256	0.797752540805445	-4.36551	ZNF449	no
CENPV	-0.626344	5.97144372570776	-1.80544	0.0823256979150628	0.797752540805445	-4.36579	CENPV	no
RAD51B	0.336613558513791	4.70930009254732	1.80536509192003	0.0823378884096729	0.797752540805445	-4.3659	RAD51B	no
TBC1D23	0.269281989264588	8.46899071955125	1.80528718459704	0.0823503828192083	0.797752540805445	-4.36602	TBC1D23	no
PARD6G	0.393187615234493	5.94545462132784	1.80474317199443	0.0824376742851781	0.797752540805445	-4.36684	PARD6G	no
PLA2G1B	0.334675100419242	1.26040859318142	1.80413177373331	0.0825358729595502	0.797752540805445	-4.36776	PLA2G1B	no
CELA3B	0.506431900088015	1.54696137392648	1.8040560191736	0.0825480471219573	0.797752540805445	-4.36788	CELA3B	no
KANSL2	-0.249494	7.39071747521025	-1.80395	0.0825651696817136	0.797752540805445	-4.36804	KANSL2	no
STON2	0.366421692773952	5.38808275890115	1.80383872916174	0.0825829753226077	0.797752540805445	-4.3682	STON2	no
SYNRG	0.307088159796857	8.49224118184492	1.80337001972987	0.0826583609544154	0.797998009504296	-4.36891	SYNRG	no
IL10RA	0.541099530626488	4.73146396257648	1.80233387214065	0.0828252206254103	0.799125754046255	-4.37047	IL10RA	no
EFCAB6	-0.220732	4.07181415719503	-1.8016	0.0829442379998177	0.799656160329299	-4.37158	EFCAB6	no
IFT46	-0.360786	7.62469497384052	-1.8011	0.0830247078668124	0.799656160329299	-4.37233	IFT46	no
SRPK1	-0.241269	8.24772597472379	-1.80084	0.0830669331953854	0.799656160329299	-4.37272	SRPK1	no
PRPF6	-0.244561	9.19114881574666	-1.80075	0.0830805091424291	0.799656160329299	-4.37285	PRPF6	no
BRIX1	-0.233483	6.73865315058286	-1.79918	0.0833347467544351	0.801100378454539	-4.37521	BRIX1	no
ACOT7	-0.358215	6.66842103849808	-1.799	0.0833639881832683	0.801100378454539	-4.37548	ACOT7	no
KLF2	0.294310964461618	6.87744597095529	1.79876941271585	0.0834014407843767	0.801100378454539	-4.37583	KLF2	no
ERAP1	-0.364585	8.79655766827417	-1.79859	0.0834312330517221	0.801100378454539	-4.3761	ERAP1	no
FBXO33	0.258482332553363	7.4281557769307	1.79808905838106	0.0835118140381795	0.801177403414305	-4.37685	FBXO33	no
SDR39U1	0.282895968326665	8.43299412849774	1.79780291450023	0.0835582722297023	0.801177403414305	-4.37728	SDR39U1	no
ZNRF1	0.241972253111866	7.01774465096304	1.79760895069046	0.0835897766838822	0.801177403414305	-4.37757	ZNRF1	no
MRPL40	-0.269556	8.61797430645393	-1.79679	0.0837225634080746	0.801968741751731	-4.3788	MRPL40	no
CEP192	0.430711340776405	7.25933070918845	1.79586609492452	0.083873315304392	0.802931114376818	-4.38019	CEP192	no
AGK	0.395301606514659	7.52766635417133	1.79533405727381	0.0839600342832503	0.80327970487414	-4.38099	AGK	no
TAB3	-0.292916	7.98373258295927	-1.79435	0.0841213586214616	0.804181922655273	-4.38247	TAB3	no
GSPT2	-0.300766	5.88661308636244	-1.79414	0.0841550596666433	0.804181922655273	-4.38278	GSPT2	no
PGAM5	0.26798816843328	5.7422986733169	1.79349821132712	0.0842598555146269	0.804339047907717	-4.38374	PGAM5	no
RNF14	-0.216269	8.67836583937191	-1.79327	0.0842975962587923	0.804339047907717	-4.38409	RNF14	no
KAT6B	0.287553676752761	8.08866647580746	1.79258862218342	0.0844087440383091	0.804339047907717	-4.38511	KAT6B	no
TTLL9	0.493336054923446	3.85759075666865	1.79255562138417	0.0844141500889381	0.804339047907717	-4.38515	TTLL9	no
GPN2	0.263345726809427	7.44591048129483	1.79223473052589	0.0844667325040634	0.804339047907717	-4.38564	GPN2	no
FAM172A	-0.199547	7.19102627653849	-1.79219	0.0844737339266809	0.804339047907717	-4.3857	FAM172A	no
DECR1	-0.252387	9.2842570024113	-1.79117	0.0846418132895557	0.804787745672365	-4.38723	DECR1	no
TRMT1	-0.344263	7.67403353692167	-1.79106	0.084658990792705	0.804787745672365	-4.38739	TRMT1	no
FAM83F	0.445346882045043	5.15433397125751	1.79068013208843	0.0847218717065111	0.804787745672365	-4.38796	FAM83F	no
NOL10	-0.152819	7.76173440833592	-1.79068	0.0847224574445921	0.804787745672365	-4.38797	NOL10	no
CD96	-0.526323	3.91527607115146	-1.79002	0.0848303254148384	0.805113541868521	-4.38895	CD96	no
TBCE	0.343383039053354	5.71362347219161	1.78985477621202	0.0848575958770492	0.805113541868521	-4.3892	TBCE	no
LOC100132078	-0.299104	0.854796682861221	-1.7871	0.0853115848155834	0.808940253168192	-4.39332	LOC100132078	no
PDLIM1	-0.39544	11.3289548041845	-1.78602	0.0854908602909006	0.81015908434724	-4.39494	PDLIM1	no
TSC2	0.421504669693643	9.85993342130528	1.78490062153978	0.0856761846371178	0.811205367207989	-4.39661	TSC2	no
EFNA4	-0.483892	6.00406144886696	-1.7842	0.08579268330796	0.811205367207989	-4.39766	EFNA4	no
CD46	0.27744866632835	11.345048252937	1.78384982870552	0.0858506744892572	0.811205367207989	-4.39818	CD46	no
IQCC	0.549690437398408	5.0796597475768	1.78373679157497	0.0858694629852641	0.811205367207989	-4.39835	IQCC	no
ARMC5	-0.24849	5.91697943754068	-1.78335	0.0859335396896699	0.811205367207989	-4.39892	ARMC5	no
CCND2	-0.473367	7.85031532108374	-1.78277	0.086030859397139	0.811205367207989	-4.3998	CCND2	no
PFKFB3	0.522400675499558	9.13759560893769	1.78245338620058	0.0860830309164093	0.811205367207989	-4.40026	PFKFB3	no
NAT1	-0.305487	6.52264083094442	-1.78232	0.0861047345402974	0.811205367207989	-4.40046	NAT1	no
ZDHHC21	0.246436617692344	6.84272702687329	1.78207143520794	0.0861466778276549	0.811205367207989	-4.40083	ZDHHC21	no
ZMAT1	0.452228986900237	6.1847947802007	1.78188931481929	0.0861770398434471	0.811205367207989	-4.40111	ZMAT1	no
MRPL32	-0.195008	9.31106809826852	-1.78166	0.0862156914115749	0.811205367207989	-4.40145	MRPL32	no
CLIP2	0.406513814701768	6.76892580159912	1.7816550216574	0.0862161132261047	0.811205367207989	-4.40146	CLIP2	no
IQUB	-0.421875	3.6700252140875	-1.78138	0.0862616929809097	0.811205367207989	-4.40186	IQUB	no
RBM11	-0.279654	2.74316443238898	-1.78081	0.0863578977263823	0.811632084105281	-4.40272	RBM11	no
SCFD1	-0.240351	9.2682481505831	-1.78021	0.0864580162592266	0.812095060957253	-4.40362	SCFD1	no
CASP9	0.259701363158301	7.73436417206416	1.77964017961046	0.086552755808689	0.812354967235496	-4.40446	CASP9	no
SNRPD2	-0.299068	11.1619892518553	-1.77943	0.0865874345086933	0.812354967235496	-4.40477	SNRPD2	no
PABPC3	-0.278028	5.97191421766247	-1.77873	0.0867053671730127	0.812983736358583	-4.40582	PABPC3	no
SPP1	1.11863032973095	11.4345281818807	1.77839863498518	0.0867607529009278	0.813025646902591	-4.40631	SPP1	no
EHBP1	-0.326422	8.37651269715734	-1.77759	0.0868965584090321	0.813820671363886	-4.40752	EHBP1	no
F2R	-0.371256	8.11730166567038	-1.77665	0.0870536956250697	0.814814426577441	-4.40891	F2R	no
HOXB3	0.584646317339844	9.28158868172472	1.77521198201223	0.0872965687718681	0.816097783269352	-4.41105	HOXB3	no
OGDH	0.269373310390206	8.7046020198008	1.77501252386054	0.0873302000685442	0.816097783269352	-4.41135	OGDH	no
TRIM9	0.248114883701247	2.43398255938326	1.77479294306558	0.0873672370874589	0.816097783269352	-4.41168	TRIM9	no
RBP5	-0.652945	3.9320093842597	-1.77463	0.0873952410690501	0.816097783269352	-4.41192	RBP5	no
TGS1	-0.215829	7.01368220763351	-1.77336	0.0876084892259511	0.81739814164321	-4.4138	TGS1	no
ZNF789	-0.29367	6.31195520287784	-1.7732	0.0876368749056347	0.81739814164321	-4.41405	ZNF789	no
RAB5B	0.184726794777236	9.21862668662017	1.7710308224027	0.0880038831443673	0.8196433395247	-4.41727	RAB5B	no
FST	0.521571992754421	2.91643032323972	1.76953815281295	0.0882575740241724	0.8196433395247	-4.41949	FST	no
BCKDHA	0.308513605566266	5.21830912550898	1.76898490272103	0.0883517613600962	0.8196433395247	-4.42031	BCKDHA	no
PRKCQ	0.598220574251305	5.62505577062412	1.76890006581664	0.088366211877632	0.8196433395247	-4.42043	PRKCQ	no
PPFIBP1	0.279746304007231	8.12778044231663	1.76814555447544	0.0884948186068557	0.8196433395247	-4.42155	PPFIBP1	no
GPBP1	-0.1655	9.66559730165634	-1.76802	0.0885167749885272	0.8196433395247	-4.42174	GPBP1	no
HBP1	0.373111750490578	9.48098618213991	1.76799	0.088521063369725	0.8196433395247	-4.42178	HBP1	no
RPS8	-0.296169	8.62903634018541	-1.7679	0.0885368937299254	0.8196433395247	-4.42192	RPS8	no
TPD52L2	-0.194371	9.76038902136546	-1.7679	0.088537061368521	0.8196433395247	-4.42192	TPD52L2	no
SLC28A3	-0.357281	5.28848863520962	-1.76789	0.0885387044478557	0.8196433395247	-4.42193	SLC28A3	no
PLEK2	-0.423863	3.78373641577367	-1.76751	0.0886037115407803	0.8196433395247	-4.4225	PLEK2	no
CXCR3	-0.399818	3.07919068322121	-1.76733	0.0886343134939401	0.8196433395247	-4.42276	CXCR3	no
CUEDC2	-0.229016	8.92211157358105	-1.76722	0.0886524725733421	0.8196433395247	-4.42292	CUEDC2	no
CLDN8	-1.0337	4.37328184707661	-1.76692	0.0887034123702174	0.8196433395247	-4.42336	CLDN8	no
ZNF284	-0.253446	4.69525424027874	-1.76686	0.0887138199456797	0.8196433395247	-4.42345	ZNF284	no
REV1	0.202962430847501	8.19621650613947	1.7667268513016	0.088737068851263	0.8196433395247	-4.42365	REV1	no
RASIP1	-0.399087	5.89193970610811	-1.76624	0.0888206689030058	0.8196433395247	-4.42438	RASIP1	no
EIF3B	-0.198829	9.77500834772541	-1.76617	0.0888322972193727	0.8196433395247	-4.42448	EIF3B	no
PPM1K	0.251435026389988	7.42738143538327	1.76599909794618	0.0888615551775709	0.8196433395247	-4.42473	PPM1K	no
POU2F1	0.207490015348669	6.17682520192064	1.76557102708218	0.0889348485610234	0.8196433395247	-4.42537	POU2F1	no
COMMD8	-0.205799	7.83980349093414	-1.76545	0.0889555302728147	0.8196433395247	-4.42555	COMMD8	no
TACR1	-0.311309	2.14512078663618	-1.76446	0.0891254794640612	0.81992394688546	-4.42701	TACR1	no
ERMAP	0.341818424119892	5.98644435964799	1.76445130068002	0.0891268091980881	0.81992394688546	-4.42703	ERMAP	no
CEP76	0.210209830277072	6.27056485831025	1.76437426790857	0.0891400282936597	0.81992394688546	-4.42714	CEP76	no
WDR44	0.198643391076141	6.96928326129472	1.76391332173538	0.0892191631654078	0.820179388270139	-4.42782	WDR44	no
ATP2C1	0.229467009809575	9.63244140821324	1.76346905040924	0.0892954919030979	0.820228185277597	-4.42848	ATP2C1	no
DHRS12	-0.270858	6.11959700423446	-1.76285	0.0894018784760877	0.820228185277597	-4.4294	DHRS12	no
MRPL51	-0.228774	10.0918891820331	-1.7626	0.0894446496233063	0.820228185277597	-4.42976	MRPL51	no
ACAD8	0.223670957076851	7.93897184369892	1.76243651844805	0.0894731024237186	0.820228185277597	-4.43001	ACAD8	no
FDFT1	0.585003462673292	10.0322462228048	1.76225158345954	0.0895049456601763	0.820228185277597	-4.43028	FDFT1	no
SS18L2	-0.522714	7.18766218254087	-1.76209	0.0895326732802387	0.820228185277597	-4.43052	SS18L2	no
FBL	-0.290674	10.2231	-1.76139	0.0896526242230235	0.820381991998601	-4.43155	FBL	no
PPL	0.547516436573754	8.00120729122132	1.76110284632567	0.0897029583316394	0.820381991998601	-4.43198	PPL	no
TMC1	-0.324229	3.06620482627811	-1.76028	0.0898451146663567	0.820381991998601	-4.4332	TMC1	no
ZNF503-AS2	0.546749281797529	3.34189820733586	1.76001329327814	0.0898911135025055	0.820381991998601	-4.43359	ZNF503-AS2	no
ZNF75D	0.185166338455688	6.44329851968489	1.75997908580792	0.0898970262306805	0.820381991998601	-4.43364	ZNF75D	no
MRAP2	-0.775078	4.21994794269477	-1.75947	0.0899843582401383	0.820381991998601	-4.43439	MRAP2	no
GRPEL2	-0.181103	6.90270318685968	-1.75906	0.0900562487814525	0.820381991998601	-4.435	GRPEL2	no
NRIP1	0.305075846950107	8.5894840995657	1.75823736744231	0.0901985181603183	0.820381991998601	-4.43622	NRIP1	no
VAMP5	-0.304623	7.47515369254729	-1.75762	0.0903049215705256	0.820381991998601	-4.43712	VAMP5	no
C21orf62	-0.287032	0.961138575104251	-1.75748	0.0903298642476056	0.820381991998601	-4.43733	C21orf62	no
OR51B6	-0.19538	0.577816314816942	-1.75742	0.0903407266406092	0.820381991998601	-4.43743	OR51B6	no
NMI	0.234008426669947	7.75673167086626	1.75723124984811	0.0903730689409414	0.820381991998601	-4.4377	NMI	no
TNFSF13	0.523947751579718	7.19166580398253	1.75711946645191	0.0903924798980779	0.820381991998601	-4.43787	TNFSF13	no
PAGE4	-0.786412	6.07946402526124	-1.75707	0.0904002256262214	0.820381991998601	-4.43793	PAGE4	no
NHLRC2	-0.227454	7.17375790482671	-1.75692	0.0904267995639398	0.820381991998601	-4.43816	NHLRC2	no
SETMAR	-0.205271	6.70455767591717	-1.75684	0.0904407388259705	0.820381991998601	-4.43828	SETMAR	no
RFX2	0.295000395632963	4.51925961401685	1.75653483594444	0.0904940575512242	0.820381991998601	-4.43873	RFX2	no
YAF2	0.296357886561067	5.99298501374193	1.75649916225288	0.0905002588798899	0.820381991998601	-4.43878	YAF2	no
VASH2	0.48173925352193	2.49602242907249	1.75635330269153	0.090525618105056	0.820381991998601	-4.439	VASH2	no
ZNF19	0.248970688117255	5.21651036052027	1.75557531312915	0.09066098188244	0.821109091099187	-4.44014	ZNF19	no
AKAP8L	-0.262957	8.23574720240945	-1.7553	0.0907086946830515	0.821109091099187	-4.44055	AKAP8L	no
NAT9	-0.193598	7.63826509654259	-1.75439	0.0908671588148916	0.821675139866917	-4.44189	NAT9	no
LEFTY1	1.38773809031308	8.01075747110234	1.75410792464855	0.0909167637663247	0.821675139866917	-4.44231	LEFTY1	no
RBKS	0.781322199993656	7.25377669851312	1.75393176940147	0.0909475107504574	0.821675139866917	-4.44257	RBKS	no
RPS6KA2	-0.56413	8.8668853894706	-1.75365	0.0909964503168456	0.821675139866917	-4.44298	RPS6KA2	no
GALNT10	0.398544766259742	7.84076000311862	1.75346792487007	0.0910285146808978	0.821675139866917	-4.44325	GALNT10	no
PRDX3	0.191624831912476	10.4296257964762	1.75236865760586	0.091220731125132	0.822835535638327	-4.44487	PRDX3	no
TMCO1	0.332985900353721	9.94504814339288	1.75208090891533	0.0912711034032901	0.822835535638327	-4.44529	TMCO1	no
ZNF594	-0.277977	4.7898259058631	-1.75173	0.0913323619747219	0.822835535638327	-4.44581	ZNF594	no
NKIRAS2	0.387041899838981	8.0448454560926	1.75155029339597	0.0913640530700807	0.822835535638327	-4.44608	NKIRAS2	no
DMBT1	-0.68076	5.56465361374369	-1.75114	0.0914362694011391	0.822835535638327	-4.44668	DMBT1	no
EPCAM	0.273872691040461	11.8153271951583	1.75096741921837	0.0914662497343456	0.822835535638327	-4.44693	EPCAM	no
TFR2	-0.358392	2.71505096220838	-1.75056	0.0915371076348052	0.823009310085906	-4.44753	TFR2	no
TOX4	0.19226876182082	8.6893164647603	1.74873106003038	0.0918592571805129	0.824446049832815	-4.45022	TOX4	no
HEXA	-0.314133	9.87587207382037	-1.74863	0.0918770208495927	0.824446049832815	-4.45037	HEXA	no
TRAPPC3	-0.162175	8.99839699193266	-1.74835	0.0919259129486174	0.824446049832815	-4.45078	TRAPPC3	no
MUC7	1.06602231406232	3.03881432842804	1.74785257218205	0.0920140303955266	0.824446049832815	-4.45152	MUC7	no
EIF4EBP1	-0.344931	7.02128265907372	-1.74748	0.0920792385569259	0.824446049832815	-4.45206	EIF4EBP1	no
SCGB1D2	-1.46733	10.6990455913335	-1.74722	0.0921262920862701	0.824446049832815	-4.45245	SCGB1D2	no
BCAP29	-0.330448	9.10962978128333	-1.74719	0.0921304080677793	0.824446049832815	-4.45249	BCAP29	no
PLXNA3	0.39188176112424	8.09716196845534	1.74706678371464	0.0921526592470819	0.824446049832815	-4.45267	PLXNA3	no
TLR4	-0.587683	7.25281600696066	-1.74702	0.0921615856056848	0.824446049832815	-4.45275	TLR4	no
IL13RA1	-0.204951	9.01884521296495	-1.74668	0.0922203507172861	0.824509832168883	-4.45323	IL13RA1	no
NAAA	-0.612609	7.71207978746084	-1.74494	0.0925281394386741	0.82628963193747	-4.45579	NAAA	no
ZBTB39	-0.237309	4.5911181336805	-1.74478	0.0925577402254101	0.82628963193747	-4.45604	ZBTB39	no
SCGB1A1	-0.401741	1.04424877153356	-1.74468	0.0925746587885856	0.82628963193747	-4.45618	SCGB1A1	no
STX5	0.230622523927059	8.29428457134066	1.74359824526044	0.0927666994201749	0.827310541939607	-4.45776	STX5	no
CDH17	0.41095217646862	1.8548117830969	1.74339660125944	0.0928025032662437	0.827310541939607	-4.45806	CDH17	no
FUZ	0.44039731650764	6.49557877552344	1.74261947735994	0.0929405988212488	0.827310541939607	-4.4592	FUZ	no
KIAA0100	0.181581904412647	9.23721809237145	1.74206650777164	0.0930389680890259	0.827310541939607	-4.46001	KIAA0100	no
MADCAM1	-0.548732	3.75806913336176	-1.74193	0.0930630386049885	0.827310541939607	-4.46021	MADCAM1	no
IFT52	-0.228821	7.92455905058821	-1.74193	0.0930640714626992	0.827310541939607	-4.46022	IFT52	no
JAGN1	-0.252574	8.36850356927644	-1.74183	0.0930804093522402	0.827310541939607	-4.46035	JAGN1	no
LSM7	-0.273635	9.64831400826633	-1.7416	0.0931221928775089	0.827310541939607	-4.4607	LSM7	no
CGN	0.412768425335795	7.60086254075281	1.74129397645737	0.0931765436528362	0.827310541939607	-4.46114	CGN	no
REPIN1	0.238627776161318	9.1729712725672	1.74112228080673	0.0932071433460266	0.827310541939607	-4.4614	REPIN1	no
UPF1	0.227666927296939	9.07763426889827	1.74066	0.0932892676421048	0.827579458727294	-4.46207	UPF1	no
SLC23A3	-0.725898	3.03211456521367	-1.73998	0.0934103940444466	0.828193876791629	-4.46306	SLC23A3	no
SNRNP35	-0.276111	7.70631946164043	-1.73957	0.0934848867341567	0.828394379229198	-4.46368	SNRNP35	no
LYRM1	-0.242314	7.76839707707242	-1.73902	0.0935827760028053	0.828461401873203	-4.46448	LYRM1	no
CDH24	0.41719182849559	5.01343597641446	1.73894334447309	0.093596215492188	0.828461401873203	-4.46459	CDH24	no
CUL7	0.241569339388905	8.14823986462316	1.73833590146335	0.0937049259940589	0.828654515918667	-4.46548	CUL7	no
LMCD1	-0.661465	7.21993145039733	-1.73824	0.0937218221285766	0.828654515918667	-4.46561	LMCD1	no
ADAMTS16	0.767813319570824	3.32734522125806	1.73606741202842	0.0941118508838338	0.831419857255613	-4.4688	ADAMTS16	no
ASPA	0.722386525345462	2.64150819263797	1.73564980930012	0.0941869240372541	0.831419857255613	-4.46941	ASPA	no
FN3KRP	-0.331563	8.09583040194981	-1.73541	0.0942301311814897	0.831419857255613	-4.46976	FN3KRP	no
GEMIN6	-0.254333	6.65678318590775	-1.73521	0.0942662968944716	0.831419857255613	-4.47005	GEMIN6	no
GABARAP	-0.221074	10.0095399497762	-1.73505	0.0942949249430057	0.831419857255613	-4.47028	GABARAP	no
YPEL4	0.502572334184495	4.23990965840968	1.73411706668937	0.0944629028269164	0.832441298200994	-4.47165	YPEL4	no
RANBP9	0.248327443102388	9.27940861825031	1.73348089412095	0.0945776502207003	0.832672959962978	-4.47258	RANBP9	no
ST6GALNAC1	0.654522360344746	10.0583618005087	1.73313503580828	0.0946400827250899	0.832672959962978	-4.47308	ST6GALNAC1	no
YKT6	-0.185435	8.43359405288509	-1.7331	0.0946456301561126	0.832672959962978	-4.47313	YKT6	no
ROR2	-0.451107	6.64078527766319	-1.73175	0.094890016072083	0.833975515809758	-4.4751	ROR2	no
ENAH	0.396986382074656	9.12806242104624	1.73166654671448	0.0949055554423237	0.833975515809758	-4.47522	ENAH	no
BRF1	0.540865817802312	7.14233672401885	1.73117649629994	0.094994286716921	0.833975515809758	-4.47594	BRF1	no
GLDC	0.856010487163324	4.02738245404724	1.73113	0.0950025966469157	0.833975515809758	-4.47601	GLDC	no
HNRNPK	0.238097947439359	12.0316137752146	1.73046314789897	0.0951235751092717	0.834164668246172	-4.47698	HNRNPK	no
TUBB3	0.51738600989976	7.50761463680115	1.73043530978442	0.0951286235518712	0.834164668246172	-4.47702	TUBB3	no
CNTNAP1	-0.532097	6.7133788461889	-1.72969	0.0952642478585573	0.834895449948102	-4.47811	CNTNAP1	no
KCNAB3	-0.598119	4.08813624622399	-1.72815	0.0955438930456003	0.835603780620288	-4.48035	KCNAB3	no
ELFN2	0.404213485781465	1.29737354739709	1.72811531472666	0.0955501525411308	0.835603780620288	-4.4804	ELFN2	no
PTGES	0.404348998725822	3.09937958284999	1.72795364124133	0.0955795864551312	0.835603780620288	-4.48064	PTGES	no
GALNT9	0.719679311309552	3.35621719287431	1.7278481958352	0.0955987877442396	0.835603780620288	-4.48079	GALNT9	no
AP1S2	0.499229766483861	8.33690522464837	1.72736689933446	0.0956864718362166	0.835603780620288	-4.48149	AP1S2	no
TMEM86B	0.28723087666702	3.56442237718506	1.72674013313408	0.0958007600519358	0.835603780620288	-4.48241	TMEM86B	no
ZBTB11	-0.261312	7.64515091381094	-1.72673	0.0958028578287813	0.835603780620288	-4.48242	ZBTB11	no
EIF4ENIF1	0.146860560570681	7.59545501952123	1.72659704736644	0.0958268673342851	0.835603780620288	-4.48262	EIF4ENIF1	no
MAPKAPK5	0.138341589704729	7.54551558031093	1.72656196135954	0.0958332700099712	0.835603780620288	-4.48267	MAPKAPK5	no
VWA1	-0.261944	7.10100497084854	-1.72627	0.0958857046103294	0.835603780620288	-4.48308	VWA1	no
C11orf24	-0.187247	7.64319330025723	-1.72561	0.0960068340427333	0.835603780620288	-4.48405	C11orf24	no
RPF2	-0.333725	8.91333036507068	-1.72536	0.0960536082536827	0.835603780620288	-4.48442	RPF2	no
SLC47A2	-0.441435	2.86348701079292	-1.72502	0.0961143974707976	0.835603780620288	-4.48491	SLC47A2	no
LOC554206	0.45842925510838	3.85485129438668	1.72445451545113	0.0962185118887261	0.835603780620288	-4.48573	LOC554206	no
METTL7A	-0.411151	9.33850919793932	-1.72429	0.0962495251139192	0.835603780620288	-4.48598	METTL7A	no
NCAM2	-0.462893	2.82353516203273	-1.72412	0.0962792603123251	0.835603780620288	-4.48622	NCAM2	no
MRPL48	-0.212218	7.91444614957896	-1.7238	0.0963379622119098	0.835603780620288	-4.48668	MRPL48	no
TMEM39B	-0.261383	6.6019986847481	-1.72376	0.0963461951129751	0.835603780620288	-4.48675	TMEM39B	no
IGFBP5	-0.616795	10.5583737359014	-1.72357	0.0963814915571939	0.835603780620288	-4.48703	IGFBP5	no
C2	-1.09235	4.8633046473758	-1.72324	0.0964406088269098	0.835603780620288	-4.4875	C2	no
MIIP	-0.321101	7.13396015199066	-1.72322	0.0964439984771537	0.835603780620288	-4.48752	MIIP	no
ZNF398	-0.17674	6.91042701807487	-1.72115	0.0968255938085112	0.83704763110124	-4.49054	ZNF398	no
LIMS1	-0.332208	8.45361571826874	-1.72109	0.0968366139298494	0.83704763110124	-4.49063	LIMS1	no
ADAM22	0.90721766613316	4.78439791278248	1.72076415480813	0.0968962658769875	0.83704763110124	-4.4911	ADAM22	no
HHLA3	-0.527961	5.84093979645196	-1.72056	0.0969335522947498	0.83704763110124	-4.49139	HHLA3	no
NFRKB	0.193280019559834	7.46401270907042	1.7201091389474	0.0970169836614525	0.83704763110124	-4.49205	NFRKB	no
ZADH2	-0.199483	7.95295058995754	-1.72003	0.0970308863330731	0.83704763110124	-4.49216	ZADH2	no
DCPS	-0.809406	8.07335942795456	-1.71997	0.0970435387980955	0.83704763110124	-4.49226	DCPS	no
MTA3	0.221022937666911	8.26877858377974	1.71903067115013	0.0972160194770804	0.83704763110124	-4.49361	MTA3	no
CCNO	0.556450102826421	4.44808640536729	1.71872642330659	0.0972722320674913	0.83704763110124	-4.49406	CCNO	no
BRD9	-0.249503	7.60675125303229	-1.71848	0.0973176488682717	0.83704763110124	-4.49441	BRD9	no
PPP1R27	0.391647311903456	2.40320113934932	1.71830230403255	0.0973506378296241	0.83704763110124	-4.49467	PPP1R27	no
CELSR1	0.306315553722927	8.40431737860288	1.71821105319829	0.0973675140978612	0.83704763110124	-4.4948	CELSR1	no
MRPS2	1.12841128998762	8.76100409049262	1.71808480909214	0.0973908662268036	0.83704763110124	-4.49499	MRPS2	no
OSBPL1A	-0.249139	7.64323893141681	-1.71804	0.0973996612621772	0.83704763110124	-4.49506	OSBPL1A	no
GNPAT	-0.195857	8.85483911814375	-1.71803	0.0974011574086297	0.83704763110124	-4.49507	GNPAT	no
C5orf22	0.15863249773994	7.96206577180426	1.71776864163742	0.097449370379334	0.83704763110124	-4.49544	C5orf22	no
ANKAR	-0.382705	3.98139486898413	-1.71686	0.0976183111201014	0.838047952669774	-4.49677	ANKAR	no
ZNF74	-0.303769	4.90702790866157	-1.71643	0.0976974142081201	0.838276362211318	-4.49739	ZNF74	no
ABCA3	-0.349771	6.12600654778802	-1.71579	0.0978153452910698	0.838764604894362	-4.49831	ABCA3	no
R3HDM2	-0.149844	7.93424020978632	-1.71533	0.0979008558244922	0.838764604894362	-4.49897	R3HDM2	no
ITSN1	-0.254879	8.12768399352572	-1.71527	0.0979119002707347	0.838764604894362	-4.49906	ITSN1	no
PDGFD	-0.605896	4.49913940828083	-1.71462	0.0980341552157322	0.839284792365625	-4.50001	PDGFD	no
CBFA2T2	0.307565823332133	7.3093363310021	1.71429894068509	0.0980933624317556	0.839284792365625	-4.50047	CBFA2T2	no
ADAMTSL3	0.272263593768011	2.68058712975688	1.71410048641142	0.0981303048188015	0.839284792365625	-4.50076	ADAMTSL3	no
ITCH	0.448620566365079	8.91219653247651	1.71279218958786	0.0983741391410907	0.840700973572019	-4.50265	ITCH	no
PPP6R1	0.192158761872128	8.06334925748433	1.71211626482059	0.0985003151054107	0.840700973572019	-4.50363	PPP6R1	no
CHEK1	-0.425644	5.26463340006571	-1.7121	0.0985031928885943	0.840700973572019	-4.50365	CHEK1	no
SLC9A6	0.141892840695723	7.12499775128166	1.71208324180222	0.0985064830632043	0.840700973572019	-4.50368	SLC9A6	no
PRADC1	-0.364734	6.4335134760646	-1.71138	0.0986380846562263	0.840978990219684	-4.5047	PRADC1	no
ZFYVE28	-0.388018	5.0186441286609	-1.71117	0.098677793316985	0.840978990219684	-4.50501	ZFYVE28	no
CWF19L1	-0.247815	7.36247359110918	-1.71106	0.0986970583461728	0.840978990219684	-4.50515	CWF19L1	no
NDFIP1	0.236665759004618	10.3557085095544	1.71022183301349	0.09885467975688	0.841340733394946	-4.50637	NDFIP1	no
TLR1	0.375021183927216	6.42038530218266	1.7100028636036	0.0988957085388416	0.841340733394946	-4.50669	TLR1	no
UBE2L6	-0.390033	9.40964554379336	-1.7097	0.0989523385746691	0.841340733394946	-4.50712	UBE2L6	no
WDHD1	0.346403837637948	4.79559181623048	1.70967559414415	0.098957056520435	0.841340733394946	-4.50716	WDHD1	no
IFRD2	-0.301137	7.79143542523452	-1.70856	0.0991673193005055	0.841340733394946	-4.50878	IFRD2	no
FAM111A	-0.297047	8.03148663900517	-1.70848	0.0991806294137553	0.841340733394946	-4.50888	FAM111A	no
CLEC2L	-0.3917	1.33626391471915	-1.7084	0.0991965498441288	0.841340733394946	-4.509	CLEC2L	no
CARNS1	0.409294336400229	2.89241850222305	1.70762368436191	0.0993424273344667	0.841340733394946	-4.51012	CARNS1	no
AP3B1	0.25740458836863	8.59828797558677	1.70747643605097	0.0993701307609332	0.841340733394946	-4.51034	AP3B1	no
ERI2	-0.25063	7.22772147759949	-1.70745	0.0993753699054604	0.841340733394946	-4.51038	ERI2	no
ARID2	0.209603158065306	6.95399761702299	1.70665358710513	0.0995250622311869	0.841340733394946	-4.51152	ARID2	no
DSCC1	-0.385497	4.71208632980315	-1.70655	0.0995438217293658	0.841340733394946	-4.51167	DSCC1	no
PLXDC2	-0.664866	6.58040526701839	-1.70637	0.0995776780807807	0.841340733394946	-4.51193	PLXDC2	no
ZBTB20-AS1	0.586549178631645	1.72798856787736	1.70637193052101	0.0995781411732611	0.841340733394946	-4.51193	ZBTB20-AS1	no
PAPPA2	-0.369004	2.66951624216888	-1.70627	0.0995966234029684	0.841340733394946	-4.51207	PAPPA2	no
ZNF439	0.398876513530545	6.00240153670853	1.70612409013447	0.0996248671003503	0.841340733394946	-4.51229	ZNF439	no
B3GALT5	-0.440622	3.28942251146634	-1.70585	0.0996764379632611	0.841340733394946	-4.51268	B3GALT5	no
CETP	0.446164319715983	2.88669042810999	1.70578981760137	0.0996879175590705	0.841340733394946	-4.51277	CETP	no
ZBED1	0.230846258236726	9.12806927850087	1.70476998340035	0.0998804865097112	0.842520659581124	-4.51424	ZBED1	no
NBPF3	0.323874543924951	6.62473297700645	1.70421044168576	0.0999862744329681	0.842967703350388	-4.51505	NBPF3	no
RASGRF2	-0.411947	4.59454997026991	-1.70351	0.100118496009554	0.843477447227649	-4.51605	RASGRF2	no
STAMBP	0.271606780605961	8.58828041961862	1.70301955220774	0.100211740438534	0.843477447227649	-4.51676	STAMBP	no
STIL	-0.270678	6.16502189320511	-1.70274	0.100264052401985	0.843477447227649	-4.51716	STIL	no
GPR39	-0.337292	5.08304617523623	-1.70256	0.100298628333992	0.843477447227649	-4.51742	GPR39	no
PRDX4	-0.277704	11.0095073303034	-1.70211	0.100385084572825	0.843477447227649	-4.51808	PRDX4	no
CST1	1.46020614964673	6.45577929303792	1.70173300501809	0.10045579815238	0.843477447227649	-4.51862	CST1	no
UCK1	0.172531043698559	7.56509798802432	1.70163084649903	0.100475199041322	0.843477447227649	-4.51876	UCK1	no
ELAVL3	-0.394148	1.57181176332167	-1.70099	0.100596277136137	0.843477447227649	-4.51968	ELAVL3	no
ZNF443	0.34548719943604	6.97802804670163	1.70077165818066	0.100638492133151	0.843477447227649	-4.52	ZNF443	no
GSDMD	-0.240186	8.22311760848589	-1.70052	0.100686965601469	0.843477447227649	-4.52037	GSDMD	no
ZNF324B	0.277376878502383	4.27809822935348	1.7001357043034	0.100759502297261	0.843477447227649	-4.52092	ZNF324B	no
GYG1	-0.161056	8.41193082245898	-1.69932	0.100915760208797	0.843477447227649	-4.5221	GYG1	no
MED10	-0.199822	7.47843748349228	-1.69905	0.100966468923135	0.843477447227649	-4.52248	MED10	no
CCDC85B	-0.443118	7.64640816588625	-1.699	0.100975661011397	0.843477447227649	-4.52255	CCDC85B	no
LINC00261	-0.628538	1.45654812538643	-1.69895	0.100985861066963	0.843477447227649	-4.52262	LINC00261	no
FKBP1A	-0.183803	10.8421977212444	-1.69886	0.101002447489681	0.843477447227649	-4.52275	FKBP1A	no
PANK4	0.154191543464341	6.90432283082158	1.69872557713362	0.101028260352292	0.843477447227649	-4.52294	PANK4	no
ADRA1D	0.372552212073424	1.39200368298835	1.69828582353376	0.101112196957403	0.843477447227649	-4.52358	ADRA1D	no
DHX40	0.216312296617696	8.72953401730616	1.69798301241955	0.101170029217642	0.843477447227649	-4.52401	DHX40	no
FLRT1	0.815166877363378	2.57131436044151	1.69796808027048	0.101172881748506	0.843477447227649	-4.52403	FLRT1	no
AJUBA	-0.543441	5.85860445300625	-1.69774	0.101215553976585	0.843477447227649	-4.52435	AJUBA	no
ARHGEF26	-0.440629	4.89275267561041	-1.69765	0.101233367809414	0.843477447227649	-4.52449	ARHGEF26	no
NHSL1	0.514294058755154	6.45097265445634	1.69750350362056	0.101261664975915	0.843477447227649	-4.5247	NHSL1	no
CDH13	-0.733433	5.95914902019593	-1.69673	0.101408755632054	0.843873500704789	-4.5258	CDH13	no
AADAC	-0.694227	2.77296223972723	-1.6967	0.101414907806393	0.843873500704789	-4.52585	AADAC	no
PRPF4B	0.251595226793096	9.05149157714152	1.69631347770461	0.101489384868244	0.84405338415423	-4.52641	PRPF4B	no
LAT	-0.438439	3.6110088312953	-1.69543	0.101658135018374	0.845016710033004	-4.52767	LAT	no
GPC4	-0.401545	7.04106579279164	-1.69394	0.101945224574762	0.846962198756397	-4.52982	GPC4	no
PDCD5	-0.242155	8.53116061259992	-1.69356	0.102018410762239	0.847129476365803	-4.53036	PDCD5	no
APOBEC3F	-0.370528	5.79799935364322	-1.69031	0.102645480497055	0.851519914740406	-4.53502	APOBEC3F	no
DCK	0.217269410859169	7.67066588228219	1.69018579750528	0.102668793392123	0.851519914740406	-4.5352	DCK	no
PNCK	-0.341324	3.09774996495403	-1.68997	0.102709846624059	0.851519914740406	-4.5355	PNCK	no
POLR3F	-0.192252	6.74625505087639	-1.68971	0.102760450632813	0.851519914740406	-4.53588	POLR3F	no
PTAFR	-0.516309	3.62111656558616	-1.68884	0.102929153323695	0.851721328690735	-4.53712	PTAFR	no
KIF18A	-0.337518	3.30852828593041	-1.6884	0.103013987849833	0.851721328690735	-4.53775	KIF18A	no
FCGR2A	0.630159411201609	4.6845671079256	1.68812790592442	0.103067456482363	0.851721328690735	-4.53814	FCGR2A	no
JSRP1	0.397032892600727	2.41223879879813	1.68771961690047	0.103146706356687	0.851721328690735	-4.53873	JSRP1	no
VIPR2	0.682211545075393	3.59942151894204	1.68756564239842	0.103176606469362	0.851721328690735	-4.53895	VIPR2	no
RSPH6A	0.518656614222033	1.62279458304343	1.68744122294264	0.103200772645447	0.851721328690735	-4.53912	RSPH6A	no
COL8A2	-0.41507	2.29840736377656	-1.68739	0.103209956357525	0.851721328690735	-4.53919	COL8A2	no
ADAMTS15	-0.53812	7.63147840263604	-1.68739	0.103211471130797	0.851721328690735	-4.5392	ADAMTS15	no
TSG101	0.198650458243474	9.60550752914489	1.6857807920949	0.103523736129536	0.853472075582647	-4.5415	TSG101	no
MAOB	-0.582183	9.45738056846987	-1.68549	0.103580304036519	0.853472075582647	-4.54191	MAOB	no
KCNQ1OT1	-0.426512	4.46578677324808	-1.68547	0.10358397310115	0.853472075582647	-4.54194	KCNQ1OT1	no
CD300C	-0.683769	2.0448950131839	-1.68467	0.103739999601646	0.854043200818538	-4.54308	CD300C	no
RSPO1	0.393504422255434	1.70946928484556	1.68456753288658	0.103760258616481	0.854043200818538	-4.54323	RSPO1	no
GNAQ	0.209345534551755	9.2818191188035	1.68421863081392	0.103828360354851	0.854163450873908	-4.54373	GNAQ	no
PQBP1	-0.216365	8.85536862571703	-1.68367	0.103936381160665	0.854375415751225	-4.54452	PQBP1	no
DGCR2	-0.18976	8.49900120861115	-1.68343	0.103981487602835	0.854375415751225	-4.54485	DGCR2	no
ARID4A	-0.27916	7.03412965743028	-1.68313	0.104041853638679	0.854375415751225	-4.54529	ARID4A	no
SLC10A7	0.222732214832834	6.16533156629495	1.68256212518436	0.104152203899975	0.854375415751225	-4.54609	SLC10A7	no
CCK	-0.349561	1.51899639378983	-1.68247	0.104169978869492	0.854375415751225	-4.54622	CCK	no
CD3D	-0.454798	3.88899272655435	-1.68238	0.104188394166534	0.854375415751225	-4.54636	CD3D	no
DNAJC24	-0.213096	6.61590539410965	-1.68217	0.104228664196104	0.854375415751225	-4.54665	DNAJC24	no
ALDH1L1	-0.380866	5.56073143640455	-1.68189	0.104283557622084	0.854386787126441	-4.54705	ALDH1L1	no
ADA	-0.423511	5.78443198908521	-1.681	0.104458043244947	0.855377453607851	-4.54832	ADA	no
ATP7B	0.542355128561756	6.93679742877978	1.68013822672631	0.104627599200478	0.856326757577263	-4.54955	ATP7B	no
BTK	-0.355415	3.00175339493719	-1.67978	0.104698123481853	0.856464977335158	-4.55006	BTK	no
PKP1	0.392783124342897	1.24659427053375	1.67878293215002	0.104894203805852	0.857161069226156	-4.55148	PKP1	no
MAML1	0.229419917987444	8.21257305866148	1.67851028507115	0.104947905949297	0.857161069226156	-4.55187	MAML1	no
PPP1R13L	0.480386310836408	6.91362117925055	1.67839974252997	0.104969685617611	0.857161069226156	-4.55203	PPP1R13L	no
SNX19	0.202341719128057	8.58108811760162	1.67819098875939	0.105010825716844	0.857161069226156	-4.55233	SNX19	no
GABRB3	-0.414775	3.64728563924401	-1.67791	0.105066637565876	0.857161069226156	-4.55273	GABRB3	no
SSH3	0.280000467020427	7.81413413649281	1.67771188339828	0.10510529643943	0.857161069226156	-4.55301	SSH3	no
NOS3	-0.874206	5.27610102064242	-1.67691	0.105263268476834	0.857557956081901	-4.55415	NOS3	no
CNTFR	0.65405322552174	2.46515969679182	1.67657184726859	0.105330377173053	0.857557956081901	-4.55463	CNTFR	no
HSPA13	0.281312617429229	8.56349972070036	1.6762050046645	0.105402889916549	0.857557956081901	-4.55515	HSPA13	no
CYP2R1	-0.224863	6.63041395331317	-1.67564	0.105515227334429	0.857557956081901	-4.55596	CYP2R1	no
EXOC3L2	0.392053927725986	5.14296529321927	1.67560812522093	0.105520962863418	0.857557956081901	-4.556	EXOC3L2	no
PLBD2	-0.264138	7.45155763276079	-1.67457	0.105726121298838	0.857557956081901	-4.55747	PLBD2	no
ASAP3	-0.322339	7.39561061428739	-1.6745	0.105739922005155	0.857557956081901	-4.55757	ASAP3	no
CCND3	-0.310392	7.84775710874463	-1.67447	0.105747268007558	0.857557956081901	-4.55763	CCND3	no
GPR65	-0.423159	3.29691055353127	-1.67406	0.105828262393354	0.857557956081901	-4.55821	GPR65	no
AGTRAP	-0.495977	8.37729871658635	-1.67389	0.105861946032869	0.857557956081901	-4.55845	AGTRAP	no
CNNM4	0.317957962344888	6.47445561776936	1.67357649426591	0.105923685665508	0.857557956081901	-4.55889	CNNM4	no
PRSS36	-0.363609	2.94896983737735	-1.67344	0.105951125544421	0.857557956081901	-4.55909	PRSS36	no
CIDEB	-0.255948	6.09351253460783	-1.67339	0.105961210781039	0.857557956081901	-4.55916	CIDEB	no
IFIT1	0.66421068172389	5.70717181248623	1.67303405874358	0.106031428342406	0.857557956081901	-4.55966	IFIT1	no
GDF11	0.474755906571525	6.6366	1.67235108597776	0.106167216216686	0.857557956081901	-4.56063	GDF11	no
GOLGA4	0.411152666544773	9.67634350936084	1.67116881281539	0.106402618905175	0.857557956081901	-4.56231	GOLGA4	no
DUSP7	0.182794098561248	6.50519197179044	1.67078941312936	0.106478253893959	0.857557956081901	-4.56285	DUSP7	no
UHRF1	-0.792148	4.60485155990319	-1.67068	0.106500306224234	0.857557956081901	-4.563	UHRF1	no
PBRM1	-0.336849	7.58145825827336	-1.66943	0.10675044366995	0.857557956081901	-4.56478	PBRM1	no
FZD5	0.442988708950329	7.91907827537516	1.66933080108631	0.106769454173228	0.857557956081901	-4.56492	FZD5	no
C1QBP	-0.215941	9.84250650624406	-1.66931	0.106773047252346	0.857557956081901	-4.56494	C1QBP	no
DSN1	-0.282267	6.30101167293665	-1.66915	0.106806061722107	0.857557956081901	-4.56518	DSN1	no
APBA3	0.216316681609986	7.0967483008766	1.66896267237426	0.106843053468773	0.857557956081901	-4.56544	APBA3	no
FAM120B	-0.340801	8.05328359105146	-1.66843	0.106950472095885	0.857557956081901	-4.5662	FAM120B	no
SFTPD	0.345759416794738	3.03675056873152	1.66827857727271	0.106979936190284	0.857557956081901	-4.56641	SFTPD	no
PIGA	0.353710489555683	8.26930469947471	1.66822849218595	0.106989963638449	0.857557956081901	-4.56648	PIGA	no
TAF13	0.25760212686934	9.52577967327342	1.66812960516729	0.10700976394765	0.857557956081901	-4.56662	TAF13	no
EPB41	0.287330245313978	8.0294160093481	1.66807466102044	0.107020766829956	0.857557956081901	-4.5667	EPB41	no
MAS1	-0.273113	0.776050710384152	-1.66783	0.107070387230771	0.857557956081901	-4.56705	MAS1	no
PTP4A3	-0.490891	5.98588399502651	-1.6677	0.107095700708702	0.857557956081901	-4.56723	PTP4A3	no
PRKAR1B	0.336534662882207	5.58983262968605	1.66735900907499	0.107164166809679	0.857557956081901	-4.56771	PRKAR1B	no
LMTK2	0.286168063333575	6.91610139972894	1.66727272117727	0.107181467757781	0.857557956081901	-4.56783	LMTK2	no
LRRIQ1	0.277126919628502	3.83708782138819	1.66720616881118	0.107194813277802	0.857557956081901	-4.56793	LRRIQ1	no
IL9R	0.503719581272679	1.58912058596639	1.66712116354817	0.107211861117935	0.857557956081901	-4.56805	IL9R	no
ERCC3	-0.162481	7.75427646909618	-1.6668	0.107275529043191	0.857557956081901	-4.5685	ERCC3	no
CCDC17	0.526612703483547	5.28329998149561	1.66659148537325	0.107318139438183	0.857557956081901	-4.5688	CCDC17	no
RASSF6	0.434554703230432	6.83186096798239	1.66654276398315	0.107327919665376	0.857557956081901	-4.56887	RASSF6	no
LILRB1	0.390207580630815	3.60751836295987	1.66647225393859	0.107342075021559	0.857557956081901	-4.56897	LILRB1	no
GADD45GIP1	-0.368354	8.44694166936804	-1.66645	0.10734634942979	0.857557956081901	-4.569	GADD45GIP1	no
GIT1	0.234397609712008	7.18878040400938	1.66644920643966	0.107346702297783	0.857557956081901	-4.569	GIT1	no
ZSCAN29	0.221989230954501	7.09047381591231	1.66606273769407	0.10742431900801	0.857557956081901	-4.56955	ZSCAN29	no
[truncated: 13,969 more rows]
