# Supplementary material for: Neutrophil-mediated immune dysregulation in recurrent miscarriage: implications of APP–CD74 signaling and CXCL1 as diagnostic biomarkers
Source: Front Immunol. 2025 Dec 4;16:1707497. doi: 10.3389/fimmu.2025.1707497 (PMC12711488; doi:10.3389/fimmu.2025.1707497)
Supplement: Supplementary file 16 [file Table11.xlsx]

## Sheet: Sheet1
Symbol	Description	Score	Functions	Links
CLEC12A		0.7978011724921746	specific granule, tertiary granule	http://www.ncbi.nlm.nih.gov/sites/entrez?db=gene&cmd=search&term=160364
C1orf162		0.6971140056537602		http://www.ncbi.nlm.nih.gov/sites/entrez?db=gene&cmd=search&term=128346
TYMP		0.5764701079132822		http://www.ncbi.nlm.nih.gov/sites/entrez?db=gene&cmd=search&term=1890
CD37		0.5535045080541712		http://www.ncbi.nlm.nih.gov/sites/entrez?db=gene&cmd=search&term=951
CXCL1		0.5511372463820668	cell chemotaxis, cellular response to molecule of bacterial origin, cytokine activity, granulocyte chemotaxis, granulocyte migration, leukocyte chemotaxis, leukocyte migration, myeloid leukocyte migration, neutrophil migration, specific granule, tertiary granule	http://www.ncbi.nlm.nih.gov/sites/entrez?db=gene&cmd=search&term=2919
CGA		0.5290996163106497		http://www.ncbi.nlm.nih.gov/sites/entrez?db=gene&cmd=search&term=1081
CSF3R		0.4906332292564256		http://www.ncbi.nlm.nih.gov/sites/entrez?db=gene&cmd=search&term=1441
CXCL3		0.0057311350027117736	cell chemotaxis, cellular response to molecule of bacterial origin, cytokine activity, granulocyte chemotaxis, granulocyte migration, leukocyte chemotaxis, leukocyte migration, myeloid leukocyte migration, neutrophil migration	http://www.ncbi.nlm.nih.gov/sites/entrez?db=gene&cmd=search&term=2921
OR4Q3		0.005133596450697275		http://www.ncbi.nlm.nih.gov/sites/entrez?db=gene&cmd=search&term=441669
BPGM		0.00480193776947152		http://www.ncbi.nlm.nih.gov/sites/entrez?db=gene&cmd=search&term=669
DYSF		0.0043244083663390165		http://www.ncbi.nlm.nih.gov/sites/entrez?db=gene&cmd=search&term=8291
SIGLEC6		0.004165501871029154		http://www.ncbi.nlm.nih.gov/sites/entrez?db=gene&cmd=search&term=946
TLR2		0.004089917114983466	cellular response to molecule of bacterial origin	http://www.ncbi.nlm.nih.gov/sites/entrez?db=gene&cmd=search&term=7097
CSF2RB		0.004074314458798967		http://www.ncbi.nlm.nih.gov/sites/entrez?db=gene&cmd=search&term=1439
EVI2B		0.003764270373184553		http://www.ncbi.nlm.nih.gov/sites/entrez?db=gene&cmd=search&term=2124
CXCL8		0.0036785762469087047	cell chemotaxis, cellular response to molecule of bacterial origin, cytokine activity, granulocyte chemotaxis, granulocyte migration, leukocyte chemotaxis, leukocyte migration, myeloid leukocyte migration, neutrophil migration	http://www.ncbi.nlm.nih.gov/sites/entrez?db=gene&cmd=search&term=3576
ALPI		0.00366100357221133		http://www.ncbi.nlm.nih.gov/sites/entrez?db=gene&cmd=search&term=248
S100P		0.0035845066101406475		http://www.ncbi.nlm.nih.gov/sites/entrez?db=gene&cmd=search&term=6286
TBXAS1		0.0035693171667951495		http://www.ncbi.nlm.nih.gov/sites/entrez?db=gene&cmd=search&term=6916
FOLR3		0.003540460124703382	specific granule, tertiary granule	http://www.ncbi.nlm.nih.gov/sites/entrez?db=gene&cmd=search&term=2352
BCL3		0.0034989634507115452		http://www.ncbi.nlm.nih.gov/sites/entrez?db=gene&cmd=search&term=602
FCER1G		0.003452399236028192	cell chemotaxis, granulocyte chemotaxis, granulocyte migration, leukocyte chemotaxis, leukocyte migration, myeloid leukocyte migration, neutrophil migration, tertiary granule	http://www.ncbi.nlm.nih.gov/sites/entrez?db=gene&cmd=search&term=2207
TYROBP		0.0034218985958460735		http://www.ncbi.nlm.nih.gov/sites/entrez?db=gene&cmd=search&term=7305
CEACAM3		0.0033192977623474063	specific granule	http://www.ncbi.nlm.nih.gov/sites/entrez?db=gene&cmd=search&term=1084
GMFG		0.0033065918493394575		http://www.ncbi.nlm.nih.gov/sites/entrez?db=gene&cmd=search&term=9535
ADAM8		0.0032963371735916236	cell chemotaxis, granulocyte migration, leukocyte chemotaxis, leukocyte migration, myeloid leukocyte migration, neutrophil migration, specific granule, tertiary granule	http://www.ncbi.nlm.nih.gov/sites/entrez?db=gene&cmd=search&term=101
NCF2		0.0032646110015719376		http://www.ncbi.nlm.nih.gov/sites/entrez?db=gene&cmd=search&term=4688
