# Supplementary material for: Neutrophil-mediated immune dysregulation in recurrent miscarriage: implications of APP–CD74 signaling and CXCL1 as diagnostic biomarkers
Source: Front Immunol. 2025 Dec 4;16:1707497. doi: 10.3389/fimmu.2025.1707497 (PMC12711488; doi:10.3389/fimmu.2025.1707497)
Supplement: Supplementary file 17 [file Table12.xlsx]

## Sheet: Sheet1
	tf	target	V3	V4
240	ATF1	CGA	Unknown	10341006
466	BRCA1	CXCL1	Repression	22120723
606	CEBPA	CSF3R	Activation	10453008
660	CEBPB	CSF3R	Activation	10453008
724	CEBPD	CXCL1	Activation	23028973
839	CREB1	CGA	Unknown	10341006
1121	DLX3	CGA	Activation	22446105
1840	ETS1	CSF3R	Activation	7964503
1919	ETS2	CGA	Activation	15637148
1922	ETS2	CSF3R	Activation	7964503
2443	GATA3	CXCL1	Repression	22120723
2967	HMGA1	CXCL1	Unknown	11112786;7479086
4033	MSX1	CGA	Unknown	18379900
4103	MYB	CSF3R	Repression	7964503
4329	NANOG	CGA	Repression	15983365
4617	NFKB1	CXCL1	Activation	10530453;15958549
4618	NFKB1	CXCL1	Unknown	11112786;16040075;7479086
5306	PARP1	CXCL1	Unknown	11112786
5539	POU1F1	CGA	Unknown	11081207
6071	RELA	CXCL1	Activation	10530453;15958549
6072	RELA	CXCL1	Unknown	11112786;16040075
7078	SP1	CXCL1	Unknown	11112786;7479086
7469	SP1	TYMP	Unknown	17805539
7617	SP3	TYMP	Unknown	17805539
7661	SPI1	CSF3R	Activation	7964503
7662	SPI1	CSF3R	Unknown	10453008
8335	TFAP2A	CGA	Unknown	10648798
8449	THRA	CGA	Unknown	9709914
8451	THRB	CGA	Repression	2480596
8452	THRB	CGA	Unknown	9709914
