# Supplementary material for: Neutrophil-mediated immune dysregulation in recurrent miscarriage: implications of APP–CD74 signaling and CXCL1 as diagnostic biomarkers
Source: Front Immunol. 2025 Dec 4;16:1707497. doi: 10.3389/fimmu.2025.1707497 (PMC12711488; doi:10.3389/fimmu.2025.1707497)
Supplement: Supplementary file 18 [file Table13.xlsx]

## Sheet: Sheet1
gene	drug	regulatory approval	indication	interaction score
CSF3R	IBRUTINIB	Approved	antineoplastic agent	0.1223955040459079
CSF3R	PEGFILGRASTIM-JMDB	Approved	Antineutropenic Agents,for treatment of neutropenia	4.039051633514961
CSF3R	TBO-FILGRASTIM	Approved	for treatment of neutropenia	4.039051633514961
CSF3R	RUXOLITINIB	Approved	antiinflammatory agent,antineoplastic agent	1.306751999078369
CSF3R	MAXY-G34	Not Approved	for treatment of chemotherapy-induced neutropenia	4.039051633514961
CSF3R	COMPOUND 1 [PMID: 16821802]	Not Approved		2.01952581675748
CSF3R	BALUGRASTIM	Not Approved		2.01952581675748
CSF3R	MOMELOTINIB	Approved		0.3106962795011509
CSF3R	BLZ-945	Not Approved		1.00976290837874
CSF3R	AZD1480	Not Approved		0.5048814541893701
CSF3R	GLYCOPEG-GCSF	Not Approved	for treatment of neutropenia	2.01952581675748
CSF3R	PEGTEOGRASTIM	Not Approved		2.01952581675748
CSF3R	PEXIDARTINIB	Approved		0.1442518440541057
CSF3R	DASATINIB ANHYDROUS	Approved	antineoplastic agent	0.1049104320393496
CSF3R	EFLAPEGRASTIM	Approved		1.00976290837874
CSF3R	PLX7486	Not Approved		0.6731752722524935
CSF3R	CSL-324	Not Approved		2.01952581675748
CSF3R	REGRAMOSTIM	Not Approved		2.01952581675748
CSF3R	TOFACITINIB	Approved		0.2885036881082115
CSF3R	LENOGRASTIM	Approved		0.1835932560688619
CSF3R	IMATINIB	Approved	antineoplastic agent	0.05385402178019948
CSF3R	2-TERT-BUTYL-9-FLUORO-1,6-DIHYDROBENZO[H]IMIDAZO[4,5-F]ISOQUINOLIN-7-ONE	Not Approved		0.6731752722524935
CSF3R	LIPEGFILGRASTIM	Approved		2.01952581675748
CSF3R	ANTI-C-FMS MONOCLONAL ANTIBODY AMG 820	Not Approved		1.00976290837874
CSF3R	PLX-5622	Not Approved		2.01952581675748
CSF3R	TRAMETINIB DIMETHYL SULFOXIDE	Approved	antineoplastic agent	0.1211715490054488
TYMP	URIDINE	Approved		0.8204323630577265
TYMP	DOXIFLURIDINE	Not Approved		3.281729452230906
TYMP	SULFASALAZINE	Approved	DMARD,antiinflammatory agent	0.546954908705151
TYMP	FLUOROURACIL	Approved		0.1103102336884338
TYMP	TL6	Not Approved		6.563458904461812
TYMP	TIPIRACIL HYDROCHLORIDE	Approved		3.281729452230906
TYMP	TEGAFUR-GIMERACIL-OTERACIL POTASSIUM	Not Approved		13.12691780892362
TYMP	MPA	Not Approved		1.312691780892362
CXCL1	WWL123	Not Approved		13.12691780892362
CXCL1	WWL70	Not Approved		13.12691780892362
CXCL1	KT-109	Not Approved		4.375639269641208
CXCL1	ABX-1431	Not Approved		4.375639269641208
CGA	TESTOSTERONE	Approved	for treatment of female sexual dysfunction,hormone replacement	0.3365876361262467
CGA	IL-18	Not Approved		4.375639269641208
CGA	VINBLASTINE	Approved	Antineoplastic Agents	0.3860858179095184
CGA	CISPLATIN	Approved		0.09053046764774914
CGA	RECOMBINANT TUMOR NECROSIS FACTOR FAMILY PROTEIN	Not Approved		1.312691780892362
CGA	ALITRETINOIN	Approved		0.6250913242344582
CGA	THERAPEUTIC CORTICOSTEROID	Not Approved		0.3201687270469177
CGA	CHEMBL:CHEMBL1446150	Not Approved		6.563458904461812
CD37	OTLERTUZUMAB	Not Approved	antineoplastic agent	52.50767123569449
CD37	BI-836826	Not Approved		35.00511415712966
CD37	NARATUXIMAB EMTANSINE	Not Approved		35.00511415712966
